# Supplementary material for: Chaperone-mediated ordered assembly of the SAGA and NuA4 transcription co-activator complexes in yeast
Source: Nat Commun. 2019 Nov 20;10:5237. doi: 10.1038/s41467-019-13243-w (PMC6868236; doi:10.1038/s41467-019-13243-w)
Supplement: Supplementary file 3 — Supplementary Data 1 [file 41467_2019_13243_MOESM3_ESM.xlsx]

## Sheet: Table S1
Supplementary Data 1. Summary of proteins identified by tandem affinity purification of Tti2. Shown are results of LC-MS/MS analyses of total protein mixtures from purification eluates. 'Mean FC (Log2)' numbers indicate the Log2 of the ratio [LFQ intensity in Tti2-TAP]/[LFQ intensity in no-TAP controls], averaged from four independent replicates. 'q value' numbers were calculated using a 1% permu…
Protein name	mean FC (Log2)	q value
Tti2 (bait)	10.7312	0.00403077
Tti1	8.65016	0.00403077
Tra1	8.60643	0.00462266
Tor2	7.70557	0.00403077
Tel2	7.34747	0.00462266
Asa1	6.63864	0.015567
Tra2	6.49699	0.0340205
Wat1	4.88466	0.0416153
Tor1	4.53327	0.0340205
Rad3	3.97429	0.0416153
mdn1	3.80238	0.902367
aah1	3.68457	0.902367
cdc8	3.09425	0.902367
SPCC569.03	3.03062	0.648294
SPCC1281.06c	2.94069	0.715921
nam9	2.65238	0.628641
gcv2	2.58828	0.921359
rpp101	2.39051	0.902367
rpl2302	2.24464	0.902367
rpp103	2.23351	0.932183
moe1	2.12368	0.902367
SPAC12G12.06c	2.12102	0.28056
tef101	2.09724	0.944955
nda3	1.98281	0.902367
nda2	1.95565	0.902367
tbp1	1.92821	0.902367
cbf5	1.92034	0.902367
tub1	1.89609	0.715921
rad26	1.87105	0.541072
trx1	1.86275	0.902367
SPAC4A8.06c	1.84362	0.771385
not1	1.84177	0.902367
rpl1801	1.83554	0.902367
rps2401	1.80212	0.902367
SPBC1711.08	1.79411	0.902367
SPAC3A11.07	1.78196	0.902367
spb1	1.75336	0.738494
sir1	1.7069	0.902367
aat2	1.70105	0.805399
leu3	1.65113	0.738494
rrp14n	1.63921	0.902367
pmp20	1.60575	0.932183
sec31	1.60118	0.902367
idh1	1.59771	0.902367
SPAC57A7.06	1.58832	0.890277
SPAC17H9.04c	1.56213	0.902367
Rvb2	1.56171	0.00462266
apt1	1.54581	0.902367
Rvb1	1.52282	0.628641
SPBC3H7.04	1.51429	0.902367
cdc3	1.50603	0.902367
SPBC354.10	1.50265	0.902367
SPCC14G10.04	1.48727	0.902367
nup61	1.47792	0.902367
ssr4	1.47599	0.902367
SPAC26H5.07c	1.46433	0.831174
cpy1	1.44599	0.902367
cam1	1.44201	0.902367
rpn1	1.43957	0.902367
rps602	1.42968	0.902367
gas1	1.39819	0.902367
rpl2102	1.37411	0.902367
fib1	1.37081	0.902367
cct8	1.36391	0.902367
crn1	1.35231	0.902367
but2	1.35208	0.902367
lcf1	1.33161	0.902367
SPAC17A5.13	1.32756	0.902367
lrs1	1.31574	0.902367
SPBC13G1.02	1.30722	0.904903
los1	1.30627	0.902367
fma1	1.27545	0.902367
rpl44	1.27175	0.902367
clr6	1.26338	0.902367
SPBC8E4.01c	1.25729	0.902367
tim11	1.25716	0.902367
rps1201	1.25063	0.902367
ptc3	1.24828	0.902367
plb1	1.23712	0.906805
rpl501	1.23646	0.902367
vas2	1.20217	0.902367
rpb7	1.19857	0.902367
SPCC736.07c	1.17697	0.902367
his1	1.17111	0.902367
rpn3	1.16224	0.902367
SPBC25B2.10	1.14417	0.902367
hrp1	1.13171	0.902367
tbp1	1.13165	0.902367
iws1	1.13036	0.902367
SPAC9E9.09c	1.12821	0.902367
SPAC167.05	1.12737	0.902367
grx4	1.12543	0.902367
SPBP8B7.05c	1.10687	0.902367
SPBC887.12	1.09417	0.902367
nog1	1.08914	0.902367
fma2	1.0818	0.902367
cdc2	1.07642	0.902367
omh1	1.06767	0.902367
SPAC4F10.09c	1.06489	0.902367
rpt3	1.05753	0.771385
SPBC1703.07	1.05721	0.902367
wrs1	1.05	0.902367
SPBPJ4664.04	1.03321	0.902367
mrpl3	1.03257	0.902367
SPAPB1E7.01c	1.01014	0.902367
rli1	1.00831	0.902367
tif223	1.00703	0.902367
nup44	1.0031	0.902367
kap123	1.00293	0.902367
SPBC19F8.03c	0.979407	0.902367
SPBP35G2.14	0.974215	0.928611
nog2	0.960652	0.902367
enp2	0.958861	0.902367
slt1	0.955092	0.121085
rpn8	0.95099	0.715921
pho2	0.94506	0.902367
SPCPB16A4.05c	0.942104	0.906805
suc22	0.940502	0.902367
ape1	0.908875	0.902367
eca39	0.894347	0.902367
SPCC594.01	0.888125	0.902367
qcr2	0.886712	0.911299
ypt3	0.882034	0.902367
SPAC31A2.04c	0.87803	0.902367
mts2	0.877285	0.902367
tif6	0.873029	0.771385
nat10	0.870255	0.902367
bms1	0.862694	0.904509
kes1	0.853025	0.902367
myo51	0.846156	0.932183
arp42	0.84394	0.902367
pal1	0.840931	0.902367
int6	0.839573	0.938309
srp72	0.83123	0.902367
mlo3	0.830987	0.902367
phf1	0.82509	0.902367
pho88	0.805197	0.902367
SPCC191.02c	0.804962	0.902367
rpl15	0.804484	0.902367
erv25	0.790561	0.902367
irs1	0.789881	0.902367
ppa2	0.781797	0.902367
vps1	0.777537	0.688294
SPAC458.02c	0.775827	0.902367
rpt1	0.775553	0.7666
mrpl12	0.768059	0.902367
sec21	0.758328	0.913774
SPAC3A12.13c	0.756055	0.902367
mnn9	0.753703	0.902367
sre2	0.74878	0.932183
msk1	0.744175	0.902367
esf1	0.743456	0.902367
tfs1	0.740132	0.902367
rpb3	0.734918	0.430211
syb1	0.733593	0.902367
rps601	0.717843	0.902367
pfk1	0.712962	0.688294
cap1	0.708508	0.902367
nrs1	0.705683	0.902367
fep1	0.705038	0.902367
uge1	0.704574	0.902367
rpl101	0.70224	0.906805
bfr2	0.69799	0.902367
sce3	0.693461	0.902367
ths1	0.689886	0.932183
wis1	0.677708	0.902367
ppe1	0.676504	0.902367
lys3	0.669621	0.902367
ret2	0.668513	0.715921
SPAC8C9.04	0.660399	0.902367
ade1	0.660202	0.902367
cpd1	0.659237	0.902367
met14	0.658295	0.902367
sec72	0.650963	0.902367
eif3f	0.648825	0.902367
dis1	0.641586	0.929499
ebp2	0.634905	0.902367
rpl702	0.63432	0.902367
SPCC825.01	0.632231	0.904509
SPAC1142.04	0.627179	0.372381
SPAC25B8.05	0.621854	0.932183
vtc4	0.621829	0.902367
rga6	0.620207	0.902367
sum2	0.618284	0.902367
SPAC5H10.03	0.614579	0.902367
SPBC1711.16	0.610456	0.902367
eif3h	0.607131	0.902367
rps2502	0.606074	0.902367
cit1	0.606053	0.902367
fps1	0.602306	0.902367
rpb11	0.602218	0.902367
nip1	0.597008	0.904903
cct3	0.592262	0.902367
hsp78	0.591244	0.902367
lsk1	0.584117	0.932183
rpt4	0.581334	0.90245
rpl402	0.581152	0.90245
his2	0.579633	0.902367
pro3	0.573681	0.902367
anc1	0.571374	0.902367
mdj1	0.569929	0.929499
gua1	0.563774	0.906805
rpl1802	0.559571	0.932183
syj1	0.559179	0.902367
rpb5	0.55889	0.904509
rpb1	0.557284	0.992846
dbp2	0.555439	0.759667
sec27	0.553732	0.273407
rar1	0.553676	0.902367
tam8	0.548578	0.902367
rho1	0.546082	0.902367
scw1	0.537987	0.902367
SPAC24C9.06c	0.533201	0.904509
act1	0.532083	0.902367
SPAC589.06c	0.529444	0.932183
SPAC27E2.03c	0.522419	0.902367
tom70	0.522314	0.902367
ubp3	0.510296	0.902367
prw1	0.50706	0.902367
car2	0.498558	0.771385
swo1	0.497138	0.902367
ssr1	0.495339	0.715921
kgd2	0.492044	0.902367
myo2	0.491859	0.902367
pex11	0.490345	0.902367
asp1	0.480491	0.902367
ade6	0.479872	0.902367
rpl301	0.479035	0.932183
SPBC83.16c	0.476721	0.975648
dbp4	0.474668	0.902367
brx1	0.472251	0.932183
gef1	0.46984	0.904903
rps3	0.469426	0.902367
spt7	0.464346	0.902367
nup60	0.462326	0.902367
arg1	0.454663	0.902367
dim1	0.452796	0.902367
rsc58	0.450037	0.759667
SPAC222.08c	0.44911	0.902367
ssa2	0.448905	0.231285
eif3m	0.448798	0.932183
lsd2	0.448298	0.932183
grn1	0.439856	0.725032
mpd2	0.437844	0.902367
spt5	0.434784	0.902367
rsc1	0.434646	0.800376
rsm18	0.434595	0.928611
sec14	0.43393	0.906805
nup40	0.431408	0.902367
dpb3	0.42956	0.902367
SPCC364.07	0.42889	0.932183
SPAC664.12c	0.428455	0.932183
rps21	0.427475	0.902367
trm4a	0.425286	0.902367
arp9	0.424649	0.771385
SPAC1F12.07	0.42396	0.902367
pup2	0.42317	0.902367
fas2	0.41923	0.902367
rsm7	0.414654	0.932183
spt8	0.412994	0.928611
pan1	0.411994	0.902367
tys1	0.408504	0.902367
ubc6	0.407074	0.455348
dps1	0.406139	0.759667
tif213	0.402492	0.902367
SPCC584.01c	0.402132	0.929499
ppp1	0.40039	0.932183
SPAC29A4.15	0.398399	0.902367
mbo1	0.397156	0.628641
syp1	0.396921	0.902367
ilv1	0.39655	0.902367
cip1	0.396457	0.902367
rps1902	0.394421	0.902367
mrs1	0.394289	0.904509
SPBC1271.04c	0.39234	0.902367
hts1	0.384869	0.902367
aro4	0.384734	0.932183
rps2	0.384502	0.902367
pre6	0.380636	0.902367
ura1	0.377596	0.902367
atf1	0.376256	0.904509
rdp1	0.375015	0.906805
ade7	0.373455	0.902367
ade2	0.372605	0.902367
aps1	0.370877	0.932183
SPBC21B10.03c	0.367976	0.902367
SPAC56E4.03	0.365579	0.902367
rsp1	0.363096	0.90245
nxt3	0.360709	0.902367
let1	0.360135	0.902367
dfr1	0.360019	0.902367
eft201	0.357314	0.202514
sla1	0.355606	0.902367
SPBC16H5.08c	0.355303	0.902367
sec16	0.355226	0.902367
SPCC1223.14	0.353477	0.932183
prs1	0.352566	0.445798
bcp1	0.351645	0.628641
aro1	0.349629	0.902367
pyr1	0.347516	0.902367
cut23	0.346773	0.639225
grs1	0.344291	0.902367
cdc5	0.343876	0.902367
rpc19	0.341317	0.902367
sal3	0.336801	0.902367
SPBC16A3.08c	0.335044	0.902367
rpl3802	0.33277	0.902367
cdk9	0.331753	0.902367
SPBC2F12.10	0.328322	0.932183
tif451	0.323211	0.932183
rpa1	0.322104	0.932183
rga3	0.321023	0.902367
mrps16	0.320862	0.932183
SPBC1604.12	0.320368	0.902367
ade10	0.315653	0.932183
tef3	0.311356	0.771385
hsp104	0.309721	0.91713
pma1	0.308702	0.902367
iki3	0.308242	0.960592
SPAC10F6.08c	0.307418	0.953066
vma2	0.30595	0.902367
rpl1502	0.302105	0.902367
pri2	0.299125	0.906805
pmm1	0.299052	0.932183
tif225	0.295558	0.902367
tef3	0.289086	0.902367
trl1	0.284037	0.902367
srp68	0.283983	0.902367
set2	0.282967	0.904903
rna1	0.280023	0.902367
snf21	0.279437	0.902367
cal1	0.278481	0.902367
SPCC364.06	0.275653	0.904509
erg9	0.272519	0.902367
tif51a	0.269055	0.902367
tif471	0.267345	0.902367
dps1	0.266867	0.902367
rpl1702	0.266281	0.902367
rnc1	0.265334	0.902367
lcf2	0.263856	0.902367
elf1	0.260036	0.771385
lip5	0.258678	0.902367
hob1	0.256454	0.902367
arg4	0.255829	0.944955
gua1	0.254595	0.902367
SPAC13A11.05	0.252927	0.902367
atp5	0.252631	0.902367
seh1	0.250375	0.902367
SPAC18G6.12c	0.249125	0.902367
rga4	0.249052	0.902367
cdc22	0.248666	0.902367
rps802	0.243102	0.932183
SPAC22A12.16	0.242983	0.902367
SPBC1677.03c	0.242261	0.902367
alp5	0.241018	0.902367
frs1	0.239881	0.902367
SPCC23B6.01c	0.23914	0.902367
arg12	0.236938	0.902367
mug72	0.234614	0.904903
rpl8	0.232604	0.902367
sec26	0.232296	0.902367
SPBC11C11.06c	0.231444	0.932183
rpp201	0.230519	0.944955
ngg1	0.22924	0.902367
mbf1	0.228651	0.932183
ade3	0.228471	0.976243
ret3	0.226721	0.902367
SPCC70.05c	0.225281	0.932183
rpl902	0.225183	0.944955
aru1	0.224565	0.902367
hcs1	0.224003	0.932183
vma8	0.223622	0.902367
mcm4	0.221666	0.902367
pyk1	0.220237	0.639225
taf2	0.21979	0.936093
pus1	0.216919	0.944955
rpb2	0.216645	0.902367
rpp203	0.215278	0.944955
ade8	0.214711	0.902367
spp27	0.213565	0.946252
glt1	0.209592	0.902367
rpl1001	0.209309	0.902367
tif1	0.209004	0.902367
SPCC794.11c	0.207324	0.902367
tif35	0.205831	0.906805
SPAC139.01c	0.205285	0.902367
tif222	0.203756	0.902367
SPBC16H5.12c	0.202847	0.902367
SPBC2G5.05	0.201651	0.902367
SPAC24H6.10c	0.200772	0.932183
rae1	0.200336	0.688294
taf6	0.199974	0.90245
idp1	0.198767	0.932183
sid1	0.19855	0.902367
trp1	0.198326	0.932183
fat1	0.197451	0.932183
rps27	0.197272	0.973679
SPAC1F5.02	0.196425	0.92607
his4	0.195751	0.904509
SPCC2H8.05c	0.195219	0.902367
ste13	0.193302	0.902367
tif224	0.192786	0.902367
rps1701	0.190039	0.902367
arg5	0.188204	0.902367
taf9	0.187107	0.902367
cut4	0.187006	0.902367
rpl3002	0.186259	0.902367
rfc5	0.184049	0.902367
SPBC365.01	0.183174	0.902367
hfi1	0.183132	0.902367
pch1	0.182911	0.902367
arc2	0.18259	0.904509
rpl2402	0.179708	0.932183
rpo41	0.178194	0.902367
frs2	0.178149	0.902367
SPBC354.07c	0.178141	0.902367
cct6	0.177444	0.932183
elp3	0.176837	0.95166
end3	0.175423	0.902367
fas1	0.171191	0.929499
taf10	0.171097	0.902367
vma1	0.170133	0.902367
SPAC3A11.10c	0.169584	0.902367
SPAC26F1.07	0.169015	0.932183
lys9	0.16425	0.902367
rps101	0.163259	0.902367
ags1	0.162042	0.902367
spf31	0.159799	0.944955
rpc82	0.158095	0.902367
uap56	0.157497	0.932183
sds23	0.156088	0.932183
rps2602	0.154354	0.932183
tal1	0.153613	0.932183
gus1	0.152518	0.97917
rpl4301	0.151493	0.902367
mrpl40	0.15079	0.902367
rpn2	0.149112	0.902367
asn1	0.148987	0.932183
fes1	0.146903	0.902367
nup211	0.144707	0.628641
rpl3703	0.143803	0.932183
prp19	0.142966	0.975648
SPAC4G8.09	0.142216	0.932183
mft1	0.142059	0.944955
ded1	0.14056	0.915832
tfg1	0.139021	0.902367
rps102	0.136711	0.902367
SPAC694.02	0.136115	0.902367
cdb4	0.132248	0.929499
rps1202	0.132021	0.906805
rps1101	0.12912	0.902367
ptr1	0.128663	0.902367
apm1	0.126293	0.902367
erg5	0.125876	0.902367
SPBC32F12.10	0.125686	0.902367
SPAC17H9.02	0.123972	0.932183
pcr1	0.12281	0.954597
tam10	0.122781	0.902367
pss1	0.121841	0.902367
sof1	0.118814	0.902367
shk1	0.117839	0.639225
SPBC19G7.10c	0.117735	0.932183
rpl3001	0.112588	0.902367
SPAC17G8.06c	0.112212	0.932183
mde4	0.111572	0.904903
ppk15	0.111539	0.944955
cut9	0.108866	0.902367
taf12	0.10648	0.902367
SPBC2F12.05c	0.105556	0.902367
SPCC63.14	0.099859	0.944955
ptr3	0.099034	0.932183
vgl1	0.098896	0.902367
SPCC70.03c	0.09862	0.902367
spt3	0.098056	0.902367
srk1	0.097166	0.902367
cwf4	0.095542	0.973679
taf1	0.095087	0.928611
alp13	0.094011	0.902367
srp2	0.093864	0.902367
cut3	0.091789	0.648294
lys4	0.091368	0.932183
ssa1	0.09097	0.902367
rpa2	0.089276	0.902367
sfp47	0.086366	0.902367
gcn5	0.084725	0.902367
vtc2	0.083775	0.759667
rpl3402	0.083202	0.932183
pgi1	0.082314	0.932183
SPBC29A3.06	0.082216	0.902367
coq4	0.082061	0.890277
rpb4	0.079318	0.902367
sou1	0.078793	0.90245
shm2	0.077395	0.902367
mcm3	0.076882	0.902367
cip2	0.075529	0.902367
pgk1	0.075297	0.932183
dbp6	0.073157	0.902367
ura7	0.071155	0.932183
taf4	0.069711	0.902367
SPAC2E11.16c	0.069589	0.932183
blt1	0.068052	0.902367
rrp15	0.066788	0.932183
hsp10	0.066447	0.932183
sec1	0.066443	0.902367
snx41	0.06587	0.932183
SPAC56F8.03	0.065002	0.958606
fim1	0.064923	0.932183
SPBC577.04	0.061954	0.906805
cyp4	0.061892	0.944955
SPAC25B8.12c	0.061682	0.932183
SPCC1620.06c	0.058793	0.944955
rpl3601	0.058475	0.932183
bio2	0.057934	0.902367
SPAC30C2.04	0.057747	0.944955
SPAC10F6.17c	0.056731	0.932183
eno101	0.056715	0.932183
tif211	0.05635	0.932183
pre10	0.055582	0.902367
cut6	0.055398	0.932183
ppa1	0.054302	0.932183
sfh1	0.053984	0.902367
SPAC57A7.12	0.05229	0.953066
mdm28	0.05195	0.902367
rpl1102	0.051088	0.902367
rpl35a	0.049903	0.932183
rps902	0.049778	0.902367
act2	0.049644	0.902367
spo15	0.049169	0.902367
SPAC1F8.07c	0.048611	0.902367
ura4	0.047149	0.932183
slm5	0.046892	0.936093
hrp3	0.045694	0.902367
lys1	0.045404	0.932183
hem14	0.044776	0.944955
tfb2	0.044771	0.902367
rad25	0.044387	0.902367
spi1	0.044131	0.944955
trp2	0.042215	0.932183
snf22	0.041389	0.705648
nop9	0.041383	0.932183
adh1	0.041123	0.906805
rsm10	0.040156	0.932183
chc1	0.039956	0.944955
tol1	0.039953	0.932183
SPAC25G10.08	0.038304	0.944955
obp1	0.038019	0.902367
SPAC16C9.05	0.037534	0.932183
phf2	0.036707	0.932183
SPBC577.10	0.035879	0.944955
abp2	0.035556	0.902367
hxk2	0.031223	0.932183
apl4	0.029529	0.932183
byr1	0.025433	0.902367
tfg2	0.023388	0.932183
gaf1	0.023286	0.932183
SPBC26H8.12	0.02001	0.958606
SPAC18B11.06	0.018916	0.902367
png1	0.018044	0.976243
gpd1	0.016422	0.932183
rpl1202	0.015107	0.902367
SPBC776.03	0.014761	0.904509
SPCC550.15c	0.014411	0.688294
SPBC16E9.10c	0.012505	0.902367
SPAC17H9.12c	0.011404	0.902367
SPCC1672.07	0.009843	0.950123
gdh1	0.009134	0.932183
btf3	0.00893	0.945192
rpl2501	0.007682	0.932183
esc1	0.005213	0.944955
gst3	0.004825	0.932183
cdc48	0.004107	0.902367
trm1	0.002386	0.902367
SPBC2G2.14	0.002095	0.932183
mrd1	0.000989	0.902367
dhp1	-0.00081	0.902367
rpn9	-0.00119	0.932183
hhf1	-0.00145	0.932183
pre8	-0.00372	0.932183
mrpl38	-0.00692	0.932183
SPAC1952.04c	-0.00702	0.944955
trp3	-0.00777	0.952504
SPBC646.16	-0.0087	0.932183
SPAC3H1.10	-0.00961	0.902367
hsf1	-0.0106	0.944955
SPBC29A3.03c	-0.01272	0.902367
tfg3	-0.01301	0.902367
hxk1	-0.01375	0.932183
cct4	-0.01503	0.946252
rps001	-0.01516	0.902367
ppi1	-0.01757	0.944955
tpx1	-0.01927	0.944955
argx	-0.01977	0.932183
SPBC20F10.07	-0.02	0.902367
atp19	-0.02221	0.904509
SPBC660.16	-0.02269	0.932183
toc1	-0.02497	0.902367
tif32	-0.02545	0.932183
SPBC365.09c	-0.02545	0.932183
SPBC19F5.04	-0.02593	0.902367
bip1	-0.0284	0.932183
SPCC23B6.04c	-0.02964	0.946252
cka1	-0.03034	0.967153
atp1	-0.03246	0.902367
spt20	-0.03351	0.932183
cki3	-0.03608	0.902367
cut12	-0.0366	0.932183
taf73	-0.03813	0.932183
rfc3	-0.04126	0.902367
SPAC1527.03	-0.04215	0.902367
lat1	-0.04258	0.902367
tco89	-0.04443	0.932183
rhp51	-0.0456	0.932183
SPBC16A3.06	-0.04751	0.932183
ppk21	-0.04815	0.904903
zwf1	-0.04855	0.932183
p23fy	-0.05193	0.954105
rpl2702	-0.05307	0.902367
set3	-0.05384	0.932183
leu2	-0.05396	0.906805
hrd1	-0.05445	0.953066
sks2	-0.05454	0.902367
fba1	-0.05475	0.944955
rad24	-0.05691	0.932183
imp1	-0.05724	0.902367
SPCC1223.01	-0.05792	0.902367
SPBC29B5.04c	-0.05836	0.902367
SPBC29A3.09c	-0.05886	0.945192
mrp5	-0.05911	0.944955
sum1	-0.05941	0.945192
snz1	-0.06083	0.946252
rpc2	-0.06134	0.688294
ssr3	-0.06185	0.932183
mas5	-0.06268	0.902367
pil1	-0.06487	0.944955
rrp3	-0.06541	0.902367
taf5	-0.06929	0.902367
rip1	-0.06953	0.946252
rps502	-0.07053	0.902367
mrp49	-0.07104	0.932183
atp2	-0.0717	0.904903
sup35	-0.0725	0.957805
SPAC4H3.01	-0.07327	0.954105
rpb9	-0.07516	0.932183
ypt1	-0.07638	0.973679
rps1402	-0.07667	0.902367
SPAC6G9.14	-0.07715	0.929499
met26	-0.07786	0.944955
utp4	-0.07987	0.902367
rtn1	-0.08081	0.921359
apl2	-0.08318	0.902367
rpl39	-0.08363	0.902367
spn2	-0.08408	0.902367
red1	-0.08599	0.902367
ala1	-0.08667	0.929499
SPBC16E9.15	-0.08808	0.902367
lys12	-0.09068	0.944955
utp15	-0.0914	0.929499
SPBC24C6.04	-0.09194	0.902367
qrs1	-0.0925	0.946252
sec13	-0.09252	0.932183
arf1	-0.09399	0.902367
rrp12	-0.09426	0.902367
SPAC1805.02c	-0.09452	0.902367
qcr9	-0.09581	0.932183
nuc2	-0.10288	0.932183
pht1	-0.10341	0.932183
mrpl17	-0.10436	0.902367
nop56	-0.10674	0.960592
urb2	-0.10841	0.932183
SPBC29A3.16	-0.10877	0.987086
rkp1	-0.10924	0.944955
ppb1	-0.10961	0.928611
dlp1	-0.11164	0.902367
ies4	-0.11256	0.902367
sar1	-0.11351	0.946252
rpc40	-0.1136	0.982137
gcn1	-0.11418	0.992846
SPAC29E6.06c	-0.11497	0.932183
gln1	-0.11668	0.932183
erg10	-0.12024	0.932183
glo3	-0.12127	0.902367
ura3	-0.12324	0.944955
SPBP8B7.17c	-0.12429	0.936093
ada2	-0.12489	0.902367
rpl701	-0.12537	0.932183
ppk32	-0.1261	0.902367
ssp1	-0.12872	0.987086
tpi1	-0.12944	0.954105
ssp1	-0.12969	0.902367
SPBC365.11	-0.1308	0.904903
krs1	-0.13253	0.932183
pda1	-0.13381	0.958228
ilv5	-0.1352	0.944955
SPAC9.07c	-0.13524	0.929499
rpl2701	-0.13533	0.944955
pob1	-0.13719	0.759667
sls1	-0.13917	0.902367
pi047	-0.13941	0.932183
adn2	-0.13963	0.944955
lsd1	-0.14153	0.932183
coq6	-0.14482	0.902367
mpg1	-0.14499	0.902367
urk1	-0.14542	0.932183
pdb1	-0.14576	0.95166
hob3	-0.14777	0.932183
SPBC713.03	-0.14805	0.904903
rps901	-0.14853	0.902367
alo1	-0.14926	0.944955
tdh1	-0.14973	0.938309
snx4	-0.1505	0.932183
pol12	-0.1511	0.902367
cti6	-0.15149	0.902367
fft2	-0.1518	0.902367
tps1	-0.15188	0.902367
cct7	-0.1524	0.902367
SPCC1259.09c	-0.15254	0.946252
rpl1701	-0.15406	0.932183
rpl22	-0.15473	0.944955
SPBC1773.01	-0.15737	0.957805
SPAC1B1.02c	-0.15924	0.902367
cof1	-0.1598	0.982137
tuf1	-0.16042	0.932183
SPBC12C2.11	-0.16151	0.93406
pol1	-0.16196	0.902367
SPAC24C9.12c	-0.16199	0.932183
rpl6	-0.16278	0.967153
prp11	-0.16456	0.932183
adn3	-0.16511	0.932183
SPBC947.15c	-0.16851	0.902367
cdc17	-0.16965	0.906805
tim44	-0.17262	0.932183
SPBC1778.09	-0.17749	0.902367
tif212	-0.18054	0.946252
qcr7	-0.18457	0.902367
SPBC337.12	-0.18467	0.639225
SPAC926.06c	-0.18588	0.902367
SPAC12G12.07c	-0.18746	0.944955
hsp16	-0.18897	0.902367
SPAPB2C8.01	-0.18965	0.902367
adk1	-0.19015	0.975648
SPBP4H10.15	-0.1967	0.932183
pam1	-0.19785	0.945192
prp2	-0.19793	0.932183
rps002	-0.20144	0.944955
rio1	-0.20276	0.902367
cdc31	-0.20357	0.953066
gpm1	-0.20534	0.969306
SPAC1F5.05c	-0.20548	0.932183
SPCC4G3.13c	-0.20569	0.902367
gpd3	-0.20957	0.962365
tef5	-0.20961	0.973679
rfc4	-0.21091	0.902367
rps2601	-0.21125	0.967153
ppi1	-0.21185	0.973679
pfl8	-0.21349	0.932183
omt2	-0.21382	0.93845
met17	-0.21543	0.989749
rpb10	-0.21588	0.932183
SPAC20G8.04c	-0.21784	0.932183
adn1	-0.21843	0.932183
SPAC589.09	-0.21931	0.932183
SPCC1827.02c	-0.22034	0.974729
nup146	-0.2215	0.932183
puf6	-0.22511	0.902367
myo52	-0.22648	0.902367
cdc42	-0.2288	0.932183
SPAC31A2.12	-0.22964	0.938022
sec71	-0.23046	0.902367
SPAC26H5.05	-0.2314	0.932183
SPBC428.15	-0.23297	0.759667
rpl2801	-0.23553	0.93406
npp106	-0.23568	0.932183
sts5	-0.24086	0.902367
arp2	-0.2414	0.902367
hem2	-0.24145	0.944955
erg26	-0.24195	0.906805
rpl901	-0.24197	0.973679
SPBC12C2.07c	-0.24324	0.965962
rps13	-0.24362	0.978895
rps2402	-0.24463	0.974729
SPAC1F3.03	-0.24573	0.960592
mrps28	-0.24715	0.902367
egd2	-0.25132	0.960592
alp7	-0.25222	0.904903
rpl35	-0.25812	0.954597
SPCC1620.08	-0.25846	0.944955
met7	-0.26101	0.902367
pab1	-0.26126	0.967153
cct1	-0.26431	0.982137
ntp1	-0.26479	0.932183
pim1	-0.26489	0.932183
nup124	-0.26553	0.944955
imp4	-0.2683	0.932183
ctf1	-0.26905	0.904903
tim8	-0.27042	0.953066
rpl803	-0.27345	0.925124
SPAC23H4.01c	-0.27399	0.932183
SPCC1827.06c	-0.27453	0.944955
rpa49	-0.27706	0.932183
gly1	-0.28047	0.976243
cym1	-0.28171	0.957805
rps7	-0.28259	0.936093
SPAP8A3.10	-0.28456	0.932183
crb3	-0.28646	0.960939
coq5	-0.29278	0.944955
nop58	-0.29479	0.957805
sam1	-0.29695	0.975648
SPBC18E5.01	-0.29763	0.944955
pam16	-0.29786	0.932183
SPAC13G7.12c	-0.30042	0.904903
rps29	-0.30155	0.976243
kgd1	-0.30278	0.962365
cbh2	-0.30465	0.902367
dld1	-0.3047	0.972362
arg11	-0.30514	0.904903
tea1	-0.30608	0.944955
nop2	-0.30697	0.932183
has1	-0.30709	0.902367
hal4	-0.30726	0.944955
rpn11	-0.30985	0.936093
mot1	-0.3109	0.902367
spt4	-0.31226	0.932183
SPBC83.10	-0.31351	0.902367
mae2	-0.31372	0.987086
isd11	-0.31683	0.986788
SPBC28F2.11	-0.31743	0.932183
dbp3	-0.31762	0.932183
hem1	-0.32672	0.902367
SPCC5E4.05c	-0.3334	0.992846
SPBC1703.13c	-0.33341	0.902367
dus3	-0.334	0.932183
laf1	-0.33442	0.944955
rsm24	-0.33556	0.932183
SPBC2A9.04c	-0.33684	0.902367
mrps18	-0.33984	0.904509
pro1	-0.34056	0.906805
bun107	-0.34207	0.945192
dlc1	-0.34248	0.902367
spc25	-0.34319	0.932183
clc1	-0.34762	0.997971
zuo1	-0.34871	0.986788
hta2	-0.35141	0.906805
rps3002	-0.35352	0.986788
sdh1	-0.35758	0.932183
SPCC1827.03c	-0.3591	0.944955
vma4	-0.35986	0.989749
nat1	-0.36143	0.932183
SPBC530.05	-0.36555	0.932183
SPAC23C4.05c	-0.36903	0.944955
ade9	-0.36932	0.902367
prp1	-0.37045	0.967153
bun62	-0.37076	0.944955
sua1	-0.37094	0.987086
atp4	-0.37391	0.902367
sec72	-0.37698	0.902367
img2	-0.37771	0.932183
SPBC16A3.14	-0.37945	0.944955
srp54	-0.37987	0.902367
pub1	-0.38041	0.944955
rpl13	-0.38056	0.988382
ase1	-0.38217	0.932183
SPBC17D11.08	-0.38383	0.960592
rfc2	-0.38717	0.932183
alp14	-0.39921	0.902367
SPBC21D10.11c	-0.40001	0.973679
sti1	-0.40208	0.975648
shf1	-0.40312	0.957838
pic1	-0.40344	0.95166
erg12	-0.41054	0.952504
smb1	-0.41214	0.932183
cmb1	-0.41795	0.961429
tif221	-0.42098	0.932183
cmk1	-0.42224	0.932183
SPAC1565.05	-0.42383	0.965962
SPBC725.01	-0.42678	0.975648
tom22	-0.42713	0.960592
rpa12	-0.43395	0.932183
SPAC20G8.02	-0.43461	0.932183
sec18	-0.43543	0.975648
SPAC17H9.07	-0.43831	0.986788
SPBC887.17	-0.43897	0.944955
tim50	-0.43958	0.944955
cct2	-0.43961	0.988209
ish1	-0.44082	0.967153
rpl1901	-0.45402	0.946252
sdh2	-0.45627	0.953066
SPBC902.04	-0.45838	0.974729
nup189	-0.46219	0.639225
plg7	-0.46692	0.965962
rps1502	-0.47153	0.904903
rps1802	-0.47294	0.976243
rga7	-0.47492	0.965962
sec65	-0.47501	0.932183
rpp0	-0.47718	0.967153
SPAC1635.01	-0.48162	0.967153
rba50	-0.4871	0.906033
SPAC1B3.01c	-0.49331	0.944955
bot1	-0.4957	0.936093
SPBC21C3.15c	-0.49583	0.95166
SPBC16G5.07c	-0.49899	0.944955
gle1	-0.50195	0.953066
rki1	-0.50388	0.902367
leu1	-0.50532	0.967153
rpl31	-0.50634	0.936093
phb2	-0.50641	0.975648
SPAC824.04	-0.50946	0.975648
SPAC17H9.14c	-0.51455	0.976243
rpl2802	-0.51597	0.979165
mri1	-0.51609	0.967153
pam18	-0.52444	0.932183
ncs6	-0.52561	0.973679
rga1	-0.52745	0.983884
hmt2	-0.52864	0.960939
arc3	-0.53037	0.902367
sec9	-0.53371	0.973679
rpl26	-0.53789	0.944955
SPBP4H10.07	-0.54179	0.987086
ubp9	-0.54249	0.992846
SPCC338.06c	-0.54405	0.991597
rsc7	-0.55284	0.993224
SPBC19C2.10	-0.55656	0.989749
mmf1	-0.5593	0.932183
wis2	-0.56306	0.932183
rpn502	-0.56629	0.992846
htb1	-0.56701	0.953066
vip1	-0.56712	0.960592
SPBPB7E8.02	-0.5694	0.995731
msa1	-0.57312	0.993224
trp4	-0.57636	0.999926
atp3	-0.57728	0.999643
bqt4	-0.57852	0.993731
rps20	-0.58065	0.932183
rps1601	-0.58076	0.954105
SPBC2D10.04	-0.58206	0.997971
SPCC737.06c	-0.58488	0.992846
SPAC1783.01	-0.59078	0.992846
hsp60	-0.59478	0.961066
pol3	-0.6007	0.975648
SPCC1235.01	-0.61278	0.932183
rpl3202	-0.61421	0.932183
fyu1	-0.61514	0.932183
SPAC821.03c	-0.61912	0.974729
rps1002	-0.62009	0.902367
SPBC3E7.07c	-0.62159	0.989749
SPBC26H8.11c	-0.62263	0.932183
SPAC977.14c	-0.63344	0.988209
SPBC839.16	-0.63421	0.932183
SPAC22A12.08c	-0.64105	0.902367
fsf1	-0.64967	0.929499
rps1001	-0.65027	0.902367
rpl35b	-0.65108	0.97917
SPBC4C3.03	-0.65262	0.902367
nbp35	-0.67313	0.973679
atp15	-0.67834	0.932183
sap1	-0.69183	0.953066
rrp5	-0.69641	0.932183
cyt1	-0.70704	0.932183
SPAC27D7.06	-0.7094	0.936093
SPCC74.02c	-0.70973	0.957805
rsm25	-0.71391	0.906805
SPCC24B10.04	-0.7232	0.973679
mug35	-0.7325	0.944955
rps1501	-0.73871	0.932183
oca8	-0.74265	0.944955
SPAC6B12.04c	-0.74966	0.902367
cys11	-0.75562	0.953066
cct5	-0.75932	0.952504
rps1901	-0.76488	0.904509
vps13b	-0.77666	0.902367
arc1	-0.7772	0.904903
fmc1	-0.77896	0.932183
rpl14	-0.7969	0.932183
rpl2002	-0.84228	0.902367
SPCC1840.09	-0.84852	0.902367
rpl1602	-0.85543	0.932183
mug2	-0.86874	0.944955
tim13	-0.86912	0.902367
SPCC306.07c	-0.91804	0.944955
rps2201	-0.93	0.902367
imp2	-0.94299	0.944955
rpl3801	-0.94841	0.953066
erg25	-0.95833	0.725032
dpm1	-0.97673	0.902367
SPBC4F6.05c	-1.01607	0.906805
SPBC13G1.09	-1.01977	0.95166
mrpl28	-1.02967	0.932183
atp7	-1.04079	0.902367
drs1	-1.04367	0.932183
cox13	-1.05354	0.902367
arg6	-1.14252	0.902367
rps2302	-1.15661	0.902367
SPBC19C7.04c	-1.26623	0.902367
rbp28	-1.28181	0.92607
mic60	-1.30303	0.904903
fcf2	-1.3202	0.932183
rps402	-1.40334	0.952504
