# Supplementary material for: Chaperone-mediated ordered assembly of the SAGA and NuA4 transcription co-activator complexes in yeast
Source: Nat Commun. 2019 Nov 20;10:5237. doi: 10.1038/s41467-019-13243-w (PMC6868236; doi:10.1038/s41467-019-13243-w)
Supplement: Supplementary file 6 — Source Data [file 41467_2019_13243_MOESM6_ESM.zip]

Archive with 18 entries (18 files):
- SourceData_Fig1.xlsx
- SourceData_Fig2.xlsx
- SourceData_Fig3.xlsx
- SourceData_Fig4.xlsx
- SourceData_Fig5.xlsx
- SourceData_Fig6.xlsx
- SourceData_Fig7.xlsx
- SourceData_Fig8.xlsx
- SourceData_SupplFig1.xlsx
- SourceData_SupplFig10.xlsx
- SourceData_SupplFig2.xlsx
- SourceData_SupplFig3.xlsx
- SourceData_SupplFig4.xlsx
- SourceData_SupplFig5.xlsx
- SourceData_SupplFig6.xlsx
- SourceData_SupplFig7.xlsx
- SourceData_SupplFig8.xlsx
- SourceData_SupplFig9.xlsx
