# Supplementary material for: Chaperone-mediated ordered assembly of the SAGA and NuA4 transcription co-activator complexes in yeast
Source: Nat Commun. 2019 Nov 20;10:5237. doi: 10.1038/s41467-019-13243-w (PMC6868236; doi:10.1038/s41467-019-13243-w)
Supplement: Supplementary file 6 — Source Data [file 41467_2019_13243_MOESM6_ESM.zip › SourceData_Fig1.xlsx]

## Sheet: Fig1a-b
DESeq2 results	creER DMSO/β-estradiol	lox-tti2-lox-HA DMSO/β-estradiol	lox-tra2-lox DMSO/β-estradiol	tra1D/WT
geneID	log2(FC)	log2(FC)	log2(FC)	log2(FC)
SPAC1002.01	-0.22083	-0.22589	-0.09141	0.411377
SPAC1002.02	0.013048	0.129157	0.033686	0.528234
SPAC1002.03c	-0.0094	-0.04598	-0.01051	0.10637
SPAC1002.04c	0.191737	0.427821	0.068783	-0.0505225
SPAC1002.05c	0.01421	0.239359	0.411812	0.0858202
SPAC1002.06c	0.031139	-0.27392	0.110325	0.0532109
SPAC1002.07c	0.269415	-0.08678	0.040558	-0.111016
SPAC1002.08c	-0.02122	-0.08088	0.351168	-0.00610912
SPAC1002.09c	-0.09324	-0.32659	-0.03879	-0.151988
SPAC1002.10c	0.271491	0.250918	0.161981	0.117313
SPAC1002.11	-0.14034	-0.03338	-0.12229	0.223067
SPAC1002.12c	0.181208	0.226934	0.072314	0.159879
SPAC1002.13c	-0.00731	0.345078	-0.14216	-0.208984
SPAC1002.14	-0.06569	-0.35214	0.06605	-0.324614
SPAC1002.15c	-0.05337	0.033386	-0.06298	0.0132958
SPAC1002.16c	0.06401	-0.45428	0.224822	0.0454672
SPAC1002.18	-0.0506	1.50817	-0.49326	0.241805
SPAC1002.20	-0.0263	-0.02857	0.679362	-0.159851
SPAC1006.01	0.240942	0.855115	0.651058	0.0436506
SPAC1006.02	0.141923	0.041063	0.245528	0.0063452
SPAC1006.03c	-0.09965	0.221314	0.054524	0.234508
SPAC1006.04c	0.090016	0.44668	0.828959	-0.248321
SPAC1006.05c	0.408384	0.50537	0.640555	0.144192
SPAC1006.06	0.122802	0.082704	0.301707	-0.0253411
SPAC1006.07	-0.15937	-0.6517	-0.37569	-0.0907748
SPAC1006.08	-0.13467	-0.46022	-0.26984	-0.0315768
SPAC1006.09	-0.05175	-0.14554	0.310061	-0.0354567
SPAC1039.01	-0.16467	1.82471	-0.73779	0.275507
SPAC1039.02	-0.28408	1.66986	-1.20828	0.218981
SPAC1039.03	-0.10767	0.186924	-0.18091	-0.0627959
SPAC1039.04	-0.1198	-0.25976	-0.27157	-0.150241
SPAC1039.05c	0.122297	0.48411	-0.23396	0.170769
SPAC1039.06	0.010906	2.16694	-0.4702	0.23219
SPAC1039.07c	0.187788	2.82305	0.116853	0.158302
SPAC1039.08	0.440552	2.66652	0.737228	0.299099
SPAC1039.09	-0.16732	3.88626	-0.49046	0.710811
SPAC1039.10	-0.00423	3.18383	-0.34242	0.865723
SPAC1039.11c	-0.27822	-0.40641	-0.69255	-0.167894
SPAC105.01c	0.200569	-0.32086	0.579174	-0.525177
SPAC105.02c	-0.07841	0.089633	0.134273	-0.0786885
SPAC105.03c	-0.13918	-0.15452	-0.24272	0.108268
SPAC1071.01c	-0.11427	-0.16267	-0.00363	-0.0535181
SPAC1071.02	-0.22957	-0.13524	-0.04413	-0.101916
SPAC1071.03c	-0.08628	-0.1474	0.036969	-0.355367
SPAC1071.04c	-0.10574	-0.12359	0.031306	-0.389744
SPAC1071.05	-0.21	-0.32688	-0.15915	0.105243
SPAC1071.06	-0.07753	-0.30187	-0.4345	0.0774767
SPAC1071.07c	-0.02338	-0.9188	-0.42955	-0.13523
SPAC1071.08	0.089794	-0.84335	-0.49792	-0.408939
SPAC1071.09c	0.373656	0.501132	0.842523	-0.113125
SPAC1071.10c	-0.00393	0.092311	-0.2428	-0.347299
SPAC1071.11	0.043251	-0.22871	0.122948	-0.451945
SPAC1071.12c	-0.00221	0.145337	-0.13508	-0.0916299
SPAC1071.13	0.311414	-0.82788	0.874032	-0.947091
SPAC1093.01	-0.11653	-1.09661	-0.1944	-0.399136
SPAC1093.02	0.409755	0.39461	0.411884	0.371321
SPAC1093.03	-0.10321	0.012716	0.257901	-0.0852912
SPAC1093.04c	0.016379	-0.03179	0.025266	-0.125217
SPAC1093.05	-0.10048	-0.41486	-0.23758	-0.241944
SPAC1093.06c	0.143707	-0.35098	0.615667	-0.152853
SPAC1093.07	0.160364	-0.82533	0.229969	-0.387007
SPAC10F6.01c	-0.2912	-1.0982	-0.44361	-0.487215
SPAC10F6.02c	-0.13287	0.032062	-0.11725	0.200449
SPAC10F6.03c	-0.0953	-0.49958	-0.35963	-0.308893
SPAC10F6.04	0.100188	0.15906	0.329128	-0.0601052
SPAC10F6.05c	-0.04636	-0.03845	0.119597	0.108286
SPAC10F6.06	0.009535	0.226111	-0.09565	0.479459
SPAC10F6.07c	-0.2427	-0.41962	-0.04282	-0.233852
SPAC10F6.08c	-0.07801	0.044967	-0.15649	0.263718
SPAC10F6.09c	-0.00472	0.023631	0.3316	-0.0343836
SPAC10F6.10	0.124121	-0.15092	0.050799	-0.244021
SPAC10F6.11c	0.089557	0.401262	0.377722	0.226244
SPAC10F6.12c	-0.15568	0.023729	0.128031	0.341712
SPAC10F6.13c	0.580992	0.756179	0.780826	0.171894
SPAC10F6.14c	-0.03247	0.177296	0.089484	0.216378
SPAC10F6.15	-0.00789	0.394695	0.742705	0.0494287
SPAC10F6.16	0.055415	-0.13636	0.085931	-0.254304
SPAC10F6.17c	0.100703	0.002479	-0.1654	0.148969
SPAC110.01	0.153221	-0.03398	0.260743	-0.132422
SPAC110.02	0.310452	0.055693	0.477039	-0.0613134
SPAC110.03	-0.18012	-0.15831	-0.06248	-0.142505
SPAC110.04c	-0.06373	-0.54997	-0.07571	-0.186507
SPAC110.05	0.005554	0.425918	0.841375	-0.530735
SPAC1142.01	0.226623	0.241852	0.271978	-0.0171179
SPAC1142.02c	0.268242	0.40808	0.248409	0.132874
SPAC1142.03c	-0.06382	0.257412	0.017797	0.245086
SPAC1142.04	-0.12939	-0.5518	-0.32463	-0.162588
SPAC1142.05	-0.16064	-0.53066	0.119118	-0.342054
SPAC1142.06	0.021507	-0.27644	-0.15058	-0.029975
SPAC1142.07c	-0.05953	0.259921	-0.07735	0.216879
SPAC1142.08	-0.00351	0.116574	-0.16826	-0.0118332
SPAC1142.09	-0.02357	0.105981	0.121411	-0.0833105
SPAC11D3.01c	-0.00279	-0.48971	0.667305	-0.771775
SPAC11D3.02c	-0.09665	-0.54592	-0.23182	-0.322401
SPAC11D3.03c	-0.11112	3.61145	-0.20328	0.0402058
SPAC11D3.04c	0.283011	-0.16496	-0.09609	0.0252849
SPAC11D3.05	-0.2565	-0.25157	-0.3318	-0.306923
SPAC11D3.06	-0.00597	0.220268	-0.8504	-0.0707378
SPAC11D3.07c	0.04945	0.054667	0.144662	-0.302788
SPAC11D3.08c	0.045613	-0.73219	-0.3316	-0.489123
SPAC11D3.09	0.285308	0.25064	0.624636	-0.287487
SPAC11D3.10	0.01899	-0.77282	-0.69505	-0.394312
SPAC11D3.11c	0.458414	0.038441	0.774255	-0.497802
SPAC11D3.13	0.614896	0.044198	1.87887	-0.840666
SPAC11D3.14c	-0.33203	-0.26925	-0.81971	0.0405761
SPAC11D3.15	-0.25297	-0.34688	-0.41555	0.0496025
SPAC11D3.16c	-0.13063	0.647545	0.11551	-0.197287
SPAC11D3.17	0.013842	0.532529	0.388988	0.250544
SPAC11D3.18c	1.00266	2.73521	1.03845	1.05738
SPAC11D3.19	0.118301	0.238707	0.203752	-0.133791
SPAC11D3.20	0.026254	0.114318	0.093071	0.0420897
SPAC11E3.01c	0.091342	-0.03808	0.540409	-0.123111
SPAC11E3.02c	0.360742	0.262506	0.938919	-0.0137146
SPAC11E3.03	0.532032	0.692097	1.14475	-0.198828
SPAC11E3.04c	-0.13661	0.145894	-0.18746	0.155801
SPAC11E3.05	0.120488	0.29907	0.406544	-0.214629
SPAC11E3.06	0.100934	-0.05172	0.921268	0.720123
SPAC11E3.07	-0.16428	-0.0446	-0.4251	0.190442
SPAC11E3.08c	0.012582	0.239354	0.52278	-0.201576
SPAC11E3.09	-0.06067	0.269365	-0.04081	0.145537
SPAC11E3.10	-0.28281	0.042495	-0.12329	-0.0957601
SPAC11E3.11c	-0.02574	0.004155	-0.03717	-0.166507
SPAC11E3.12	0.093237	9.71e-05	0.105333	-0.0249767
SPAC11E3.13c	0.037332	0.038017	0.455904	-0.282687
SPAC11E3.14	0.017325	0.261708	0.281624	0.140909
SPAC11E3.15	-0.00895	-0.44742	-0.01334	-0.128456
SPAC11G7.01	-0.20697	-0.08595	-0.13429	-0.366209
SPAC11G7.02	-0.10366	0.087064	0.07284	0.0599953
SPAC11G7.03	0.089034	0.428883	0.158399	0.383295
SPAC11G7.04	0.010875	-0.42184	-0.23497	-0.0741298
SPAC11G7.05c	-0.05512	0.51722	0.324596	0.125631
SPAC11G7.06c	0.156898	0.079813	0.581287	-0.203468
SPAC11H11.01	0.084566	-0.35296	-0.68453	0.245699
SPAC11H11.02c	0.144329	-0.04405	0.434556	-0.101493
SPAC11H11.03c	-0.10721	0.318281	0.122452	-0.0276942
SPAC11H11.04	-0.1108	1.82245	0.64111	0.994937
SPAC11H11.05c	0.236121	0.350551	-0.15619	0.203215
SPAC11H11.06	0.059896	0.126609	-7.11e-05	0.0431687
SPAC1250.01	0.003865	0.221349	0.298901	0.202515
SPAC1250.02	0.933995	0.447981	2.09993	-0.00900783
SPAC1250.03	0.026643	0.432554	0.131512	0.193919
SPAC1250.04c	-0.13995	-0.26043	-0.48365	-0.266541
SPAC1250.05	-0.32897	-1.42371	-0.48106	-0.125647
SPAC1296.01c	-0.04668	0.054751	-0.08189	0.200136
SPAC1296.02	-0.07759	0.172509	-0.27755	0.0433278
SPAC1296.03c	-0.14583	0.158376	0.560406	-0.281371
SPAC1296.04	0.202138	-0.64709	0.09873	-0.280153
SPAC1296.05c	-0.10932	0.237445	-0.31684	0.215099
SPAC1296.06	0.377296	0.218264	0.675364	-0.212434
SPAC12B10.01c	0.12897	0.348182	0.498998	0.0201857
SPAC12B10.02c	0.131361	-0.27628	-0.11321	0.0547029
SPAC12B10.03	-0.03083	0.119476	-0.056	0.0341651
SPAC12B10.04	-0.0704	-0.22967	-0.38589	0.0471012
SPAC12B10.05	0.210275	0.37366	0.30881	-0.0185878
SPAC12B10.06c	-0.05403	0.063384	-0.20453	0.170021
SPAC12B10.07	0.028378	0.164336	0.088573	-0.0207735
SPAC12B10.08c	0.024017	0.58581	0.239329	0.122486
SPAC12B10.09	-0.16887	-0.02835	-0.21143	0.242265
SPAC12B10.10	0.020078	0.271234	0.279065	0.0599773
SPAC12B10.11	0.038314	0.255396	0.24404	0.162754
SPAC12B10.12c	-0.0175	0.040687	0.258286	0.00466897
SPAC12B10.13	-0.21736	0.222667	0.039637	-0.0848259
SPAC12B10.14c	-0.01489	0.054074	-0.04999	-0.0226017
SPAC12B10.15c	0.047157	0.461555	0.197248	-0.015963
SPAC12B10.16c	-0.06137	-0.05949	-0.15026	0.0399722
SPAC12G12.01c	-0.01984	0.021556	0.117383	-0.0225208
SPAC12G12.02	-0.01072	-0.38635	-0.06433	-0.322734
SPAC12G12.03	-0.14299	-0.08572	-0.18699	-0.0044023
SPAC12G12.04	-0.13433	-0.05266	0.067845	0.0324427
SPAC12G12.05c	-0.03033	0.118317	-0.23148	0.0748659
SPAC12G12.06c	-0.02513	-0.45145	-0.13008	-0.202578
SPAC12G12.07c	0.015241	0.098329	-0.10832	0.208282
SPAC12G12.08	0.026514	-0.02134	0.145757	0.0868982
SPAC12G12.09	-0.12115	-0.13518	0.097286	-0.0310873
SPAC12G12.10	0.144272	-0.27281	-0.02509	-0.0357387
SPAC12G12.11c	-0.01583	0.101473	-0.12971	0.123693
SPAC12G12.12	-0.08879	0.076986	0.038837	0.0648652
SPAC12G12.13c	-0.0325	-0.28242	-0.00469	-0.323715
SPAC12G12.14c	0.112808	0.044544	0.317783	0.0206174
SPAC12G12.15	-0.1275	0.092964	-0.23161	0.155559
SPAC12G12.16c	-0.0712	-0.04251	0.440974	-0.176235
SPAC12G12.17	0.094073	0.369996	0.452833	-0.145176
SPAC1327.01c	-0.17009	-0.02931	-0.11987	0.138276
SPAC139.01c	-0.17822	-0.36357	-0.30054	-0.0521734
SPAC139.02c	-0.21128	-0.92683	-0.40527	-0.431681
SPAC139.03	0.006251	0.425364	0.169677	0.0113287
SPAC139.04c	0.077443	0.457606	0.049318	0.0754575
SPAC139.05	1.04693	-0.54483	3.23599	-0.513278
SPAC139.06	-0.1605	-0.01123	-0.08292	-0.07363
SPAC1399.01c	-0.02242	0.752065	-0.1642	0.192355
SPAC1399.02	-0.01672	0.252678	0.010952	0.0181917
SPAC1399.03	-0.26496	0.727657	-0.27217	0.0491584
SPAC1399.04c	-0.03393	1.39666	-0.45828	0.113749
SPAC1399.05c	-0.14461	0.371659	-0.21765	0.218517
SPAC1399.06	-0.11998	0.433021	-0.02963	-0.0198471
SPAC13A11.01c	-0.18125	0.11302	-0.03337	0.063001
SPAC13A11.02c	-0.03219	-0.58998	-0.1966	0.00419
SPAC13A11.03	-0.11401	0.310641	0.302977	0.540831
SPAC13A11.04c	0.238911	0.374279	0.449361	0.166383
SPAC13A11.05	0.031014	-0.12055	0.115783	0.049237
SPAC13A11.06	0.222633	-0.14973	0.255101	0.0203437
SPAC13C5.01c	0.020058	0.2742	-0.0095	0.152717
SPAC13C5.02	0.106043	0.153522	-0.06414	0.165153
SPAC13C5.03	-0.13949	0.010929	0.827053	-0.268938
SPAC13C5.04	0.385033	-0.09111	0.822167	0.197568
SPAC13C5.05c	0.104233	0.4597	0.167772	0.123043
SPAC13C5.06c	0.109613	-0.41992	0.745376	-0.492466
SPAC13C5.07	-0.03523	-0.11279	-0.20228	0.118896
SPAC13D6.01	0.130232	-0.28728	-0.13576	-0.211498
SPAC13D6.02c	-0.15643	-0.34497	-0.33221	-0.103211
SPAC13D6.03c	0.226328	-0.00412	-0.01575	0.0399709
SPAC13D6.04c	0.024106	0.348683	0.198876	0.0103978
SPAC13D6.05	-0.01685	-0.12271	-0.31923	0.119745
SPAC13F5.01c	0.116399	0.222209	0.737437	-0.175573
SPAC13F5.02c	-0.37431	-0.24436	-1.24321	0.0923195
SPAC13F5.03c	0.310361	-0.04345	0.659522	0.0700641
SPAC13F5.04c	0.302441	0.354126	0.221252	-0.259162
SPAC13F5.05	-0.09018	0.028723	0.154052	-0.0256977
SPAC13F5.06c	-0.10863	0.152359	-0.03585	0.0374929
SPAC13F5.07c	0.234039	0.129206	0.794157	-0.675583
SPAC13G6.01c	-0.09564	-0.02116	0.288218	-0.0234127
SPAC13G6.02c	-0.02802	-0.60356	-0.30605	-0.100991
SPAC13G6.03	0.238564	-0.33629	0.416899	-0.52894
SPAC13G6.04	-0.16968	0.100832	0.093476	0.0890531
SPAC13G6.05c	0.171234	0.305161	-0.07495	0.296433
SPAC13G6.06c	-0.11875	-0.00429	-0.49952	0.162488
SPAC13G6.07c	0.096611	-0.65922	-0.35754	-0.236998
SPAC13G6.08	0.790582	-0.0849	1.36712	0.00975532
SPAC13G6.09	-0.14263	-0.23866	-0.20394	-0.019373
SPAC13G6.10c	-0.12932	0.350102	-0.15827	-0.280826
SPAC13G6.11c	0.01707	-0.18139	-0.08031	0.0288792
SPAC13G6.12c	0.038139	-0.17504	0.095652	-0.465852
SPAC13G6.13	NA	0.000214	0.03162	0.000923643
SPAC13G6.14	-0.20126	-0.34698	-0.18994	0.0741462
SPAC13G6.15c	-0.08275	-0.39493	-0.38036	-0.126769
SPAC13G7.01c	-0.00639	-0.50396	-0.47697	-0.0540504
SPAC13G7.02c	1.9553	0.496031	2.28783	-0.48661
SPAC13G7.03	-0.11018	0.007245	-0.02665	0.0150043
SPAC13G7.04c	-0.02033	0.384363	0.347554	-0.211289
SPAC13G7.05	-0.19453	-1.60142	-1.27596	-0.182563
SPAC13G7.06	0.372176	-0.62216	0.419457	-0.253319
SPAC13G7.07	0.43069	0.504565	0.331483	0.0656577
SPAC13G7.08c	-0.14088	-0.46453	-0.29216	-0.0985208
SPAC13G7.09c	-0.01249	-0.23879	0.079181	-0.070214
SPAC13G7.10	0.248464	0.776889	0.484514	0.352693
SPAC13G7.11	0.101133	0.074442	0.10141	0.19014
SPAC13G7.12c	-0.25754	-0.28335	-0.13765	-0.375849
SPAC13G7.13c	-0.04438	0.200469	-0.41897	-0.127144
SPAC140.01	0.016892	-0.09627	0.175076	-0.146507
SPAC140.02	-0.15967	-0.49786	-0.30129	-0.515791
SPAC140.03	0.233369	0.00411	0.272832	-0.24039
SPAC140.04	-0.14556	0.211004	-0.617	0.163116
SPAC1420.01c	0.039904	-0.13872	0.30695	0.0387698
SPAC1420.02c	-0.08822	-0.12525	-0.279	0.102787
SPAC1420.03	-0.01095	0.213102	-0.09761	-0.0038743
SPAC1420.04c	-0.15893	-0.34052	0.208002	-0.351529
SPAC144.01	0.02577	-0.25864	-0.16127	-0.0497644
SPAC144.02	-0.16542	0.154868	-0.51703	0.0603726
SPAC144.03	0.150585	-0.34103	0.035419	-0.220325
SPAC144.04c	-0.04375	0.394972	0.052415	0.0901831
SPAC144.05	0.206287	0.195144	0.459102	-0.0644807
SPAC144.06	-0.12359	0.052634	0.147041	-0.117149
SPAC144.07c	0.065523	0.176928	-0.0537	-0.0465382
SPAC144.08	0.061346	0.246415	0.218134	0.0372907
SPAC144.09c	0.078013	-0.25156	0.149148	-0.292153
SPAC144.10c	-0.18777	-0.1899	0.089235	-0.197879
SPAC144.11	0.026719	-0.91571	-0.38869	-0.289528
SPAC144.12	-0.27682	-0.84718	-0.44547	-0.0542504
SPAC144.13c	0.023553	0.077499	0.45693	0.0689675
SPAC144.14	0.034086	-0.21897	0.129351	-0.256396
SPAC144.15c	-0.31574	-0.09989	0.060855	-0.0901922
SPAC144.16	0.046442	-0.11843	-0.08682	0.00556154
SPAC144.17c	0.053134	0.153541	0.125078	-0.0355099
SPAC144.18	-0.21297	0.184801	-0.17757	0.181348
SPAC1486.01	0.14094	0.952452	0.296982	0.300391
SPAC1486.02c	-0.01746	0.439276	-0.13869	0.259441
SPAC1486.03c	-0.05088	-0.03402	-0.21802	-0.0835855
SPAC1486.04c	0.044284	-0.02667	0.18049	-0.0889264
SPAC1486.05	0.019583	-0.05177	0.161704	0.0861783
SPAC1486.06	0.002167	-0.0607	-0.12519	-0.0790816
SPAC1486.07c	-0.06226	-0.25746	-0.39029	-0.0185505
SPAC1486.08	-0.00884	-0.13348	0.054132	0.164396
SPAC1486.09	-0.11905	-0.42619	-0.43626	-0.162822
SPAC1486.10	-0.25773	-0.28256	-0.35173	-0.144573
SPAC1486.11	0.714238	0.464177	0.630736	0.196532
SPAC14C4.01c	-0.27466	-0.26259	0.211735	-0.0987009
SPAC14C4.02c	0.012916	0.087927	0.233705	0.150938
SPAC14C4.03	0.183368	0.691774	1.17775	0.068582
SPAC14C4.04	-0.02695	0.018195	-0.0215	-0.0275805
SPAC14C4.05c	0.374779	-0.319	0.615319	-0.057996
SPAC14C4.06c	0.009146	0.288142	0.122447	0.311368
SPAC14C4.07	0.140678	0.644855	0.362162	0.202809
SPAC14C4.08	-0.08348	0.068715	0.882322	-0.360607
SPAC14C4.09	0.028612	0.258952	0.299677	-0.266298
SPAC14C4.10c	0.133038	0.33259	-0.085	0.311448
SPAC14C4.11	-0.16953	0.141327	-0.10143	0.0155125
SPAC14C4.12c	-0.1102	-0.32745	-0.29986	0.00707277
SPAC14C4.13	0.213836	0.346064	0.876785	-0.198564
SPAC14C4.14	-0.13208	0.150904	-0.24151	-0.134299
SPAC14C4.15c	0.032636	-0.07183	0.008853	-0.114833
SPAC14C4.16	-0.11749	0.44805	0.268328	0.0928214
SPAC1527.01	0.074552	0.147315	0.432735	0.0561373
SPAC1527.02	0.118375	0.440062	0.129752	0.207211
SPAC1527.03	-0.16328	-0.44098	0.070795	-0.204392
SPAC1556.01c	0.124266	0.48723	0.344848	0.129169
SPAC1556.02c	-0.01995	-0.1	-0.04065	0.015549
SPAC1556.03	0.032315	0.129185	0.134061	0.0790415
SPAC1556.04c	-0.16788	2.16223	-0.43682	0.0183498
SPAC1556.05c	-0.0166	-0.06958	-0.28829	-0.0943513
SPAC1556.06	0.052768	0.345704	0.699091	0.0225337
SPAC1556.07	-0.04099	-0.10527	-0.3412	0.0114923
SPAC1556.08c	-0.01747	-0.01153	-0.182	0.021094
SPAC1565.01	0.043647	-0.59937	-0.06298	-0.233448
SPAC1565.02c	0.040479	0.130891	-0.432	0.0860604
SPAC1565.03	-0.084	0.209708	0.91314	-0.422571
SPAC1565.04c	-0.34171	0.678198	-0.62769	0.825527
SPAC1565.05	-0.12908	-0.40035	-0.10686	-0.390576
SPAC1565.06c	-0.04966	0.209043	-0.05458	0.173836
SPAC1565.07c	0.035974	0.253117	0.897523	-0.0169626
SPAC1565.08	0.112311	0.450902	0.567963	0.125907
SPAC15A10.01	-0.06014	0.2163	0.197671	0.125738
SPAC15A10.02	0.06044	0.079149	0.144177	-0.0865541
SPAC15A10.03c	0.325596	0.685111	0.838625	0.319692
SPAC15A10.04c	0.113599	-0.40862	0.06385	-0.199188
SPAC15A10.05c	-0.10338	0.159536	-0.62705	0.0691664
SPAC15A10.06	-0.08613	0.21308	-0.02198	0.213562
SPAC15A10.07	-0.10599	-0.37304	-0.14541	0.191671
SPAC15A10.08	0.194435	0.26432	0.171221	0.0935226
SPAC15A10.09c	-0.13843	-0.3284	0.492031	-0.213891
SPAC15A10.10	0.326167	0.732317	1.42151	-0.370106
SPAC15A10.11	0.069414	0.328586	0.38889	0.176909
SPAC15A10.12c	-0.06337	-0.09766	-0.08553	-0.129925
SPAC15A10.13	-0.03838	-0.29259	-0.13062	-0.10173
SPAC15A10.15	0.047666	-0.08405	0.013273	-0.00331754
SPAC15A10.16	0.086894	0.168051	0.312096	0.133453
SPAC15A10.17	-0.08347	0.210443	-0.18465	-0.133429
SPAC15E1.02c	1.25709	1.65646	2.25036	1.41687
SPAC15E1.03	0.004026	-0.31196	-0.15717	-0.0654953
SPAC15E1.04	0.044197	0.542403	0.164644	0.0815925
SPAC15E1.05c	0.011911	0.132532	-0.17466	0.0356046
SPAC15E1.06	-0.03723	-0.01832	-0.19558	0.183172
SPAC15E1.07c	0.025069	-0.02379	-0.01168	0.00105038
SPAC15E1.08	-0.15838	-0.52195	-0.51778	-0.0442122
SPAC15E1.09	-0.15743	0.156488	0.018202	0.106017
SPAC15E1.10	0.206536	0.492935	0.304846	0.0519721
SPAC15F9.01c	-0.28126	-1.31261	-0.57452	0.114163
SPAC15F9.02	-0.03938	-0.10203	-0.25777	0.109283
SPAC15F9.03c	-0.06703	-0.12267	-0.18038	0.0582144
SPAC16.01	-0.09669	-0.00648	0.134438	-0.0565778
SPAC16.02c	0.039513	0.145217	-0.25596	-0.0472286
SPAC16.03c	0.319597	0.278993	0.349703	0.177447
SPAC16.04	-0.00414	-0.11032	-0.21757	0.0730699
SPAC16.05c	-0.09561	0.416713	-0.00708	0.423103
SPAC1610.01	-0.04211	0.072548	-0.03673	0.0354235
SPAC1610.02c	0.11817	0.114241	0.240229	-0.0486797
SPAC1610.03c	0.348908	1.12279	0.630324	0.23214
SPAC1610.04	0.133194	0.548999	0.246713	0.145409
SPAC1635.01	0.075376	0.368032	0.2377	-0.286222
SPAC1639.01c	-0.09518	-0.91469	-0.13937	-0.571843
SPAC1639.02c	0.080053	0.394734	-0.20173	-0.0265816
SPAC167.01	-0.15933	0.061724	0.012109	0.0369145
SPAC167.02	-0.1093	0.340844	0.144577	-0.0433002
SPAC167.03c	0.144125	0.105571	0.331771	0.219108
SPAC167.04	0.040017	0.082131	-0.00905	0.0774227
SPAC167.05	0.030854	-0.04656	-0.13145	0.143159
SPAC167.06c	0.132874	0.771248	0.329937	0.0131312
SPAC167.07c	0.112192	0.220052	0.619114	-0.0500738
SPAC167.08	-0.12149	0.021534	0.596447	0.0240412
SPAC167.09	-0.01865	0.410987	0.321719	0.133981
SPAC1687.01	-0.15203	-0.48178	-0.20936	-0.105596
SPAC1687.02	0.215285	0.523714	0.011134	0.120488
SPAC1687.03c	-0.19483	-0.21585	-0.53117	0.0149818
SPAC1687.04	0.03731	0.215286	-0.04428	0.419859
SPAC1687.05	-0.04275	-0.00522	0.25638	-0.00775748
SPAC1687.06c	0.023238	-0.66373	-0.27538	-0.195246
SPAC1687.07	0.123716	0.064196	0.070227	-0.0873446
SPAC1687.08	-0.33526	0.173987	0.249985	-0.251594
SPAC1687.09	-0.0148	-0.21579	0.179383	-0.120038
SPAC1687.10	-0.25958	-0.58113	-0.45714	-0.0378442
SPAC1687.11	-0.02115	-0.11427	-0.08142	-0.0918121
SPAC1687.12c	0.09995	-0.01724	-0.18167	-0.017231
SPAC1687.13c	-0.09175	-0.05498	0.232024	0.139377
SPAC1687.14c	0.128369	-0.04588	0.438846	-0.0213146
SPAC1687.15	-0.13771	-0.34875	-0.02922	-0.0351349
SPAC1687.16c	0.021205	-0.57001	0.071529	-0.0323935
SPAC1687.17c	-0.04886	-0.37861	-0.17562	-0.150185
SPAC1687.18c	0.116502	0.143054	0.166442	0.0674361
SPAC1687.19c	-0.34768	-0.75052	-0.89521	0.0651946
SPAC1687.20c	-0.12051	0.032767	0.456824	-0.22851
SPAC1687.21	-0.09935	0.08871	-0.51871	0.130682
SPAC1687.22c	0.733296	0.466518	1.18112	-0.464475
SPAC1687.23c	-0.00438	NA	0.085835	NA
SPAC16A10.01	-0.10741	-0.23493	0.476556	-0.108443
SPAC16A10.02	-0.05436	-0.23724	-0.06511	-0.0678738
SPAC16A10.03c	-0.14836	-0.00985	-0.16764	-0.0153503
SPAC16A10.04	-0.15035	-0.20574	0.221972	-0.127728
SPAC16A10.05c	0.09652	0.21711	0.425788	-0.590044
SPAC16A10.06c	-0.05896	-0.01943	-0.29842	0.233755
SPAC16A10.07c	0.041323	0.165675	0.295929	0.0309521
SPAC16A10.08c	-0.0534	0.181261	0.532468	-0.103444
SPAC16C9.01c	0.444859	0.262654	0.356509	0.0543008
SPAC16C9.02c	0.1155	-0.43035	-0.027	-0.533142
SPAC16C9.03	-0.06536	-0.03839	-0.0751	-0.274219
SPAC16C9.04c	-0.0141	0.163386	0.24419	0.0342615
SPAC16C9.05	0.20721	0.034643	0.219716	0.0335129
SPAC16C9.06c	-0.11714	-0.22258	-0.22587	-0.0745054
SPAC16C9.07	-0.0235	-0.23	0.009968	0.114615
SPAC16E8.01	-0.05247	0.22339	0.079873	0.156909
SPAC16E8.02	-0.11648	0.461294	0.379991	0.13057
SPAC16E8.04c	-0.05878	0.236353	-0.1883	0.225079
SPAC16E8.05c	0.150086	-0.08672	1.07254	-0.0209309
SPAC16E8.06c	-0.04174	-0.27209	-0.11881	-0.0547091
SPAC16E8.07c	-0.05662	0.123752	-0.13932	0.109479
SPAC16E8.08	-0.14683	0.036482	-0.20496	0.0677039
SPAC16E8.09	0.082284	0.344243	0.1262	-0.00857449
SPAC16E8.10c	0.04888	0.06848	0.020885	0.144472
SPAC16E8.11c	0.023121	-0.03342	-0.05803	0.0197229
SPAC16E8.12c	0.080403	0.054231	-0.17744	-0.0760066
SPAC16E8.13	0.147999	0.085172	0.358996	0.0758406
SPAC16E8.14c	-0.12801	0.069602	-0.13599	0.0986558
SPAC16E8.15	-0.14774	-0.16698	-0.14832	0.0100046
SPAC16E8.16	0.444471	0.298796	1.37166	-0.212375
SPAC16E8.17c	0.105458	0.417572	-0.10201	0.176397
SPAC16E8.18	-0.2581	0.10899	0.065298	-0.103428
SPAC16E8.18c	-0.1824	0.334509	0.242739	-0.264893
SPAC1705.02	0.317818	-0.20949	0.376208	-0.151929
SPAC1705.03c	-0.14699	0.541479	0.230336	0.0793961
SPAC1751.01c	0.153872	-0.39983	0.056558	-0.421291
SPAC1751.02c	-0.1924	-0.07466	0.116634	-0.0711385
SPAC1751.03	-0.10295	-0.27137	-0.29546	0.105357
SPAC1751.04	-0.14111	-0.66501	-0.13212	-0.102796
SPAC1782.01	-0.01305	-0.32884	0.318753	-0.0896974
SPAC1782.02c	-0.27535	0.092061	-0.18103	-0.0255401
SPAC1782.03	0.211829	0.055929	0.400894	-0.0215218
SPAC1782.04	-0.12126	-0.01933	0.054256	0.165111
SPAC1782.05	-0.10058	0.17546	0.080944	0.0200552
SPAC1782.06c	-0.0127	-0.14139	-0.17695	0.0483231
SPAC1782.07	-0.12885	0.535027	-0.13802	0.00561255
SPAC1782.08c	-0.15859	-0.28828	-0.19495	-0.0852999
SPAC1782.09c	0.007899	-0.58719	8.98e-05	-0.0689354
SPAC1782.10c	-0.21929	-0.6942	-0.29413	-0.180377
SPAC1782.11	-0.30544	-1.05883	-0.70474	-0.232625
SPAC1782.12c	1.46795	1.44565	1.79998	0.0112495
SPAC1783.01	-0.02024	-0.11601	-0.36012	-0.243003
SPAC1783.02c	0.290966	0.733242	0.341786	0.176342
SPAC1783.03	0.06199	0.287967	0.593094	-0.160081
SPAC1783.04c	-0.03557	-0.00449	-0.28327	-0.115296
SPAC1783.05	-0.12472	-0.06413	-0.23088	0.189078
SPAC1783.06c	-0.24876	-0.02056	-0.25966	0.0907443
SPAC1783.07c	-0.11518	0.387816	0.259902	-0.22309
SPAC1783.08c	-0.07943	-0.73842	-0.39524	-0.0967029
SPAC1786.01c	0.018453	-0.6024	-0.08753	-0.244281
SPAC1786.02	0.260036	0.338074	0.114499	-0.21525
SPAC1786.03	-0.15559	0.077443	-0.01787	0.0393808
SPAC1786.04	0.04697	0.342079	0.494141	0.0488829
SPAC17A2.01	-0.05411	-0.16909	0.322827	-0.299237
SPAC17A2.02c	-0.17119	-0.34582	-0.21187	-0.161954
SPAC17A2.03c	-0.12778	-0.03165	-0.14779	0.0761926
SPAC17A2.04c	-0.00059	-0.01824	0.020912	0.103105
SPAC17A2.05	-0.03024	-0.28448	-0.10253	-0.0881966
SPAC17A2.06c	-0.14014	-0.01658	0.2133	-0.19056
SPAC17A2.07c	0.066739	0.34555	0.499393	0.0899938
SPAC17A2.08c	0.306091	0.06935	-0.02713	0.111683
SPAC17A2.09c	0.148017	-0.27242	0.424016	-0.357938
SPAC17A2.10c	-0.00952	-0.02379	0.124487	0.0241714
SPAC17A2.11	0.01531	-0.58287	0.388754	-0.0779167
SPAC17A2.12	-0.0046	-0.03491	0.106653	-0.191934
SPAC17A2.13c	0.1568	0.394857	0.328837	0.0114084
SPAC17A2.14	-0.11593	-0.31347	-0.17835	-0.0681319
SPAC17A5.01	-0.05	-0.05189	0.076335	-0.00752317
SPAC17A5.02c	0.117	-0.21163	0.061683	0.124093
SPAC17A5.03	-0.01553	-0.64005	-0.32665	-0.134652
SPAC17A5.04c	-0.09987	0.356314	0.294691	-0.118479
SPAC17A5.05c	0.026227	0.290001	0.206317	-0.110548
SPAC17A5.06	0.057716	0.241444	0.294206	0.167996
SPAC17A5.07c	-0.07199	0.161267	-0.06376	0.0657465
SPAC17A5.08	-0.03725	0.054211	-0.03415	0.136523
SPAC17A5.09c	0.168631	-0.03037	0.115792	0.0471568
SPAC17A5.10	0.069365	0.1163	-0.00225	0.117361
SPAC17A5.11	-0.37402	-0.25614	-0.48648	0.286384
SPAC17A5.12	0.083532	0.073145	0.024557	0.204176
SPAC17A5.13	-0.17703	-0.64627	-0.6881	0.00223295
SPAC17A5.14	0.01943	-0.07958	0.091937	0.0897578
SPAC17A5.15c	-0.11652	-0.13162	-0.26404	0.0813167
SPAC17A5.16	-0.22036	-0.19209	-0.15712	-0.0320812
SPAC17A5.18c	0.099611	0.432938	0.697038	0.104641
SPAC17A5.19	-0.11592	0.218649	0.262402	-0.196268
SPAC17C9.01c	0.032032	-0.10805	-0.02211	0.041137
SPAC17C9.02c	0.293073	-0.15173	0.250236	-0.020086
SPAC17C9.03	-0.09053	-0.27925	-0.0962	-0.0610595
SPAC17C9.05c	-0.14712	0.160812	0.196309	0.0176609
SPAC17C9.06	0.068975	0.318894	0.095848	0.0739636
SPAC17C9.07	-0.17109	-0.11685	0.025075	-0.00887659
SPAC17C9.08	0.324362	0.640347	0.518959	0.0491719
SPAC17C9.09c	0.027339	-0.23216	-0.05236	-0.219274
SPAC17C9.10	0.147936	0.553484	0.47255	-0.15682
SPAC17C9.11c	-0.06091	0.161739	-0.04285	-0.0521828
SPAC17C9.12	0.14106	-0.00503	0.048488	-0.0420189
SPAC17C9.13c	-0.03319	0.132191	0.14824	-0.0312123
SPAC17C9.14	-0.03525	-0.1425	-0.53381	0.0335418
SPAC17C9.15c	-0.10102	0.169792	0.16244	0.143635
SPAC17C9.16c	-0.56256	0.535003	-0.69443	-0.302285
SPAC17D4.01	-0.1871	0.066776	-0.24209	-0.772999
SPAC17D4.02	0.208696	-0.20623	0.003724	0.0072928
SPAC17D4.03c	-0.26461	0.086289	-0.05154	-0.119069
SPAC17D4.04	0.058067	0.001938	-0.0154	-0.157534
SPAC17G6.02c	-0.42198	-0.34271	-0.50274	-0.209585
SPAC17G6.03	0.187098	0.177607	0.417409	0.0734058
SPAC17G6.04c	0.02532	0.138959	0.303952	0.267902
SPAC17G6.05c	-0.00793	0.338517	0.163523	0.12303
SPAC17G6.06	-0.12548	-0.62394	-0.32817	-0.031961
SPAC17G6.07c	0.212501	-0.31895	0.045309	0.16717
SPAC17G6.08	0.008681	-0.20768	-0.13385	-0.0190399
SPAC17G6.09	-0.30709	-0.30442	-0.30661	0.0868506
SPAC17G6.10	0.061059	-0.03238	-0.19546	0.182783
SPAC17G6.11c	-0.05164	-0.17615	-0.05074	-0.143199
SPAC17G6.12	-0.02713	0.139492	0.034449	0.235566
SPAC17G6.13	0.700524	0.199991	1.90244	-0.109931
SPAC17G6.14c	-0.06905	-0.0783	-0.24593	0.0597602
SPAC17G6.15c	-0.09024	-0.27306	-0.45592	-0.142649
SPAC17G6.16c	-0.08405	-0.16121	0.25653	0.166798
SPAC17G6.17	-0.02828	0.277085	0.117826	0.0728907
SPAC17G8.01c	-0.0154	-0.01301	0.182687	-0.130884
SPAC17G8.02	0.027288	0.148836	0.215321	-0.129515
SPAC17G8.03c	-0.06748	-0.16428	0.016495	0.0218826
SPAC17G8.04c	-0.06339	0.210451	-0.02867	0.0129908
SPAC17G8.05	-0.17443	0.162089	-0.00339	0.301897
SPAC17G8.06c	-0.03243	-0.47561	-0.09362	-0.120574
SPAC17G8.07	-0.01404	0.216196	-0.09747	0.138595
SPAC17G8.08c	-0.10532	-0.43914	-0.20035	-0.0299525
SPAC17G8.09	-0.09528	-0.37693	-0.34853	0.0161813
SPAC17G8.10c	0.202617	0.166445	0.235655	0.0368798
SPAC17G8.11c	0.036337	-0.3604	0.578288	-0.0358445
SPAC17G8.12	0.027779	-0.1482	0.021833	-0.0837987
SPAC17G8.13c	-0.02105	0.194064	0.075513	-0.0292661
SPAC17G8.14c	0.202627	0.188768	0.283526	0.100641
SPAC17G8.15	-0.13873	0.129238	0.020447	-0.335043
SPAC17H9.01	-0.19029	0.071701	0.21361	0.228953
SPAC17H9.02	-0.02363	-0.04725	0.185474	-0.20929
SPAC17H9.03c	-0.0075	0.488169	0.292404	-0.175862
SPAC17H9.04c	-0.19453	-0.6436	-0.29757	-0.154181
SPAC17H9.05	-0.05272	-0.4296	-0.17985	-0.150302
SPAC17H9.06c	0.151619	0.199643	0.286999	0.171118
SPAC17H9.07	-0.04991	-0.23798	-0.20098	0.091278
SPAC17H9.08	0.08682	0.358462	0.261088	0.137922
SPAC17H9.09c	0.016575	0.174669	0.122671	0.00480165
SPAC17H9.10c	-0.09098	-0.14696	0.053559	-0.240414
SPAC17H9.11	0.034392	-0.24728	-0.02105	-0.024077
SPAC17H9.12c	0.342006	0.611159	0.216864	-0.133769
SPAC17H9.13c	0.079792	-0.0249	0.047914	-0.202135
SPAC17H9.14c	-0.05932	-0.114	-0.11059	0.0141031
SPAC17H9.16	-0.10981	-0.23117	-0.33449	0.0421351
SPAC17H9.17c	-0.11799	0.153252	0.172283	-0.0965847
SPAC17H9.18c	0.025283	-0.02379	0.016261	0.00935711
SPAC17H9.19c	0.062391	-0.30976	0.479294	-0.304062
SPAC17H9.20	-0.08336	-0.00517	0.207985	-0.00191598
SPAC1805.01c	-0.00746	0.138471	-0.04534	-0.0629471
SPAC1805.02c	-0.10651	0.117392	-0.15522	0.156843
SPAC1805.03c	-0.06194	0.258858	0.331606	0.0743733
SPAC1805.04	-0.07848	0.275141	0.175697	0.0280547
SPAC1805.05	-0.03093	0.107195	-0.07826	0.00985246
SPAC1805.06c	0.020417	-0.1862	-0.09941	0.0344067
SPAC1805.07c	-0.03997	0.252845	0.562706	0.121517
SPAC1805.08	0.000174	0.112373	-0.08366	0.00427444
SPAC1805.09c	-0.04414	0.475004	0.245382	0.211109
SPAC1805.10	0.186458	0.223206	0.236305	0.187817
SPAC1805.11c	0.191085	-0.41527	-0.14016	-0.222835
SPAC1805.12c	-0.17004	-0.87699	-0.53175	-0.0241673
SPAC1805.13	0.006297	-0.24812	-0.15744	-0.147216
SPAC1805.14	-0.03636	-0.26695	-0.07426	-0.165573
SPAC1805.15c	0.039628	0.009726	-0.0312	-0.00957139
SPAC1805.16c	0.042808	0.275653	-0.22853	0.155327
SPAC1805.17	0.115901	-0.03875	0.400413	-0.0223724
SPAC1805.18	-0.076	-0.3053	-0.1521	-0.051811
SPAC1834.01	-0.08461	-0.44581	-0.39732	-0.0708451
SPAC1834.02	0.013627	-0.22409	0.211901	-0.0327433
SPAC1834.03c	0.001684	0.394399	-0.03367	-0.0859187
SPAC1834.04	0.073225	0.307408	0.075562	-0.215882
SPAC1834.05	-0.14154	-0.32226	-0.18352	0.100716
SPAC1834.06c	-0.21589	-0.19292	-0.10822	-0.233774
SPAC1834.07	0.231063	0.223641	0.404786	-0.0922778
SPAC1834.08	0.040716	0.194034	0.545809	0.0523299
SPAC1834.09	0.185893	0.246674	0.175564	0.108622
SPAC1834.10c	0.042392	-0.32024	-0.0945	-0.0454996
SPAC1834.11c	0.242862	0.144114	0.467011	-0.422803
SPAC1834.13	-0.00064	0.671976	1.71749	-0.0385782
SPAC1851.02	0.022451	-0.25742	-0.17824	-0.059494
SPAC1851.03	-0.21704	-0.15046	-0.14937	-0.108222
SPAC1851.04c	-0.06949	0.055422	0.035302	0.0921202
SPAC186.01	0.228869	-0.63038	0.251918	0.636463
SPAC186.02c	0.009694	-0.0749	1.31863	0.126706
SPAC186.03	-0.01578	0.288845	-0.00367	0.0225958
SPAC186.04c	-0.16035	-0.82286	-0.23926	-0.125237
SPAC186.05c	-0.02079	-0.56928	0.458238	-0.170049
SPAC186.06	-0.12051	-1.20587	0.431956	-0.694874
SPAC186.07c	NA	0.065271	-0.01563	0.0489363
SPAC186.08c	0.025283	-0.11668	0.631357	-0.0418405
SPAC186.09	0.102205	-0.43579	0.894801	-0.301629
SPAC18B11.02c	0.018351	-0.42524	-0.16056	-0.0657404
SPAC18B11.03c	0.0725	0.123342	0.33156	-0.3631
SPAC18B11.04	-0.05779	0.670578	0.199369	0.027753
SPAC18B11.05	-0.24565	-0.01243	0.026098	-0.0193344
SPAC18B11.06	-0.10607	-0.3714	-0.36272	-0.103882
SPAC18B11.07c	0.01548	0.111529	0.088681	0.0939138
SPAC18B11.08c	-0.11729	0.1272	-0.27753	0.0498002
SPAC18B11.09c	0.749049	1.24184	1.09117	0.174151
SPAC18B11.10	0.068971	-0.33799	-0.0937	-0.0515419
SPAC18B11.11	-0.08493	0.253818	0.288891	-0.10122
SPAC18G6.01c	0.028052	-0.60188	-0.22935	-0.162459
SPAC18G6.02c	0.099666	-0.22678	0.295038	-0.0696484
SPAC18G6.03	-0.07347	0.095859	-0.01259	0.0949705
SPAC18G6.04c	-0.0194	0.092091	-0.38756	0.145549
SPAC18G6.05c	0.062753	-0.00469	0.359458	-0.179723
SPAC18G6.06	-0.03554	-0.1079	-0.35308	0.0562776
SPAC18G6.07c	-0.10653	-0.61949	-0.48444	-0.174901
SPAC18G6.09c	0.189833	0.443087	0.478036	0.225004
SPAC18G6.10	-0.11042	0.178606	-0.12669	0.0907431
SPAC18G6.11c	-0.11551	-0.47078	0.100824	-0.259602
SPAC18G6.12c	0.317381	-0.2956	0.386912	-0.0470685
SPAC18G6.13	0.058577	0.03761	0.004489	0.153938
SPAC18G6.14c	-0.0493	-0.54755	-0.23072	-0.160551
SPAC18G6.15	-0.14363	-0.60055	-0.43446	0.00154914
SPAC1952.01	-0.19145	-0.09232	0.26038	-0.201289
SPAC1952.02	-0.01886	-0.34999	-0.38742	-0.232691
SPAC1952.03	-0.05428	-0.16801	-0.06271	-0.127558
SPAC1952.04c	0.337417	0.618055	0.495375	0.177072
SPAC1952.05	0.069885	0.284685	0.069752	-0.0596266
SPAC1952.06c	-0.15024	-0.09866	0.04176	-0.0396287
SPAC1952.07	0.273519	0.426762	0.245048	0.0646063
SPAC1952.08c	0.185653	-0.03933	0.286756	-0.0807595
SPAC1952.09c	-0.06622	-0.23586	0.124964	0.0333354
SPAC1952.10c	-0.11533	-0.02193	0.270725	-0.121792
SPAC1952.11c	-0.00551	0.158121	-0.14353	0.380739
SPAC1952.12c	-0.09513	-0.32018	-0.2709	-0.145482
SPAC1952.13	0.048134	0.078183	0.141427	0.140499
SPAC1952.14c	0.070284	-0.33998	-0.20938	0.119212
SPAC1952.15c	0.242403	0.032414	0.939755	-0.0763339
SPAC1952.16	-0.19056	-0.19146	-0.19977	-0.101105
SPAC1952.17c	0.303187	0.725729	0.635976	0.19889
SPAC19A8.01c	0.002725	-0.31604	0.126552	-0.0937109
SPAC19A8.02	-0.01048	-0.48315	0.148404	-0.275709
SPAC19A8.03	0.009254	0.058704	-0.12778	0.00207139
SPAC19A8.04	0.045704	0.244961	-0.03332	0.264914
SPAC19A8.05c	0.10207	0.42707	0.139701	0.00918013
SPAC19A8.06	0.277117	0.212287	0.256692	-0.0183218
SPAC19A8.07c	0.042846	-0.53893	-0.33399	-0.040624
SPAC19A8.08	-0.18291	-0.04477	0.027093	-0.0841967
SPAC19A8.09	-0.09738	-0.03457	-0.37772	-0.00073679
SPAC19A8.10	0.284861	0.283208	0.479006	0.0284226
SPAC19A8.11c	0.470256	0.367694	0.949595	0.00470072
SPAC19A8.12	-0.32405	-0.14333	-0.89341	0.0254829
SPAC19A8.13	0.010789	-0.07953	-0.16273	0.0768217
SPAC19A8.14	0.00486	-0.04439	-0.02001	0.233932
SPAC19A8.15	-0.16127	-0.20262	-0.23601	0.017457
SPAC19A8.16	0.544055	0.593988	1.23829	-0.134697
SPAC19B12.01	-0.12893	-0.50992	-0.31387	-0.22938
SPAC19B12.02c	-0.0121	0.490618	0.251581	-0.153969
SPAC19B12.03	-0.10309	-0.33582	0.126074	-0.414943
SPAC19B12.04	-0.0988	-0.17827	-0.11296	0.0946884
SPAC19B12.05c	0.00214	0.042274	-0.04547	0.0718288
SPAC19B12.06c	0.125495	0.095218	0.341951	-0.254399
SPAC19B12.07c	0.005482	0.05621	0.147029	-0.165059
SPAC19B12.08	0.110488	0.225221	-0.02038	0.0959888
SPAC19B12.09	-0.07432	-0.30631	-0.22539	0.122945
SPAC19B12.10	-0.01148	-0.02915	0.057782	-0.0231107
SPAC19B12.11c	-0.02679	-0.2554	-0.29807	0.0122355
SPAC19B12.12c	0.122107	0.138846	0.968118	-0.210984
SPAC19B12.13	-0.01432	0.137088	-0.03897	-0.201268
SPAC19D5.01	0.29678	0.513019	0.7407	0.180618
SPAC19D5.02c	0.01715	0.229469	0.075541	0.0164507
SPAC19D5.03	0.080631	0.517776	0.279595	0.322765
SPAC19D5.04	0.011669	0.122832	0.439885	0.0526697
SPAC19D5.05c	-0.0118	-0.40697	-0.27315	-0.23428
SPAC19D5.06c	0.025363	0.570906	-0.04423	0.190709
SPAC19D5.07	0.296871	0.552588	-0.25957	0.262164
SPAC19D5.10c	-0.00808	0.143161	-0.08846	0.00483978
SPAC19D5.11c	0.282849	0.13502	0.087462	-0.171594
SPAC19E9.01c	-0.1676	-0.26598	-0.08157	0.0347391
SPAC19E9.02	-0.04327	-0.10248	0.186645	-0.0426641
SPAC19E9.03	-0.12319	-0.10407	0.399747	-0.132767
SPAC19G12.01c	0.003267	0.202651	0.063093	0.0394608
SPAC19G12.02c	-0.08914	-0.11132	0.273559	-0.117687
SPAC19G12.03	-0.04757	0.291386	0.016004	0.324837
SPAC19G12.04	0.215872	0.589727	0.183152	0.393453
SPAC19G12.05	-0.10721	-0.57482	-0.41906	-0.28874
SPAC19G12.06c	-0.01822	0.387183	-0.00547	-0.0506611
SPAC19G12.07c	-0.14317	0.3093	0.11344	0.122575
SPAC19G12.08	-0.03534	-1.04022	-0.57022	-0.23358
SPAC19G12.09	0.515644	1.34397	1.24915	0.584383
SPAC19G12.10c	0.140516	1.25164	0.339525	0.230118
SPAC19G12.11	-0.35859	0.025108	-0.40148	0.079002
SPAC19G12.12	0.121132	-0.04243	-0.02263	-0.118207
SPAC19G12.13c	0.044677	0.099249	0.101561	0.00947152
SPAC19G12.14	-0.14724	0.039348	-0.16626	-0.015358
SPAC19G12.15c	0.098105	-0.019	0.416161	-0.0189176
SPAC19G12.16c	0.097332	0.349071	0.744554	-0.830636
SPAC19G12.17	-0.03628	-0.0441	-0.17663	0.126582
SPAC1A6.01c	0.131682	0.265274	0.526633	-0.0868071
SPAC1A6.02	0.040002	-0.29651	-0.26319	-0.0270882
SPAC1A6.03c	0.352669	0.230735	0.605652	-0.0295048
SPAC1A6.04c	-0.092	-1.53358	-0.24478	0.922282
SPAC1A6.05c	0.185252	-0.31219	0.270922	-0.0026395
SPAC1A6.06c	-0.11866	0.363118	0.098526	-0.0733714
SPAC1A6.07	-0.0955	-0.11253	-0.15495	0.185509
SPAC1A6.08c	0.253302	0.024013	0.419583	-0.122791
SPAC1A6.09c	-0.13535	-0.57421	-0.07792	-0.231226
SPAC1A6.10	-0.15045	-0.32038	-0.37148	0.133058
SPAC1A6.11	0.144453	0.087075	0.413345	0.10832
SPAC1B1.01	0.032163	-0.16008	-0.34501	-0.173745
SPAC1B1.02c	0.099122	0.163011	0.197903	0.12662
SPAC1B1.03c	-0.08903	-0.0585	-0.06287	0.0511879
SPAC1B1.04c	0.111292	-0.03343	-0.07772	-0.0414456
SPAC1B2.02c	-0.03032	0.10849	0.112577	0.174708
SPAC1B2.03c	-0.01431	0.038331	0.077008	-0.78327
SPAC1B2.04	-0.15534	0.278759	-0.23777	-0.0435761
SPAC1B2.05	0.007026	0.189512	0.301323	0.0574909
SPAC1B2.06	-0.28314	-1.37036	0.032089	-0.402699
SPAC1B3.01c	0.043704	0.502642	0.137296	0.250097
SPAC1B3.02c	-0.12419	-0.13529	-0.18553	0.00864377
SPAC1B3.03c	0.31625	-0.13383	1.31896	0.220773
SPAC1B3.04c	-0.09988	-0.17987	-0.60149	0.171754
SPAC1B3.05	0.10354	0.015779	0.111488	0.117933
SPAC1B3.06c	0.537556	1.03874	0.950043	-0.111769
SPAC1B3.07c	-0.04591	0.417177	-0.37661	0.130326
SPAC1B3.08	0.028166	0.110313	0.120166	0.00206284
SPAC1B3.09c	-0.12626	-0.40946	-0.10361	-0.162393
SPAC1B3.10c	-0.03761	-0.16195	0.234107	-0.051304
SPAC1B3.11c	0.340521	0.49077	0.077621	0.405378
SPAC1B3.12c	-0.12934	-0.15648	-0.11354	-0.0754452
SPAC1B3.13	-0.22492	-0.38078	-0.20917	-0.259255
SPAC1B3.14	-0.15452	0.124483	-0.12098	0.00912021
SPAC1B3.15c	-0.23742	-0.45534	-0.55367	0.0641679
SPAC1B3.16c	-0.11541	-1.53288	0.021554	-0.544512
SPAC1B3.17	0.1208	-0.24075	0.334097	0.0120814
SPAC1B3.18c	0.057576	0.306445	0.260578	0.0173313
SPAC1B3.20	0.166146	0.522307	0.019267	0.135347
SPAC1B9.02c	0.056657	-0.10416	0.159259	-0.0859645
SPAC1B9.03c	-0.08435	-0.57869	-0.36114	-0.252918
SPAC1D4.01	0.444925	0.298246	0.656791	-0.0419874
SPAC1D4.02c	-0.10335	-0.19711	-0.33397	0.130805
SPAC1D4.03c	0.033655	0.336614	0.364416	0.0853776
SPAC1D4.04	-0.01423	-0.3013	-0.18716	0.0589589
SPAC1D4.05c	-0.07333	-0.3195	0.179495	-0.292396
SPAC1D4.06c	-0.10293	-0.51365	-0.99502	-0.221469
SPAC1D4.08	-0.20124	-0.06423	-0.17132	-0.124348
SPAC1D4.09c	0.131239	-0.06612	-0.04823	0.0608729
SPAC1D4.10	-0.0702	-0.31958	-0.08307	-0.0396714
SPAC1D4.11c	-0.23468	-0.13481	-0.26276	-0.0521528
SPAC1D4.12	-0.04216	0.103124	-0.14162	0.294896
SPAC1D4.13	-0.39224	-0.60688	-1.19382	0.468386
SPAC1D4.14	0.095975	-0.10801	0.164698	0.069362
SPAC1F12.02c	-0.0751	-0.34037	-0.27765	-0.064374
SPAC1F12.04c	-0.07258	-0.79999	-0.16727	-0.441746
SPAC1F12.05	-0.2537	-0.12676	-0.38826	-0.0447611
SPAC1F12.06c	0.187828	0.392511	0.44661	0.231372
SPAC1F12.07	-0.0509	-0.15619	-0.08353	-0.0219793
SPAC1F12.08	0.008676	0.247891	0.046174	0.177981
SPAC1F12.09	0.126288	0.055439	0.090451	0.203951
SPAC1F12.10c	0.353131	1.48285	0.810948	0.0485526
SPAC1F3.01	-0.03776	-0.04858	-0.08749	0.152706
SPAC1F3.02c	0.19368	0.026001	0.047103	0.197434
SPAC1F3.03	0.178269	0.124559	0.300168	0.118942
SPAC1F3.04c	-0.09839	0.317457	-0.25179	0.276002
SPAC1F3.05	0.011017	0.472549	0.021622	0.058867
SPAC1F3.06c	0.012914	-0.13817	0.10039	0.016067
SPAC1F3.07c	-0.18846	-0.35629	-0.57778	0.106023
SPAC1F3.08c	-0.00412	-0.037	0.270943	-0.027053
SPAC1F3.09	0.050584	-0.40492	0.046785	-0.0502401
SPAC1F3.10c	0.310777	0.53907	0.639415	-0.0878361
SPAC1F5.02	-0.02986	0.224689	-0.02864	0.0911834
SPAC1F5.03c	-0.14151	-0.25609	-0.42457	-0.184
SPAC1F5.04c	0.001667	0.041832	0.139445	0.059059
SPAC1F5.05c	-0.07376	-0.25372	-0.17006	-0.137067
SPAC1F5.06	0.055324	-0.26605	0.020829	-0.0689558
SPAC1F5.07c	-0.06059	-0.27494	-0.20191	0.202619
SPAC1F5.08c	-0.14324	0.162239	0.150402	-0.160395
SPAC1F5.09c	-0.03147	0.332184	0.16884	0.0539364
SPAC1F5.10	0.008262	-0.14993	-0.63617	-0.0335225
SPAC1F5.11c	0.148053	0.262548	-3.60675	0.0411129
SPAC1F7.01c	-0.06257	0.015157	0.002761	0.176276
SPAC1F7.02c	-0.13942	-0.52392	-0.34781	-0.247015
SPAC1F7.03	0.079445	0.183793	0.276606	0.106268
SPAC1F7.04	-0.09279	0.069947	-0.1068	-0.0222344
SPAC1F7.05	0.005712	0.04447	0.768459	-0.203455
SPAC1F7.06	-0.08481	-0.01482	0.179222	-0.223131
SPAC1F7.07c	-0.13008	-0.01341	-0.58303	-0.327814
SPAC1F7.08	-0.11398	-0.54487	-0.53722	-0.815697
SPAC1F7.09c	0.381423	0.933192	0.384976	0.348326
SPAC1F7.10	0.2919	0.152777	0.041072	-0.0669607
SPAC1F7.11c	-0.16714	-0.09716	-0.19588	-0.0704907
SPAC1F7.12	-0.06054	0.599351	0.024567	0.200226
SPAC1F7.13c	-0.03539	-0.68937	-0.34589	-0.279276
SPAC1F7.14c	0.096019	-0.23337	0.187051	0.0935741
SPAC1F8.01	-0.13025	-0.08709	-0.27179	0.164563
SPAC1F8.02c	0.003289	1.25182	0.344149	0.105766
SPAC1F8.03c	-0.13253	0.71774	-0.21464	-0.763905
SPAC1F8.04c	0.16979	0.641087	0.157337	-0.380547
SPAC1F8.05	-0.51525	-0.41201	0.053847	-0.833681
SPAC1F8.06	1.08484	0.454153	1.21679	-0.0292218
SPAC1F8.07c	0.056404	-0.16103	-0.398	-0.135054
SPAC1F8.08	0.286059	0.243092	1.112	-0.396412
SPAC20G4.01	0.037459	0.371765	-0.10833	-0.0105321
SPAC20G4.02c	0.341117	-0.08241	1.40414	-0.0784849
SPAC20G4.03c	0.213859	0.496246	0.778329	0.248791
SPAC20G4.04c	-0.06834	-0.22491	0.087605	-0.0718298
SPAC20G4.05c	-0.00052	0.795166	0.328942	0.294238
SPAC20G4.06c	0.090482	0.232504	0.078811	-0.0290486
SPAC20G4.07c	0.103073	-0.13664	0.054672	0.124615
SPAC20G4.08	-0.10586	0.262542	-0.06042	0.341218
SPAC20G4.09	NA	0.024106	0.030701	0.00935711
SPAC20G8.01	0.150842	-0.18333	0.032742	0.193671
SPAC20G8.02	0.114321	-0.51086	0.031167	-0.179177
SPAC20G8.03	0.136321	0.690064	0.231774	0.668078
SPAC20G8.04c	0.073404	-0.4234	0.363232	-0.363882
SPAC20G8.05c	-0.05158	-0.22163	0.214295	0.00662431
SPAC20G8.06	-0.08541	-0.00781	0.262942	-0.0243839
SPAC20G8.07c	-0.02829	-0.1267	-0.20581	0.0813602
SPAC20G8.08c	0.090295	-0.00577	0.112492	0.155376
SPAC20G8.09c	-0.11222	-0.2344	-0.07117	-0.125431
SPAC20G8.10c	-0.06658	0.324179	0.041528	-0.0111397
SPAC20H4.01	-0.1525	-0.47035	-0.32163	-0.14572
SPAC20H4.02	0.127277	0.201781	0.05433	-0.0831146
SPAC20H4.03c	-0.0692	-0.16111	-0.27897	-0.075705
SPAC20H4.04	0.069748	0.236216	0.354	0.125265
SPAC20H4.05c	0.123708	0.079818	-0.08738	-0.012543
SPAC20H4.06c	0.157507	-0.16866	0.029753	-0.0340157
SPAC20H4.07	0.191113	0.127218	0.528513	-0.0930983
SPAC20H4.08	-0.07505	-0.77136	-0.03387	-0.479471
SPAC20H4.09	-0.02968	0.149846	0.247375	-0.0762923
SPAC20H4.10	0.002997	0.110073	0.224055	-0.0171411
SPAC20H4.11c	0.210502	1.01512	0.493961	0.407018
SPAC212.03	NA	0.060352	-0.0221	-0.0429117
SPAC212.04c	0.064082	-0.25081	-0.37434	-0.373756
SPAC212.06c	0.05945	-0.42281	-0.08466	0.0199977
SPAC212.08c	-0.08987	-0.17057	-0.03817	0.00439905
SPAC212.11	-0.01519	-0.08032	-0.00536	0.0385436
SPAC21E11.03c	0.227029	-0.00625	0.336789	0.0781589
SPAC21E11.04	0.345101	0.766718	1.14955	0.251011
SPAC21E11.05c	0.032306	0.080973	0.03297	0.191693
SPAC21E11.06	-0.07296	-0.07711	-0.23073	0.196397
SPAC21E11.07	0.248636	-0.15548	-0.11814	0.209656
SPAC21E11.08	-0.12054	-0.08307	-0.167	0.0545037
SPAC222.03c	-0.00402	-0.5732	-0.20634	-0.0882611
SPAC222.04c	0.065315	-0.14076	-0.17286	-0.087185
SPAC222.05c	-0.08579	0.377804	0.157353	0.0661529
SPAC222.06	-0.09027	-0.3408	-0.3386	-0.0799047
SPAC222.07c	0.118975	-0.09135	0.130222	0.0147405
SPAC222.08c	-0.01629	-0.26003	0.25128	-0.149336
SPAC222.09	-0.01558	0.194756	0.032417	-0.305695
SPAC222.10c	-0.04398	-0.0124	-0.21438	-0.127716
SPAC222.11	-0.02816	-1.17757	-0.56007	-0.163833
SPAC222.12c	-0.1521	0.26841	-0.19375	-0.0830616
SPAC222.13c	-0.08467	-0.22322	-0.12554	0.00246841
SPAC222.14c	0.117231	0.030827	0.394765	-0.0621039
SPAC222.15	0.163453	0.467774	0.968304	0.0961743
SPAC222.16c	-0.28192	-0.12563	0.195604	-0.19599
SPAC222.17	0.326156	0.386824	0.132355	0.161137
SPAC222.18	0.304416	0.642671	0.20425	0.075166
SPAC222.19	0.036853	-0.0129	-0.1888	-0.0441293
SPAC227.01c	0.002565	0.174572	-0.06028	-0.18859
SPAC227.02c	-0.09817	-0.50958	-0.28132	-0.177497
SPAC227.03c	-0.03675	0.311444	0.367423	0.0986079
SPAC227.04	0.072155	0.177323	0.170311	0.0428488
SPAC227.05	-0.08276	-0.05798	-0.16964	-0.101721
SPAC227.06	-0.00174	0.444825	0.027741	0.083538
SPAC227.07c	-0.14308	-0.19757	0.11102	-0.0820869
SPAC227.08c	-0.06932	0.364467	0.333298	0.281859
SPAC227.09	-0.07361	-0.02067	0.059142	0.183828
SPAC227.10	-0.03786	-0.27844	-0.17927	-0.0436563
SPAC227.11c	-0.13255	0.073007	-0.10104	0.189507
SPAC227.12	0.023814	0.020638	-0.00551	0.116821
SPAC227.13c	-0.27001	-0.49215	-0.60807	-0.179505
SPAC227.14	-0.1872	-0.13006	-0.05248	-0.00996818
SPAC227.15	-0.02239	0.462215	0.014569	0.275745
SPAC227.16c	0.115315	-0.0741	-0.01951	0.0165587
SPAC227.17c	-0.27089	-0.1263	0.078931	0.116015
SPAC227.18	-0.18081	-0.41263	-0.09935	0.0506632
SPAC227.19c	-0.21404	0.075197	-0.08983	-0.200204
SPAC22A12.01c	-0.07869	0.215318	0.005263	0.0536127
SPAC22A12.02c	0.212989	0.349193	0.26447	0.0412146
SPAC22A12.03c	-0.15703	-0.0159	-0.01455	-0.0499314
SPAC22A12.04c	-0.00126	-0.77716	-0.37434	-0.193695
SPAC22A12.05	-0.08884	-0.77922	-0.52066	-0.145624
SPAC22A12.06c	-0.1888	-0.91694	-1.14194	0.620706
SPAC22A12.07c	-0.1034	-0.22023	-0.24487	0.107653
SPAC22A12.08c	-0.02125	-0.28837	-0.40925	-0.0717873
SPAC22A12.09c	-0.1539	0.21742	-0.09269	0.15215
SPAC22A12.10	0.054692	0.186889	-0.16229	-0.0182291
SPAC22A12.11	0.090451	0.437904	0.162425	0.74949
SPAC22A12.12c	0.002361	-0.04191	0.096167	0.211299
SPAC22A12.13	0.025634	-0.15078	-0.15326	0.0568566
SPAC22A12.14c	0.28482	0.038448	0.312989	0.197486
SPAC22A12.15c	-0.03297	0.043812	0.240458	-0.0376932
SPAC22A12.16	-0.03478	-0.35261	-0.27535	-0.0318878
SPAC22A12.17c	-0.02552	-0.12047	0.487438	0.0553107
SPAC22E12.01	-0.14774	-0.08433	-0.21947	-0.160107
SPAC22E12.02	-0.05291	0.187729	0.141233	-0.132427
SPAC22E12.03c	0.293574	0.800236	0.456422	0.14685
SPAC22E12.04	0.072075	-0.25847	-0.00011	-0.143306
SPAC22E12.05c	-0.07566	0.102389	0.096172	-0.0711257
SPAC22E12.06c	-0.13794	0.235445	0.054098	0.0797219
SPAC22E12.07	0.047513	-0.40171	-0.1334	-0.101378
SPAC22E12.08	-0.08048	0.018803	0.113638	-0.0311861
SPAC22E12.09c	-0.05694	0.318505	-0.05548	0.136342
SPAC22E12.10c	0.112672	0.354389	0.157848	0.271447
SPAC22E12.11c	0.037525	-0.05457	0.521212	-0.103465
SPAC22E12.13c	-0.18361	-0.5329	-0.30963	-0.194626
SPAC22E12.14c	0.019231	-0.18265	0.369668	0.0247845
SPAC22E12.16c	-0.10308	0.077495	0.238522	0.0677294
SPAC22E12.17c	-0.13805	-0.07232	-0.19767	0.0320697
SPAC22E12.18	0.06101	0.296574	0.007062	-0.07756
SPAC22E12.19	0.088925	0.045815	0.070595	0.166807
SPAC22F3.02	1.29061	1.0185	2.1931	-0.316854
SPAC22F3.03c	0.449981	0.633558	0.564966	0.0985287
SPAC22F3.04	0.089221	0.200301	0.193651	-0.0768693
SPAC22F3.05c	0.03504	0.377503	0.186603	0.00939423
SPAC22F3.06c	-0.09622	-0.2865	-0.06009	0.0584621
SPAC22F3.07c	-0.10287	0.155714	-0.11379	-0.00874552
SPAC22F3.08c	-0.12391	-0.29692	0.177908	-0.0779488
SPAC22F3.09c	0.205044	0.37683	0.64707	0.043687
SPAC22F3.10c	-0.0534	-0.19951	-0.00575	-0.0911269
SPAC22F3.11c	0.210678	0.306761	-0.04413	0.140525
SPAC22F3.12c	-0.02869	0.377309	0.630606	0.65939
SPAC22F3.13	0.035585	0.021158	0.051204	0.0131899
SPAC22F3.15	-0.07423	0.214764	-0.10432	0.10274
SPAC22F8.02c	-0.16851	-0.54388	-0.32417	-0.416987
SPAC22F8.03c	NA	NA	0.016261	-0.00820177
SPAC22F8.04	-0.18959	-0.02895	-0.31684	0.0964941
SPAC22F8.05	0.713615	0.02105	0.972956	0.163113
SPAC22F8.06	0.002057	0.024021	0.101607	0.0687542
SPAC22F8.07c	-0.11043	-0.16317	-0.17896	-0.22111
SPAC22F8.08	-0.09172	0.099766	-0.08176	-0.0184145
SPAC22F8.09	-0.01036	-0.09604	0.087328	-0.0937989
SPAC22F8.10c	-0.03494	-0.10418	-0.21534	0.0394544
SPAC22F8.11	-0.02856	-0.18964	0.269521	-0.0254255
SPAC22F8.12c	0.079078	0.043068	-0.0157	0.00913461
SPAC22G7.01c	-0.05027	-0.012	-0.12446	-0.0603769
SPAC22G7.02	0.040725	0.226433	0.360876	-0.028081
SPAC22G7.03	0.229644	0.238988	0.511197	-0.00684346
SPAC22G7.04	-0.12588	0.053395	-0.14653	-0.0528626
SPAC22G7.05	0.014996	-0.35384	-0.15822	-0.194931
SPAC22G7.06c	-0.04777	-0.53669	0.115812	-0.540688
SPAC22G7.07c	0.098729	0.01499	0.173309	0.0557177
SPAC22G7.08	0.165315	0.419202	0.52229	0.0400096
SPAC22G7.09c	-0.03514	0.177274	-0.21661	0.103086
SPAC22G7.10	-0.02544	0.105728	-0.18937	0.203714
SPAC22G7.11c	0.323075	0.042619	1.07598	0.201483
SPAC22H10.02	0.049195	0.084746	-0.22298	0.0185619
SPAC22H10.03c	-0.02707	0.028903	0.212366	0.00119974
SPAC22H10.04	0.094776	-0.14779	0.082414	-0.264481
SPAC22H10.05c	0.023319	-0.19357	-0.11906	0.15042
SPAC22H10.06c	0.068367	-0.09482	-0.06118	0.0208002
SPAC22H10.07	-0.04666	0.128474	0.129604	-0.00797261
SPAC22H10.08	0.194411	-0.07348	-0.14249	0.0617144
SPAC22H10.09	-0.23095	-0.1018	0.549394	-0.190624
SPAC22H10.10	0.129761	0.329751	0.252316	-0.0246788
SPAC22H10.11c	-0.03461	-0.42589	-0.08839	-0.00622549
SPAC22H10.12c	0.008548	0.08091	-0.04393	0.204433
SPAC22H10.13	0.855372	2.06689	1.6638	1.68836
SPAC22H12.01c	0.396496	0.294876	1.18216	0.0842983
SPAC22H12.02	0.037884	-0.05508	-0.07292	0.0807164
SPAC22H12.03	0.193794	0.423125	0.34218	0.29301
SPAC22H12.04c	-0.03327	-0.39911	-0.22438	-0.104557
SPAC22H12.05c	0.008774	0.336076	0.039851	0.0393162
SPAC23A1.02c	-0.14396	-0.94736	-0.27923	-0.278246
SPAC23A1.03	-0.26449	-1.63021	-0.96587	-0.436206
SPAC23A1.04c	0.012859	-0.05829	0.193407	-0.118677
SPAC23A1.05	-0.20687	-0.09954	-0.0043	-0.271527
SPAC23A1.06c	0.125766	0.723215	0.521467	-0.0106832
SPAC23A1.07	0.008953	-0.10656	-0.04875	-0.0155028
SPAC23A1.08c	0.032559	-0.44413	-0.19128	-0.219559
SPAC23A1.09	0.025486	-0.0262	0.128271	0.158134
SPAC23A1.10	-0.0327	-0.12453	-0.20647	-0.305655
SPAC23A1.11	0.035963	-0.76031	-0.46966	-0.28884
SPAC23A1.12c	-0.03096	-0.12648	-0.14947	0.0607227
SPAC23A1.14c	0.061974	1.08852	0.252228	0.387424
SPAC23A1.15c	0.05404	0.239215	0.281964	0.216305
SPAC23A1.16c	-0.03719	0.240366	0.211305	0.106955
SPAC23A1.17	0.09005	-0.07885	-0.06648	-0.0530223
SPAC23A1.18c	-0.1599	0.013973	0.024082	0.104893
SPAC23A1.19c	0.108351	0.195771	0.326789	0.145383
SPAC23A1.20	0.135959	0.175819	0.004087	0.0613597
SPAC23C11.01	-0.27475	-0.12436	-0.13001	-0.218837
SPAC23C11.02c	0.097099	-0.31001	-0.25069	-0.0524596
SPAC23C11.03	-0.36068	-0.76017	-0.6491	-0.0670233
SPAC23C11.04c	1.03392	0.577089	1.1915	-0.314966
SPAC23C11.05	-0.08196	0.136517	-0.2364	-0.0941041
SPAC23C11.06c	0.254952	0.56259	1.19414	-0.146937
SPAC23C11.07	0.025284	0.75314	0.487762	0.159248
SPAC23C11.08	0.020873	-0.08424	-0.08074	0.0957802
SPAC23C11.09	-0.16965	-0.23249	-0.31287	-0.0437487
SPAC23C11.10	0.112178	0.420828	0.89541	-0.132783
SPAC23C11.11	0.017773	0.218553	0.017171	0.157771
SPAC23C11.12	-0.12978	-0.06252	-0.10846	-0.0385727
SPAC23C11.13c	-0.13911	-0.37829	-0.59323	0.217083
SPAC23C11.14	-0.09868	-0.52715	-0.23807	-0.369135
SPAC23C11.15	-0.08495	-0.23325	-0.15573	-0.0752541
SPAC23C11.16	-0.03563	-0.34015	0.093528	-0.1253
SPAC23C11.17	0.014042	0.590783	0.026251	0.0938911
SPAC23C4.02	0.095526	-0.09539	0.303842	-0.104954
SPAC23C4.03	-0.09032	-0.1703	0.089952	-0.228411
SPAC23C4.04c	0.634562	0.419389	0.207178	0.292776
SPAC23C4.05c	0.158379	-0.17425	-0.30544	0.264503
SPAC23C4.06c	-0.21022	-0.7824	-0.64917	0.169267
SPAC23C4.07	-0.12492	-0.36215	0.258072	-0.0982317
SPAC23C4.08	-0.07109	-0.01771	0.054084	-0.0558834
SPAC23C4.09c	0.023429	-0.11737	-0.23121	0.0778753
SPAC23C4.10	0.049747	0.009076	-0.02826	0.059355
SPAC23C4.11	-0.25037	0.565431	-0.0826	0.0113262
SPAC23C4.12	-0.0336	-0.11584	0.110647	-0.373854
SPAC23C4.13	0.044213	-0.53475	0.429766	-0.0619022
SPAC23C4.14	-0.01524	-0.10762	-0.44501	0.187243
SPAC23C4.15	-0.0233	-0.26816	-0.03164	-0.186618
SPAC23C4.16c	-0.01304	0.301244	-0.01997	0.14446
SPAC23C4.17	-0.15306	-0.35285	-0.43827	-0.0120416
SPAC23C4.18c	0.129191	0.325439	0.423288	0.0200447
SPAC23C4.19	-0.06519	-0.01383	-0.16929	0.0492635
SPAC23D3.01	-0.11009	0.121045	0.080387	0.0329685
SPAC23D3.02	0.071892	-0.37506	-0.21225	-0.00492474
SPAC23D3.03c	-0.11746	-0.21038	-0.09274	-0.101559
SPAC23D3.04c	-0.19959	-0.47847	-0.09614	-0.34238
SPAC23D3.06c	-0.05028	-0.08128	-0.23174	0.0436587
SPAC23D3.07	-0.10988	0.187292	-0.0616	0.201472
SPAC23D3.08	-0.00217	0.075639	0.028137	0.0812992
SPAC23D3.09	-0.06806	-0.04831	-0.18016	0.196824
SPAC23D3.10c	0.279831	0.402632	0.421046	-0.121722
SPAC23D3.11	-0.10379	-0.39389	-0.52826	0.125737
SPAC23D3.12	-0.96906	0.42402	-1.40166	1.88283
SPAC23D3.13c	-0.10002	0.064336	0.211431	0.093177
SPAC23D3.14c	0.037111	0.290079	-0.17518	0.122599
SPAC23D3.16	-0.24819	-0.3996	-1.13897	-0.0716543
SPAC23D3.17	-0.20048	0.394595	0.217232	0.0921665
SPAC23E2.01	0.123498	0.36566	0.080216	-0.20656
SPAC23E2.02	0.039879	0.078242	0.228068	-0.0431874
SPAC23E2.03c	-0.14676	0.111024	-0.40052	0.511131
SPAC23G3.01	-0.1587	-0.1117	-0.08666	0.11134
SPAC23G3.02c	0.491803	0.378787	1.23561	0.0029598
SPAC23G3.03	0.566299	0.364243	0.774652	0.137197
SPAC23G3.04	-0.15523	-0.27814	-0.22182	-0.0409626
SPAC23G3.05c	0.141877	-0.12207	0.240723	-0.113001
SPAC23G3.06	-0.15816	-0.49895	-0.437	-0.0899348
SPAC23G3.07c	0.484822	0.670297	0.668776	0.0467226
SPAC23G3.08c	0.144567	0.196396	0.404651	0.0985677
SPAC23G3.09	-0.10463	-0.06985	-0.18126	0.129003
SPAC23G3.10c	-0.21612	-0.07444	-0.14934	0.0985626
SPAC23G3.11	-0.03403	0.097536	0.216704	0.0863641
SPAC23G3.12c	-0.15189	-0.28089	-0.33867	-0.00773188
SPAC23H3.02c	0.011804	0.213	0.135022	0.279971
SPAC23H3.03c	-0.08648	0.179743	0.230798	0.0811385
SPAC23H3.04	-0.09908	0.277046	-0.26908	-0.0324486
SPAC23H3.05c	0.068519	0.011542	0.180719	-0.10514
SPAC23H3.06	-0.13716	-0.18195	-0.05537	-0.0540301
SPAC23H3.07c	0.046556	0.035345	0.04384	0.0926948
SPAC23H3.08c	-0.06756	0.131588	-0.03653	0.0740022
SPAC23H3.09c	0.055476	-0.44991	0.189734	-0.331568
SPAC23H3.10	-0.13326	-0.1588	-0.11154	0.001877
SPAC23H3.11c	0.17026	0.090846	0.288473	-0.0972249
SPAC23H3.12c	-0.04037	0.434909	0.308432	0.0873441
SPAC23H3.13c	0.19947	-1.40613	0.266253	-0.499796
SPAC23H3.14	0.014201	-0.39618	-0.1407	-0.0583481
SPAC23H3.15c	0.669952	-0.67247	1.11282	-0.478455
SPAC23H4.01c	0.226042	-0.6823	0.282762	-0.638272
SPAC23H4.02	0.129878	-0.2494	0.149931	-0.148086
SPAC23H4.03c	-0.16329	0.110616	-0.04937	0.100025
SPAC23H4.04	-0.12133	-0.04464	-0.13193	0.15089
SPAC23H4.05c	0.103312	0.370319	0.80608	-0.613155
SPAC23H4.06	0.125301	0.840103	-0.23267	0.0578207
SPAC23H4.07c	-0.08526	-0.31373	-0.05994	-0.0473114
SPAC23H4.08	0.260356	0.346346	0.39779	0.0707891
SPAC23H4.09	-0.22055	-1.02639	-0.58952	-0.124287
SPAC23H4.10c	-0.17858	0.00898	0.349508	0.0444627
SPAC23H4.11c	-0.21196	0.078437	-0.23355	0.201191
SPAC23H4.12	-0.01571	-0.4286	-0.42488	-0.0176618
SPAC23H4.13c	-0.03183	0.014349	0.380675	-0.109712
SPAC23H4.14	-0.07264	0.005591	0.021888	-0.0604868
SPAC23H4.15	-0.1756	-0.64006	-0.32753	-0.276617
SPAC23H4.16c	-0.06899	-0.00891	0.02539	-0.0794307
SPAC23H4.17c	-0.01966	-0.15597	-0.13884	0.00828344
SPAC23H4.18c	-0.07906	-0.47347	-0.07275	-0.019986
SPAC23H4.21	-0.15965	-0.09447	-0.32664	0.413091
SPAC24B11.05	0.018607	0.168783	0.24046	0.169185
SPAC24B11.06c	0.02738	-0.06287	-0.05015	0.0401396
SPAC24B11.07c	-0.05156	-0.41036	0.007696	-0.197091
SPAC24B11.08c	-0.07872	0.050889	-0.11009	0.0429317
SPAC24B11.09	-0.17158	-0.17602	0.019065	-0.178775
SPAC24B11.10c	-0.10125	0.285825	0.082131	0.0719474
SPAC24B11.11c	0.042411	-0.24646	0.076213	-0.152498
SPAC24B11.12c	-0.02503	-0.65943	0.084755	-0.286057
SPAC24B11.13	-0.08061	-0.34973	0.085256	-0.392953
SPAC24B11.14	-0.45059	-0.61538	-0.92021	-0.193047
SPAC24C9.02c	0.20485	-0.09768	-0.03973	-0.24368
SPAC24C9.03	-0.0243	0.023053	-0.1747	0.062803
SPAC24C9.04	-0.11265	0.083127	0.162507	-0.140597
SPAC24C9.05c	-0.00565	-0.07525	-0.25728	0.246125
SPAC24C9.06c	0.063363	0.14639	0.234213	0.0232758
SPAC24C9.07c	0.91195	0.718811	1.74997	0.107537
SPAC24C9.08	0.225752	0.945568	0.581251	0.330954
SPAC24C9.09	0.082155	-0.01206	0.115213	-0.0473169
SPAC24C9.10c	0.002563	0.107822	-0.0874	0.186805
SPAC24C9.11	-0.14594	-0.16732	-0.04753	-0.0467612
SPAC24C9.12c	-0.14197	-0.7955	-0.55715	0.0302086
SPAC24C9.13c	0.04972	-0.10699	-0.30384	0.179094
SPAC24C9.14	0.135452	0.023374	0.283364	-0.143696
SPAC24C9.15c	0.166525	0.39169	-0.62429	0.116482
SPAC24C9.16c	0.011274	0.582757	-0.12427	-0.0619262
SPAC24H6.01c	-0.10151	-0.39182	-0.61646	-0.00227819
SPAC24H6.02c	-0.202	-0.1893	-0.15358	-0.0838528
SPAC24H6.03	0.031976	-0.04223	0.045747	-0.0751531
SPAC24H6.04	0.115013	0.131183	0.232213	0.0688573
SPAC24H6.05	-0.03548	-0.47788	0.092776	-0.259633
SPAC24H6.06	-0.00534	-0.07208	-0.38537	0.363898
SPAC24H6.07	0.009391	-0.55176	-0.32575	-0.193991
SPAC24H6.08	0.047591	-0.32756	0.133241	-0.194265
SPAC24H6.09	-0.02328	0.314531	0.072286	-0.00649301
SPAC24H6.10c	-0.21338	-0.52108	-0.64406	-0.0212265
SPAC24H6.11c	0.364207	0.057857	0.399436	-0.441753
SPAC24H6.12c	-0.00965	-0.21424	0.14211	-0.110101
SPAC24H6.13	0.060198	0.144736	0.023069	0.0147611
SPAC25A8.01c	-0.08951	-0.30163	-0.29547	-0.0677744
SPAC25A8.02	0.102153	0.288573	0.298123	-0.056252
SPAC25A8.03c	-0.07175	0.118995	0.221784	0.105063
SPAC25B8.01	0.123192	-0.04302	0.260547	0.138588
SPAC25B8.02	0.14887	0.009873	-0.17192	-0.0824474
SPAC25B8.03	-0.00878	0.265701	0.114942	0.437327
SPAC25B8.04c	-0.05128	0.219317	0.082253	-0.14385
SPAC25B8.05	0.005744	0.066844	-0.12036	0.0113314
SPAC25B8.06c	0.162189	0.303195	0.125811	0.222147
SPAC25B8.07c	-0.22081	-0.0715	0.107049	-0.0715539
SPAC25B8.08	0.088209	-0.00277	0.130632	0.149614
SPAC25B8.09	0.313744	0.117861	0.52746	-0.248741
SPAC25B8.10	0.062465	-0.16194	-0.31383	-0.0508964
SPAC25B8.11	0.033326	0.500121	0.291445	0.100867
SPAC25B8.12c	0.254036	-0.21119	-0.18436	-0.385022
SPAC25B8.13c	0.014412	1.76516	-0.19311	0.315039
SPAC25B8.14	-0.0488	0.417685	0.308581	-0.0393341
SPAC25B8.15c	0.010512	0.064312	-0.23397	0.0694275
SPAC25B8.16	-0.0709	0.146397	-0.03761	-0.121761
SPAC25B8.17	-0.1475	0.007604	-0.19672	0.106877
SPAC25B8.18	0.188953	-0.00338	0.545849	-0.0767713
SPAC25B8.19c	0.106928	-0.22155	0.141413	-0.233614
SPAC25B8.20	0.043312	-0.32728	-0.34472	-0.158956
SPAC25G10.01	-0.1805	-0.09184	-0.085	0.0732398
SPAC25G10.02	0.257563	0.455055	0.159828	0.323666
SPAC25G10.03	-0.13826	0.088438	-0.11246	-0.0747422
SPAC25G10.04c	0.038995	0.159092	0.513361	-0.141588
SPAC25G10.05c	-0.30051	-0.67869	-0.62579	-0.0353934
SPAC25G10.06	-0.07836	-0.57392	-0.21661	-0.117636
SPAC25G10.07c	0.108693	0.042062	0.185646	0.0595057
SPAC25G10.08	-0.15765	-0.41237	-0.42918	-0.0498585
SPAC25G10.09c	0.001812	0.318993	-0.03696	0.0193974
SPAC25H1.02	0.194278	-0.81792	-0.23663	-0.636365
SPAC25H1.03	0.196425	0.86827	0.459695	0.650395
SPAC25H1.04	-0.13523	-0.29946	-0.21286	-0.212964
SPAC25H1.05	-0.11933	-0.39706	-0.20177	-0.119509
SPAC25H1.06	0.142199	0.090268	0.125901	0.0442356
SPAC25H1.07	-0.15475	0.025615	-0.17079	0.0151881
SPAC25H1.08c	0.613022	0.018136	0.823967	-0.688351
SPAC25H1.09	0.6888	0.105918	1.63053	-0.562357
SPAC25H1.10c	-0.17873	0.04878	-0.20041	-0.234271
SPAC26A3.01	-0.065	-0.03615	0.023548	-0.15323
SPAC26A3.02	0.15315	0.524942	0.377218	0.0366157
SPAC26A3.03c	-0.11375	-1.30445	-1.52925	-0.00277176
SPAC26A3.04	-0.03243	-0.50562	-0.33576	-0.102465
SPAC26A3.05	-0.04391	0.188824	0.221785	0.0110751
SPAC26A3.06	-0.03159	0.055158	-0.16088	0.0889348
SPAC26A3.07c	-0.05982	-0.56257	-0.32108	-0.105143
SPAC26A3.08	-0.17703	-0.3604	-0.47752	-0.0736391
SPAC26A3.09c	-0.19841	-0.08951	-0.00317	-0.054504
SPAC26A3.10	-0.128	-0.36847	0.215356	-0.106246
SPAC26A3.11	0.114369	0.476305	0.074365	-0.0526704
SPAC26A3.12c	-0.109	-0.09554	0.042003	0.0220717
SPAC26A3.14c	-0.04191	0.170998	0.063669	-0.0460018
SPAC26A3.15c	-0.12927	-0.07899	-0.33855	0.127896
SPAC26A3.16	0.094822	-0.03703	0.078207	-0.0075939
SPAC26A3.17c	0.054117	-0.05765	-0.16689	-0.12373
SPAC26F1.01	0.044169	0.101802	0.11156	-0.0410364
SPAC26F1.02	0.334433	0.036732	-0.00278	0.126393
SPAC26F1.03	-0.12269	-0.2184	-0.38076	0.00370324
SPAC26F1.04c	0.657674	0.386225	1.38736	0.0100712
SPAC26F1.05	0.263504	0.731373	1.16004	-0.633016
SPAC26F1.06	0.213443	0.176659	0.011966	0.0614909
SPAC26F1.07	0.389192	0.398169	0.539531	0.371129
SPAC26F1.08c	0.027248	0.252474	0.443772	-0.0197038
SPAC26F1.09	0.022592	-0.08133	0.241429	-0.127626
SPAC26F1.10c	0.270481	0.006903	0.271061	-0.628497
SPAC26F1.11	0.598545	0.916736	2.02488	-0.0477595
SPAC26F1.12c	-0.0267	-0.55041	-0.39468	-0.306403
SPAC26F1.13c	-0.19109	-0.48319	-0.2145	-0.0419227
SPAC26F1.14c	0.404077	0.756241	0.604576	0.249241
SPAC26H5.02c	0.131742	0.06685	0.087218	0.448221
SPAC26H5.03	0.106553	0.270487	0.136701	-0.133109
SPAC26H5.04	0.097051	0.184879	0.406262	-0.123725
SPAC26H5.05	0.054463	-0.2322	-0.06651	-0.109428
SPAC26H5.06	0.023274	0.234201	0.354288	0.0607814
SPAC26H5.07c	-0.28318	-0.0645	-0.19343	-0.338513
SPAC26H5.08c	-0.25349	0.239091	0.006773	-0.0629343
SPAC26H5.09c	-0.65575	-0.75364	-0.98719	-0.595516
SPAC26H5.10c	0.064749	0.004236	0.051114	-0.420221
SPAC26H5.11	0.179339	-0.36786	0.153442	-0.409033
SPAC26H5.12	-0.05991	-0.32052	-0.20338	0.130818
SPAC26H5.13c	-0.32018	-0.11281	-0.30479	0.0937433
SPAC27D7.02c	-0.0639	0.103928	-0.16764	0.0293937
SPAC27D7.03c	0.097643	1.72928	1.29024	0.533882
SPAC27D7.04	0.071532	-0.13208	0.136863	-0.0223258
SPAC27D7.05c	0.096099	0.277493	0.122934	0.159207
SPAC27D7.06	0.018915	0.025095	-0.10624	0.154141
SPAC27D7.07c	-0.00926	-0.28482	-0.34029	-0.00585128
SPAC27D7.08c	0.09795	-0.33081	-0.54875	-0.232586
SPAC27D7.09c	0.290348	-0.30635	1.20223	-0.228683
SPAC27D7.11c	0.227618	-0.29731	0.432575	1.87618
SPAC27D7.12c	-0.00718	-0.0644	0.377709	-0.0469588
SPAC27D7.13c	0.144597	-0.07439	1.43012	0.0371612
SPAC27D7.14c	0.011065	-0.00795	-0.30043	0.242283
SPAC27E2.01	0.108349	-0.1933	-0.32453	0.107749
SPAC27E2.02	0.007901	0.048068	-0.0135	0.101105
SPAC27E2.03c	-0.17107	-0.43676	-0.34376	-0.0812158
SPAC27E2.04c	0.039604	0.614047	0.835994	-0.476072
SPAC27E2.05	0.551663	0.219371	0.66007	-0.0943765
SPAC27E2.06c	0.072064	-0.02668	-0.19631	-0.060251
SPAC27E2.07	-0.22042	-0.07282	-0.19068	-0.175368
SPAC27E2.09	-0.14758	-0.09622	0.069616	-0.121529
SPAC27E2.10c	-0.09888	-0.15622	-0.04457	-0.115259
SPAC27E2.11c	0.246277	0.489795	-0.03304	-0.293718
SPAC27E2.12	NA	0.079107	0.239289	0.026495
SPAC27E2.14	-0.11342	-0.49073	0.162786	-0.513585
SPAC27F1.02c	0.104753	0.258284	0.063079	0.11984
SPAC27F1.03c	-0.05977	0.296275	-0.21045	0.264175
SPAC27F1.04c	0.071674	0.321979	0.169736	-0.110307
SPAC27F1.05c	-0.46749	1.64707	-0.14504	-0.143988
SPAC27F1.06c	-0.03191	-0.83631	-0.43844	-0.164378
SPAC27F1.07	-0.07601	0.070083	-0.0615	0.0896978
SPAC27F1.08	0.097725	0.438289	0.171423	0.212086
SPAC27F1.09c	-0.01832	0.33551	0.243529	0.209232
SPAC27F1.10	0.017461	0.016655	0.390955	-0.0436676
SPAC29A4.02c	0.061769	-0.40366	0.017118	-0.423833
SPAC29A4.03c	-0.11471	0.018124	-0.16198	0.226922
SPAC29A4.04c	-0.22646	-0.86405	-0.57703	-0.0701246
SPAC29A4.05	-0.01847	-0.05528	0.071456	0.024242
SPAC29A4.06c	-0.10809	0.389926	0.1871	0.29223
SPAC29A4.07	-0.03468	0.44983	0.276866	0.163744
SPAC29A4.08c	-0.12044	-0.05207	-0.35609	0.16256
SPAC29A4.09	-0.04062	-0.13292	-0.2288	0.307578
SPAC29A4.10	0.038244	-0.07193	0.196683	-0.13911
SPAC29A4.11	0.304864	-0.1961	0.757583	0.0712717
SPAC29A4.12c	-0.09531	-0.13113	0.790377	-0.215683
SPAC29A4.13	-0.04724	0.310571	-0.05746	0.106082
SPAC29A4.14c	0.249605	0.078823	0.299003	0.0368739
SPAC29A4.15	-0.04118	-0.06919	-0.12236	0.0275868
SPAC29A4.16	-0.09664	-0.16841	-0.11015	-0.11125
SPAC29A4.17c	0.104538	1.27202	0.450583	0.0999059
SPAC29A4.18	-0.0076	0.165617	-0.13778	0.113223
SPAC29A4.19c	-0.00653	0.242835	0.430655	-0.0837911
SPAC29A4.20	0.015654	0.071587	-0.14918	0.00886104
SPAC29A4.22	0.011561	0.039261	-0.00418	NA
SPAC29A4.23	0.08734	-0.08398	-0.24385	0.349866
SPAC29B12.01	-0.01613	0.02487	0.020067	0.0715981
SPAC29B12.02c	0.028258	-0.32812	-0.02422	-0.208018
SPAC29B12.03	-0.1272	0.21199	0.068229	0.0790457
SPAC29B12.04	0.017406	-0.40863	-0.28229	-0.0920477
SPAC29B12.05c	0.337541	0.219621	0.316914	-0.144356
SPAC29B12.06c	-0.1957	-0.28493	-0.27699	-0.0869184
SPAC29B12.07	0.119694	0.009582	0.195076	0.043404
SPAC29B12.08	-0.29407	-0.28697	-0.41281	-0.218129
SPAC29B12.10c	-0.24856	-0.11442	-0.17224	-0.127601
SPAC29B12.11c	-0.08797	0.050686	0.009226	-0.235177
SPAC29B12.12	0.108504	0.637363	1.05773	0.332055
SPAC29B12.13	0.095786	0.663741	0.09576	0.251247
SPAC29B12.14c	-0.01797	0.345673	0.097374	-0.522857
SPAC29E6.01	0.547364	0.854281	0.808181	0.348986
SPAC29E6.02	-0.09983	0.10833	-0.03644	0.0776543
SPAC29E6.03c	-0.07816	-0.06628	-0.11939	0.131575
SPAC29E6.04	-0.21124	-0.49431	-0.71535	0.176195
SPAC29E6.05c	0.27188	0.431033	0.539784	-0.495534
SPAC29E6.06c	-0.20483	-0.70079	-0.50851	-0.172931
SPAC29E6.07	0.019509	0.002843	-0.00457	-0.0553874
SPAC29E6.08	-0.03955	0.887276	1.2141	-0.000740448
SPAC29E6.09	0.02614	0.349814	0.054892	0.0498457
SPAC29E6.10c	-0.01317	0.088074	0.248441	0.127734
SPAC2C4.03c	-0.16612	-0.02891	-0.33076	0.135107
SPAC2C4.04c	-0.05006	-0.00167	0.110891	0.166176
SPAC2C4.05	-0.26557	-0.21148	-0.36502	-0.0272084
SPAC2C4.06c	0.089925	0.007769	0.028871	-0.0138626
SPAC2C4.07c	0.172651	0.167056	0.787762	-0.0156198
SPAC2C4.08	0.332481	0.442166	0.281095	-0.0417161
SPAC2C4.09	0.025188	0.299895	0.200922	0.00796004
SPAC2C4.10c	0.069871	0.229712	0.160457	0.117474
SPAC2C4.11c	-0.07682	-0.45248	-0.24661	-0.154128
SPAC2C4.12c	-0.10789	0.177818	0.019827	0.109689
SPAC2C4.13	-0.1892	0.17474	0.063349	0.0104087
SPAC2C4.14c	0.012935	0.062975	0.088972	-0.00982342
SPAC2C4.15c	0.149911	0.736719	0.344882	0.330012
SPAC2C4.16c	-0.08104	-0.46956	-0.2801	-0.0850995
SPAC2C4.17c	-0.08288	0.475958	0.207753	0.194322
SPAC2E12.02	0.237943	0.224955	0.374534	-0.192348
SPAC2E12.03c	0.023517	0.092173	0.632975	-0.00317711
SPAC2E1P3.01	0.621286	0.251032	1.45294	-0.016726
SPAC2E1P3.02c	0.258396	0.484626	0.904032	0.277135
SPAC2E1P3.03c	NA	NA	-0.0221	NA
SPAC2E1P3.04	0.773541	1.52255	1.17335	-0.522451
SPAC2E1P3.05c	-0.31204	-0.15044	-0.56815	-1.22064
SPAC2E1P5.01c	-0.02619	0.323947	-0.02051	0.0937544
SPAC2E1P5.02c	0.099605	0.029873	0.410236	-0.253552
SPAC2E1P5.03	-0.06497	-0.19748	0.029775	-0.309912
SPAC2E1P5.04c	0.348874	0.321954	0.446896	0.472139
SPAC2E1P5.05	-0.07633	-0.4328	-0.25356	-0.0313621
SPAC2F3.01	0.143636	-0.1128	-0.04913	0.145906
SPAC2F3.02	-0.13205	0.057336	-0.08034	-0.0398476
SPAC2F3.03c	-0.11424	-0.32698	-0.32117	-0.011041
SPAC2F3.04c	-0.24743	-0.08458	-0.42878	0.0553083
SPAC2F3.05c	0.274375	0.595338	0.72321	0.319273
SPAC2F3.06c	-0.0404	-0.23177	0.082148	0.0232744
SPAC2F3.07c	NA	0.096927	0.075793	NA
SPAC2F3.08	0.203278	-0.03729	0.626012	-0.172521
SPAC2F3.09	-0.12728	-0.10032	0.03616	-0.665278
SPAC2F3.10	-0.0559	0.033544	0.018893	-0.0881753
SPAC2F3.11	0.433403	0.396411	0.750193	0.0370624
SPAC2F3.13c	-0.03244	-0.05452	-0.27903	0.17453
SPAC2F3.14c	-0.04953	0.198997	-0.18695	0.0852063
SPAC2F3.15	-0.10451	-0.18823	0.006836	0.0247799
SPAC2F3.16	-0.17164	-0.0189	0.092771	-0.0553374
SPAC2F3.17c	0.004487	0.219201	-0.22548	0.0757481
SPAC2F3.18c	-0.03554	0.105235	-0.25251	0.0153167
SPAC2F7.02c	-0.28062	-0.15804	-0.16876	-0.108381
SPAC2F7.03c	0.01214	-0.06261	0.101288	-0.0734712
SPAC2F7.04	-0.1487	0.268775	0.086729	0.0843856
SPAC2F7.05c	-0.14694	-0.06098	0.024247	-0.1518
SPAC2F7.06c	-0.02571	-0.0659	0.184046	-0.290119
SPAC2F7.07c	-0.10718	-0.25544	-0.03725	-0.0248989
SPAC2F7.08c	-0.00232	-0.00648	0.259979	0.152801
SPAC2F7.09c	-0.05378	0.156157	0.091332	0.107705
SPAC2F7.10	-0.04199	-0.06449	-0.03441	0.0548148
SPAC2F7.11	0.166956	-0.18945	0.273727	-0.318127
SPAC2F7.13c	-0.18182	-0.49658	-0.47903	-0.122517
SPAC2F7.14c	-0.21074	-0.05781	-0.20227	-0.00184592
SPAC2F7.15	0.049082	0.114937	-0.12149	0.0325308
SPAC2F7.16c	0.034357	0.226257	0.313587	0.0888326
SPAC2F7.17	-0.01808	-0.06214	-0.12466	-0.0967725
SPAC2G11.02	-0.32381	-0.48122	0.003876	-0.396221
SPAC2G11.03c	0.040796	0.247531	0.336861	0.092449
SPAC2G11.04	0.053874	0.448923	0.136009	0.174223
SPAC2G11.05c	-0.07117	0.377628	0.821612	-0.297697
SPAC2G11.06	0.063708	0.003534	0.034972	0.140797
SPAC2G11.07c	-0.10683	-0.16545	-0.31884	0.0500124
SPAC2G11.08c	0.24324	0.332723	0.119553	0.021097
SPAC2G11.09	-0.19379	0.11478	-0.02197	0.0633347
SPAC2G11.10c	0.034101	0.298799	-0.07687	0.0190717
SPAC2G11.11c	-0.05619	-0.12024	0.090867	-0.045813
SPAC2G11.12	0.00541	-0.1015	0.210368	0.0248314
SPAC2G11.13	0.013875	0.140924	0.258128	-0.0701674
SPAC2G11.14	0.167797	0.38633	0.503338	-0.201067
SPAC2G11.15c	-0.31747	-0.50062	-0.6305	-0.158408
SPAC2H10.01	0.655777	0.264762	1.19316	-1.72402
SPAC2H10.02c	0.109875	0.301713	0.011653	0.111872
SPAC2H10.04	0.01621	0.00871	0.261632	-0.153395
SPAC30.01c	-0.11243	-0.01701	0.025933	0.0658138
SPAC30.02c	-0.08053	-0.01367	0.213148	-0.171949
SPAC30.03c	0.007573	-0.0273	0.277904	0.0972167
SPAC30.04c	-0.11299	0.085182	-0.11204	-0.0210347
SPAC30C2.02	0.054502	-1.676	-0.54953	-1.06988
SPAC30C2.03	-0.01122	-0.04352	-0.10151	-0.297766
SPAC30C2.04	-0.02455	-0.1902	-0.30742	-0.0239591
SPAC30C2.05	-0.35501	-0.16115	-0.13469	-0.217955
SPAC30C2.06c	-0.02132	0.24956	0.097567	-0.0543773
SPAC30C2.07	-0.18082	0.209465	0.090274	-0.0672601
SPAC30C2.08	0.0933	-0.00093	0.059824	0.0498561
SPAC30D11.01c	-0.06134	-0.58795	-0.18008	-0.172065
SPAC30D11.02c	0.01588	-0.10622	0.227821	0.0658094
SPAC30D11.03	-0.10334	-0.45534	-0.37676	-0.138438
SPAC30D11.04c	-0.03216	-0.00039	-0.22768	-0.0375745
SPAC30D11.05	0.123334	0.303195	0.233807	0.0183659
SPAC30D11.06c	-0.10452	0.032323	-0.30099	0.0132205
SPAC30D11.07	0.107746	0.10983	-0.20018	0.247091
SPAC30D11.08c	0.028281	-0.04226	-0.14622	0.126862
SPAC30D11.09	0.138315	-0.10668	-0.04067	0.149016
SPAC30D11.10	0.005418	0.263225	0.064628	0.343014
SPAC30D11.11	-0.18147	-0.61066	-0.2276	-0.194111
SPAC30D11.12	-0.06564	-0.60933	-0.25796	-0.128148
SPAC30D11.13	0.097408	0.026952	0.103135	0.114269
SPAC30D11.14c	-0.02827	-0.22939	-0.21028	0.173956
SPAC31A2.02	0.168165	-0.44608	-0.26102	-0.105416
SPAC31A2.03	-0.0858	-0.04188	-0.3094	0.058788
SPAC31A2.04c	-0.07277	0.010459	0.067511	-0.0878494
SPAC31A2.05c	0.093169	0.308764	0.454731	0.331831
SPAC31A2.06	-0.11102	0.037855	-0.02357	0.0669375
SPAC31A2.07c	-0.07392	-0.29879	-0.23916	-0.083568
SPAC31A2.08	-0.12801	0.026634	-0.14465	0.00815914
SPAC31A2.09c	-0.02311	-0.09086	0.413655	-0.0256144
SPAC31A2.10	-0.01109	0.23659	-0.15111	0.277039
SPAC31A2.11c	-0.32051	-0.38487	-0.15315	-0.0935951
SPAC31A2.12	-0.08581	-0.11848	-0.15498	0.031115
SPAC31A2.13c	-0.03789	-0.05749	-0.4326	0.0142604
SPAC31A2.14	-0.0293	0.110113	0.01414	-0.00699494
SPAC31A2.15c	-0.15383	0.134063	0.128441	-0.121325
SPAC31A2.16	-0.24059	-0.15087	-0.06152	-0.0869524
SPAC31F12.01	-0.03668	-0.08602	-0.04321	0.1392
SPAC31G5.01	-0.06724	0.04638	0.020933	0.217642
SPAC31G5.02	0.031077	0.022326	0.060983	-0.122294
SPAC31G5.03	-0.04429	-0.53433	-0.34088	-0.106683
SPAC31G5.04	-0.11438	-0.69051	-0.31907	-0.168336
SPAC31G5.05c	0.598395	0.091156	0.370399	-0.0586791
SPAC31G5.06	-0.00334	0.571363	0.537024	-0.452873
SPAC31G5.07	0.071277	0.103512	0.498784	-0.109985
SPAC31G5.08	-0.0644	-0.06465	0.195056	-0.319084
SPAC31G5.09c	0.94386	1.03892	1.7469	0.648771
SPAC31G5.10	0.242019	0.085354	0.552466	-0.0341137
SPAC31G5.11	0.154841	0.011385	0.229354	-0.749614
SPAC31G5.12c	0.22907	0.136345	0.054259	-0.0209589
SPAC31G5.13	-0.08493	0.108111	0.160022	0.11184
SPAC31G5.14	-0.03903	-0.04361	-0.24058	0.15348
SPAC31G5.15	0.088173	0.050068	0.378139	-0.260167
SPAC31G5.16c	-0.16328	-0.1187	-0.36772	0.0788383
SPAC31G5.17c	0.027756	-0.50716	-0.41918	-0.243516
SPAC31G5.18c	-0.068	0.043158	0.412926	-0.224604
SPAC31G5.19	0.072051	0.074977	-0.146	-0.0505643
SPAC31G5.21	0.171976	0.185281	0.217669	-0.142953
SPAC323.01c	0.458843	0.160911	0.348766	-0.130236
SPAC323.02c	-0.01069	0.06887	-0.06923	0.175257
SPAC323.03c	-0.30751	0.010227	0.317154	0.0579314
SPAC323.04	-0.09789	0.089671	-0.0456	0.0514813
SPAC323.05c	0.083309	0.221781	0.135603	0.0901008
SPAC323.06c	0.288958	0.409557	0.009199	0.0655019
SPAC323.07c	-0.10321	0.584386	-0.13198	0.0907528
SPAC323.08	-0.06575	0.1858	-0.15821	-0.0801486
SPAC328.01c	-0.04735	-0.23319	0.335543	0.10501
SPAC328.02	0.197301	0.438674	0.615626	0.395171
SPAC328.03	0.465784	0.470325	1.46928	-0.234742
SPAC328.04	0.064108	-0.06878	0.167948	-0.061602
SPAC328.05	0.157197	0.420693	-0.09166	-0.0620338
SPAC328.06	-0.03042	-0.36619	-0.07421	0.214573
SPAC328.07c	0.014995	0.288489	0.112634	0.122516
SPAC328.08c	0.170401	0.610133	0.359778	0.140955
SPAC328.09	-0.19307	-0.66591	-0.13841	-0.0410908
SPAC328.10c	-0.05162	-0.65705	-0.38081	-0.0424961
SPAC32A11.01	-0.01092	-0.04612	0.779326	0.138098
SPAC32A11.02c	0.118724	0.061863	-0.05262	0.0370738
SPAC32A11.03c	0.048118	-0.21261	0.276515	-0.0475582
SPAC32A11.04c	-0.14204	-0.52942	-0.34354	-0.0158233
SPAC343.01c	0.04608	-0.0616	0.227807	-0.0990917
SPAC343.02	-0.16296	-0.01317	-0.07902	0.0583608
SPAC343.03	-0.01605	0.186568	-0.5664	0.0298643
SPAC343.04c	0.354385	0.542528	0.464681	0.103736
SPAC343.05	-0.10856	0.167867	-0.21541	0.106935
SPAC343.06c	0.101018	0.194665	0.038203	0.391957
SPAC343.07	0.157823	0.171888	0.162422	-0.0388768
SPAC343.08c	-0.00602	0.025583	0.195337	-0.196497
SPAC343.09	0.124696	-0.15361	0.401654	0.0711826
SPAC343.10	-0.13267	0.120589	-0.17054	-0.0253195
SPAC343.11c	0.131471	0.131011	0.367246	-0.0145935
SPAC343.12	0.319461	-0.81579	1.72763	-0.963422
SPAC343.13	0.397567	-0.44137	-0.12559	-0.20658
SPAC343.14c	-0.07691	-0.11793	-0.25347	-0.071161
SPAC343.15	-0.00614	0.099507	-0.19633	0.209819
SPAC343.16	-0.1274	-0.54256	-0.22685	-0.0558981
SPAC343.17c	0.04311	-0.15723	0.032672	0.0258605
SPAC343.18	0.036883	0.051804	0.172475	0.132078
SPAC343.19	0.025539	0.070644	-0.16241	0.0804133
SPAC343.20	0.160005	0.812724	1.3826	-0.0376513
SPAC343.21	0.319292	-0.05397	0.315683	-0.585912
SPAC3A11.02	0.059472	0.036772	0.176786	0.262989
SPAC3A11.03	0.245126	0.967586	0.237391	0.0625632
SPAC3A11.04	0.067988	-0.15648	0.63742	-0.368663
SPAC3A11.05c	0.08525	0.302376	0.113125	0.000507429
SPAC3A11.06	0.135824	0.534906	0.648308	0.0606536
SPAC3A11.07	0.056857	0.209885	-0.05588	-0.171402
SPAC3A11.08	0.099222	-0.06974	0.395529	0.0169617
SPAC3A11.09	-0.14611	-0.02663	-0.08689	0.187038
SPAC3A11.10c	0.264292	1.3687	0.703119	0.196395
SPAC3A11.11c	-0.32151	-0.46667	-1.17424	-0.0816065
SPAC3A11.12c	-0.03837	0.022271	0.208339	-0.125053
SPAC3A11.13	0.020441	-0.05536	-0.09134	0.167582
SPAC3A11.14c	0.357916	0.568402	0.523701	0.0693278
SPAC3A12.02	0.02775	-0.19295	-0.39618	-0.166059
SPAC3A12.03c	-0.22012	0.060457	-0.03916	0.23126
SPAC3A12.04c	0.006577	0.264039	0.009502	0.186638
SPAC3A12.05c	0.036274	0.242636	0.151737	0.228929
SPAC3A12.06c	-0.10588	0.01434	0.156215	-0.156962
SPAC3A12.07	-0.22373	-0.24082	-0.25348	-0.00422724
SPAC3A12.08	0.187061	0.808498	1.04123	0.0544439
SPAC3A12.09c	-0.08145	-0.18472	-0.21797	0.0106266
SPAC3A12.10	-0.02874	-0.61135	-0.34324	-0.163114
SPAC3A12.11c	-0.0327	0.080324	-0.15295	0.105331
SPAC3A12.12	0.229159	0.128975	0.463157	-0.425911
SPAC3A12.13c	-0.1929	-0.48052	-0.4834	-0.0403829
SPAC3A12.14	-0.10602	0.140282	0.00204	-0.211042
SPAC3A12.15	-0.04954	0.138551	0.253213	-0.178341
SPAC3A12.16c	-0.16981	-0.20106	-0.27775	0.104806
SPAC3A12.17c	0.020696	0.36188	0.035301	0.0564774
SPAC3A12.18	-0.08741	-0.70832	0.12914	-0.54722
SPAC3A12.19	-0.13776	-0.11941	-0.03764	0.0306947
SPAC3C7.01c	-0.13623	-0.07543	-0.15235	-0.0250851
SPAC3C7.02c	0.243542	0.091549	0.617542	-0.0300224
SPAC3C7.03c	-0.08814	0.168688	0.23981	-0.0166038
SPAC3C7.04	-0.09416	-0.25944	0.103453	-0.167318
SPAC3C7.05c	0.334211	0.01463	0.131557	0.0815924
SPAC3C7.06c	0.121101	-0.15925	0.229941	-0.0674483
SPAC3C7.07c	-0.12037	-0.07785	-0.22354	-0.125631
SPAC3C7.08c	-0.00356	-0.14976	-0.10281	-0.206412
SPAC3C7.09	-0.12328	-0.62688	0.181239	0.0148564
SPAC3C7.10	-0.08145	0.08832	0.291463	0.052107
SPAC3C7.11c	0.018048	-0.2566	-0.04043	-0.00707445
SPAC3C7.12	0.040184	0.133404	-0.07605	0.156003
SPAC3C7.13c	0.291822	0.438815	0.502873	-0.0864384
SPAC3C7.14c	0.21638	-0.6374	1.51559	-1.84836
SPAC3F10.02c	-0.17554	-0.08055	-0.09218	0.0564332
SPAC3F10.03	-0.15061	-0.44705	-0.34549	-0.0171102
SPAC3F10.04	-0.02049	-0.05511	0.040562	-0.105793
SPAC3F10.05c	-0.09411	-0.15723	-0.28647	-0.0824459
SPAC3F10.06c	0.016397	-0.12748	-0.15957	-0.167549
SPAC3F10.07c	-0.08871	0.135256	0.633684	-0.154105
SPAC3F10.08c	0.017969	-0.15407	-0.01129	0.162353
SPAC3F10.09	-0.11952	-0.14012	-0.29026	0.0220447
SPAC3F10.10c	0.206513	0.594369	0.624966	0.114109
SPAC3F10.11c	-0.10867	-0.03115	0.125247	-0.00753479
SPAC3F10.12c	-0.17401	0.014915	-0.2393	0.138531
SPAC3F10.13	0.180949	-0.13574	0.225182	-0.0549273
SPAC3F10.15c	0.13727	0.282233	0.937662	-0.0678804
SPAC3F10.16c	-0.17649	-0.48666	-0.42377	0.00823049
SPAC3F10.17	-0.04349	-0.1221	-0.3364	0.1264
SPAC3F10.18c	-0.00114	-0.18516	0.023241	0.0511154
SPAC3F10.19	0.185263	0.151089	0.232566	0.0362242
SPAC3G6.01	0.030315	-0.21815	0.201219	-0.0942634
SPAC3G6.02	-0.08372	-0.04231	-0.23623	0.232911
SPAC3G6.03c	0.092145	-0.36425	-0.23938	-0.101802
SPAC3G6.04	0.072221	-0.3273	-0.17361	-0.0281445
SPAC3G6.05	0.320418	-0.14022	0.574787	-0.335695
SPAC3G6.06c	0.134469	-0.41661	-0.29381	0.0184447
SPAC3G6.07	0.03491	0.146584	0.10378	0.0569505
SPAC3G6.08	-0.00139	-0.60483	-0.19588	-0.176473
SPAC3G6.09c	-0.0336	0.241834	0.36398	0.0156046
SPAC3G6.10c	-0.23276	4.82e-05	0.030691	-0.0888151
SPAC3G6.11	0.511497	0.84171	1.06928	0.0285536
SPAC3G6.13c	-0.21537	-0.05691	-0.28621	-0.0379503
SPAC3G9.01	0.199903	0.040268	-0.01923	0.19014
SPAC3G9.02	-0.009	0.369975	0.077362	0.289456
SPAC3G9.03	-0.19696	-0.68377	-0.51827	-0.14155
SPAC3G9.04	-0.07135	-0.10773	-0.30543	0.216744
SPAC3G9.05	-0.11885	0.192013	-0.24454	0.16883
SPAC3G9.06	-0.11097	-0.30208	-0.40996	0.0577685
SPAC3G9.07c	0.165223	0.273696	0.168002	-0.106586
SPAC3G9.08	0.002762	0.35024	-0.06585	-0.107915
SPAC3G9.09c	-0.09634	-0.61695	-0.41399	-0.0903693
SPAC3G9.10c	-0.14271	-0.09738	-0.06838	-0.00944433
SPAC3G9.11c	3.20635	2.97835	4.37847	0.233797
SPAC3G9.12	0.114025	0.051152	0.594187	0.0779805
SPAC3G9.13c	-3.86e-05	-0.2169	0.64463	0.00871107
SPAC3G9.14	-0.04036	-0.23357	0.235829	-0.311017
SPAC3G9.15c	0.026361	-0.00489	-0.10422	0.136549
SPAC3G9.16c	0.009308	-0.05068	0.279531	0.155971
SPAC3G9.17	0.071831	0.331393	0.546292	0.1466
SPAC3H1.01c	-0.00208	0.150383	0.106938	0.0405581
SPAC3H1.02c	0.033383	-0.152	0.163381	-0.147998
SPAC3H1.03	0.03049	0.353842	0.282054	-0.007416
SPAC3H1.04c	0.070846	-0.01168	0.07814	-0.0770803
SPAC3H1.05	-0.20546	-0.29147	0.001864	-0.166443
SPAC3H1.06c	-0.60098	1.33415	-1.14103	0.173054
SPAC3H1.07	-0.05555	-0.13014	-0.63034	-0.382634
SPAC3H1.08c	0.323889	0.209018	0.668461	-0.497627
SPAC3H1.09c	-0.04805	0.004574	0.116276	-0.267902
SPAC3H1.10	-0.09266	-0.59524	-0.09443	-0.364584
SPAC3H1.11	0.518015	0.16899	0.529798	-0.755139
SPAC3H1.12c	-0.10012	-0.17308	0.089057	-0.0484182
SPAC3H1.13	-0.00595	-0.06081	-0.19086	0.105079
SPAC3H1.14	-0.03675	0.418831	0.149205	0.0325367
SPAC3H5.04	0.007292	0.294283	0.202819	0.0682369
SPAC3H5.05c	-0.17519	-0.33936	-0.69582	0.0947466
SPAC3H5.06c	-0.01067	-0.43258	0.22896	-0.236377
SPAC3H5.07	-0.19239	-1.0306	-0.5665	-0.169315
SPAC3H5.08c	-0.04072	0.027727	-0.29718	0.239565
SPAC3H5.09c	0.216811	-0.16997	0.527455	0.024291
SPAC3H5.10	-0.03249	-0.57104	-0.29434	-0.0939335
SPAC3H5.11	0.11056	0.408887	0.31933	0.235901
SPAC3H5.12c	-0.07134	-0.7875	-0.53949	-0.218243
SPAC3H5.13	0.050087	-0.28201	-0.27988	0.133294
SPAC3H8.02	-0.01158	0.04945	-0.02248	-0.121827
SPAC3H8.03	-0.22105	-0.22998	-0.90497	0.0462482
SPAC3H8.04	0.05594	0.121774	0.638407	-0.284014
SPAC3H8.05c	-0.20677	-0.0811	-0.07657	-0.187669
SPAC3H8.06	-0.11431	-0.48209	-0.31472	-0.0533876
SPAC3H8.07c	-0.0488	-0.22093	-0.50762	0.189517
SPAC3H8.08c	0.115281	0.206521	0.338184	-0.0752259
SPAC3H8.09c	0.338519	0.1044	0.852844	-0.3998
SPAC3H8.10	-0.01833	-0.0801	0.083149	-0.00975512
SPAC458.02c	-0.03232	-0.26914	-0.31736	-0.0714099
SPAC458.03	-0.14833	-0.05843	0.229437	-0.0107579
SPAC458.04c	0.122918	-0.04444	0.555241	-0.307425
SPAC458.05	0.047122	0.100865	0.455059	-0.115054
SPAC458.06	0.074114	0.234489	-0.01572	-0.159821
SPAC458.07	0.14326	0.241777	0.389643	0.197537
SPAC4A8.02c	0.198483	0.410693	0.660984	0.12842
SPAC4A8.03c	-0.08134	-0.00886	-0.22496	0.160005
SPAC4A8.04	0.03719	1.05248	0.436882	0.560003
SPAC4A8.05c	0.08999	-0.52953	0.267124	-0.128922
SPAC4A8.06c	-0.16777	-0.14658	-0.18642	0.204889
SPAC4A8.07c	-0.05823	-0.5057	-0.04875	-0.362669
SPAC4A8.08c	0.050755	0.183039	0.239932	-0.111761
SPAC4A8.09c	0.079857	-0.6254	-0.06332	-0.0734685
SPAC4A8.10	0.070242	-0.68962	0.005252	-0.326081
SPAC4A8.11c	-0.09334	-0.09564	-0.04225	-0.0911851
SPAC4A8.12c	-0.12362	-0.27977	-0.02739	-0.22263
SPAC4A8.13c	-0.18922	0.214957	0.106432	-0.000662543
SPAC4A8.14	-0.13223	-0.07968	-0.13681	-0.0975769
SPAC4A8.15c	0.100887	0.183452	0.001935	0.108708
SPAC4A8.16c	-0.07554	-0.21432	-0.12124	-0.109687
SPAC4C5.01	-0.01713	-0.50085	-0.09126	-0.387532
SPAC4C5.02c	-0.06144	-0.26787	-0.06744	-0.0746736
SPAC4C5.03	-0.05233	0.406091	0.015082	0.0696278
SPAC4C5.04	-0.02947	0.1901	-0.24778	0.313744
SPAC4D7.01c	-0.00588	0.032317	0.192332	0.00856856
SPAC4D7.02c	0.364141	0.830332	0.50282	0.029161
SPAC4D7.03	-0.07003	0.009154	-0.07366	0.00926522
SPAC4D7.04c	-0.1195	-0.03649	-0.15071	0.135712
SPAC4D7.05	-0.12842	-0.20343	-0.26162	0.175997
SPAC4D7.06c	0.373058	0.160386	0.213986	0.0430346
SPAC4D7.07c	-0.11019	0.231614	0.518054	-0.0491266
SPAC4D7.08c	-0.183	-0.49004	-0.44475	-0.173799
SPAC4D7.09	-0.03644	-0.19813	-0.16454	0.18607
SPAC4D7.10c	0.020949	0.173249	-0.0462	0.239047
SPAC4D7.11	-0.24179	0.498314	0.120561	0.243372
SPAC4D7.12c	0.036907	-0.01152	-0.18635	0.14092
SPAC4D7.13	-0.06601	-0.07492	-0.05213	0.0342912
SPAC4D7.14	-0.00073	-0.54304	-0.71605	-0.313935
SPAC4D7.15	-0.06837	0.287265	0.330975	-0.0604892
SPAC4F10.02	0.05731	0.106497	0.125089	0.00126966
SPAC4F10.03c	-0.02004	0.166569	-0.27442	0.198418
SPAC4F10.04	-0.0741	0.280271	0.159831	0.0580378
SPAC4F10.05c	-0.08868	0.398689	-0.09794	0.140707
SPAC4F10.06	-0.25099	-0.30856	-0.21236	-0.152635
SPAC4F10.07c	-0.03206	0.460269	0.537173	-0.0759897
SPAC4F10.08	0.004366	0.534948	0.138938	0.307579
SPAC4F10.09c	-0.12996	-0.35674	-0.19009	-0.0667739
SPAC4F10.10c	-0.12732	0.112802	0.032165	-0.0555431
SPAC4F10.11	-0.05614	0.113679	-0.14863	0.230565
SPAC4F10.12	-0.06335	0.114763	0.286589	-0.152083
SPAC4F10.13c	0.000596	-0.09364	0.064904	0.0572283
SPAC4F10.14c	-0.11986	-0.81866	-0.41571	-0.0732327
SPAC4F10.15c	-0.02869	0.114173	-0.19227	-0.127967
SPAC4F10.16c	0.333417	0.093716	0.597745	-0.137759
SPAC4F10.17	0.106682	1.17945	1.16995	0.0638394
SPAC4F10.18	-0.00588	0.007214	-0.16007	0.0885239
SPAC4F10.19c	0.146184	0.20613	0.530655	-0.168391
SPAC4F10.20	1.00603	0.98632	1.46891	0.00873503
SPAC4F10.22	0.108427	-0.80352	-0.17672	-0.139519
SPAC4F8.01	0.375903	0.508114	0.272232	0.435505
SPAC4F8.02c	-0.00838	-0.18717	-0.34306	0.216308
SPAC4F8.03	0.052192	-0.45916	-0.10142	0.0504188
SPAC4F8.04	-0.04562	-0.41172	-0.35026	-0.102161
SPAC4F8.05c	-0.06781	-0.42902	-0.36192	0.0541902
SPAC4F8.06	0.106027	0.235678	0.140577	-0.0642573
SPAC4F8.07c	0.018212	-0.54351	-0.00114	-0.238543
SPAC4F8.08	0.020586	-0.79617	0.683251	-0.34156
SPAC4F8.10c	-0.05014	-0.38444	-0.23225	0.0848472
SPAC4F8.11	-0.11546	0.07473	0.031603	-0.0774867
SPAC4F8.12c	-0.02217	-0.05603	0.245299	0.0765577
SPAC4F8.13c	-0.09469	-0.27149	0.038699	0.066648
SPAC4F8.14c	-0.01077	-0.11466	-0.20996	-0.021507
SPAC4F8.15	0.207624	0.069871	0.285808	-0.111705
SPAC4G8.02c	-0.12263	-0.08343	-0.46025	0.168922
SPAC4G8.03c	0.210494	-0.56737	0.988174	-0.287281
SPAC4G8.04	0.031613	-0.27691	-0.00087	-0.222702
SPAC4G8.05	0.171591	0.043574	0.14487	0.0236868
SPAC4G8.06c	-0.16078	-0.19847	-0.00568	-0.124562
SPAC4G8.07c	0.080291	-0.019	0.343373	-0.242811
SPAC4G8.08	0.088969	0.17546	-0.27222	0.167121
SPAC4G8.09	-0.04491	-0.12011	0.121409	-0.0685972
SPAC4G8.10	0.222872	0.323469	0.278694	0.0616138
SPAC4G8.11c	-0.00932	-0.07385	0.167485	-0.144227
SPAC4G8.12c	-0.09533	-0.01111	0.246036	-0.145797
SPAC4G8.13c	0.01371	0.555728	0.05721	-0.322164
SPAC4G9.02	0.036784	0.069115	-0.25051	0.0494011
SPAC4G9.03	-0.03083	0.003462	-0.30313	0.0213597
SPAC4G9.04c	0.048647	0.059267	0.377249	-0.00476584
SPAC4G9.05	0.625203	1.71308	1.32516	0.107219
SPAC4G9.06c	-0.1734	-0.27535	-0.32523	-0.0501503
SPAC4G9.07	-0.11291	-0.33954	-0.45534	0.273252
SPAC4G9.08c	0.155923	0.018916	0.453637	0.0825902
SPAC4G9.09c	-0.20232	-0.27419	-0.51031	-0.0173446
SPAC4G9.10	0.176904	-0.1516	0.162176	-0.308178
SPAC4G9.11c	0.205812	0.405971	0.279153	-0.0339375
SPAC4G9.12	-0.17472	-0.854	-0.313	0.499157
SPAC4G9.13c	0.02211	0.262995	-0.06449	0.0968915
SPAC4G9.14	-0.04306	-0.08598	0.113948	-0.0685697
SPAC4G9.15	0.079779	-0.02556	-0.2851	-0.0285589
SPAC4G9.16c	-0.12947	-0.66683	-0.33564	-0.0757275
SPAC4G9.17c	0.029793	-0.13254	-0.22594	0.17262
SPAC4G9.19	0.184973	0.057912	-0.13669	-0.156093
SPAC4G9.20c	-0.22597	0.292708	-0.53388	-0.0445778
SPAC4G9.22	0.013421	0.592461	0.04886	-0.116304
SPAC4H3.01	0.000429	-0.25666	-0.28504	-0.151193
SPAC4H3.02c	0.176492	0.201008	0.215178	-0.0266627
SPAC4H3.03c	0.210446	0.629097	0.901821	0.227244
SPAC4H3.04c	0.086455	0.640188	-0.04369	0.157341
SPAC4H3.05	0.130682	0.298469	0.1269	0.18565
SPAC4H3.06	0.71259	0.754798	1.41435	-0.0212739
SPAC4H3.07c	-0.11465	-0.14341	-0.25929	0.0778554
SPAC4H3.08	2.30203	0.952538	4.50537	-1.2438
SPAC4H3.09	0.015759	-0.15217	-0.02914	-0.149557
SPAC4H3.10c	0.155076	0.23207	-0.06848	-0.0723831
SPAC4H3.11c	-0.65222	-0.96334	-1.14809	0.148011
SPAC4H3.13	-0.09918	0.118271	0.266149	0.125862
SPAC4H3.14c	0.015354	0.19664	-0.06113	0.174518
SPAC4H3.16	-0.1537	-0.0174	-0.07828	-0.182287
SPAC4H3.17	0.001289	-0.04696	0.307275	0.0212806
SPAC513.01c	-0.1201	-0.29744	-0.28439	-0.250602
SPAC513.02	0.133538	0.009466	0.805176	0.149075
SPAC513.03	-0.43561	1.56413	-0.16535	0.821827
SPAC513.04	0.012014	NA	-0.0221	0.110473
SPAC513.05	0.074475	-0.43933	-0.10431	-0.179086
SPAC513.06c	0.505119	0.110882	0.69698	-0.248509
SPAC513.07	0.335068	-0.17877	0.780369	-0.533365
SPAC521.02	0.12626	-0.07758	-0.01687	0.0666756
SPAC521.03	-0.02291	1.36961	-0.15156	0.250656
SPAC521.04c	0.030766	0.186252	0.125819	0.218304
SPAC521.05	-0.09338	-0.8318	-0.38292	-0.26052
SPAC56E4.02c	0.024897	0.189741	0.159176	0.215187
SPAC56E4.03	-0.04953	0.222782	0.107265	-0.12202
SPAC56E4.04c	-0.08094	-0.40221	-0.10703	-0.298012
SPAC56E4.05	-0.09713	-0.39017	-0.15306	-0.149849
SPAC56E4.06c	0.02968	0.105234	-0.26703	0.0102715
SPAC56E4.07	0.022374	-0.48121	-0.15628	-0.169943
SPAC56F8.02	0.07455	-0.12866	0.322307	-0.0238915
SPAC56F8.03	-0.12716	-0.32126	-0.36983	0.0825574
SPAC56F8.04c	-0.02514	0.141753	-0.3889	0.203897
SPAC56F8.05c	0.047848	-0.50182	-0.18335	-0.0514999
SPAC56F8.06c	-0.28186	0.007035	0.078937	-0.0939999
SPAC56F8.07	0.167093	0.095899	0.330547	-0.169048
SPAC56F8.08	0.058809	-0.05912	0.015475	0.0134519
SPAC56F8.09	-0.2014	-0.6579	-0.49551	-0.343234
SPAC56F8.10	-0.15045	-0.431	-0.23052	-0.00880222
SPAC56F8.11	-0.04747	-0.16864	-0.18204	0.0506339
SPAC56F8.12	0.209559	0.424326	0.659807	-0.0126796
SPAC56F8.13	0.109913	0.521885	0.429053	-0.121399
SPAC56F8.14c	-0.2592	0.306269	0.062245	-0.109513
SPAC56F8.15	-0.30435	0.541227	0.072397	-0.494303
SPAC56F8.16	-0.0392	0.080589	-0.15929	-0.403796
SPAC57A10.02	-0.04719	0.123171	-0.01047	0.0579001
SPAC57A10.03	-0.2299	-0.37036	-0.42434	-0.236788
SPAC57A10.04	-0.03621	0.46344	0.861445	0.315814
SPAC57A10.05c	0.282376	-0.03406	0.548475	-0.158668
SPAC57A10.06	0.134723	-0.09766	0.882033	-0.218015
SPAC57A10.07	-0.03605	-0.32238	-0.01645	-0.0932843
SPAC57A10.08c	0.24186	0.490263	0.500624	0.162003
SPAC57A10.09c	0.101632	0.359744	0.218766	0.130662
SPAC57A10.10c	-0.1045	-0.45711	-0.36193	-0.153517
SPAC57A10.11c	-0.029	-0.08758	0.02328	0.0921716
SPAC57A10.12c	-0.04551	-0.59885	-0.18708	-0.17898
SPAC57A10.14	-0.07417	0.371037	-0.24096	0.141175
SPAC57A7.04c	-0.0857	-0.35317	-0.32899	-0.33136
SPAC57A7.05	-0.10951	1.09449	0.619418	0.439717
SPAC57A7.06	-0.01451	-0.13071	-0.03342	-0.0155727
SPAC57A7.07c	-0.00776	-0.06067	-0.05623	0.243057
SPAC57A7.08	0.07063	0.016641	0.124941	0.0300318
SPAC57A7.09	0.020226	0.277978	0.10493	0.123626
SPAC57A7.10c	-0.09168	-0.02614	-0.17399	0.171405
SPAC57A7.11	-0.08628	0.154457	-0.12831	0.135765
SPAC57A7.12	0.033425	-0.44496	-0.00331	-0.206622
SPAC57A7.13	0.031359	0.022114	-0.07885	-0.0834709
SPAC57A7.15c	0.004451	0.155462	0.062958	0.106847
SPAC589.02c	0.057388	0.317496	0.920437	0.036128
SPAC589.03c	-0.08523	-0.29202	-0.04674	0.116588
SPAC589.04	-0.20466	-0.11361	-0.11049	0.147594
SPAC589.05c	0.477148	0.818459	0.348939	0.32931
SPAC589.06c	-0.03471	0.127662	-0.0191	0.0511296
SPAC589.07c	-0.06879	-0.01587	-0.29957	0.175645
SPAC589.08c	-0.01517	-0.3104	0.543098	-0.00446794
SPAC589.09	-0.04043	-0.9937	-0.70359	0.0179098
SPAC589.10c	-0.02211	-0.61051	-0.35263	-0.0541913
SPAC589.11	-0.08561	0.142638	0.264878	-0.0765839
SPAC589.12	-0.1462	-0.148	-0.20555	0.0310692
SPAC5D6.01	-0.25383	-0.50719	-0.2673	-0.0950297
SPAC5D6.02c	-0.21894	-0.75168	-0.32925	-0.0912053
SPAC5D6.04	-0.05177	0.10441	0.164406	0.0239288
SPAC5D6.05	-0.10304	-0.20741	-0.11435	0.215651
SPAC5D6.06c	-0.16871	0.171396	-0.09002	-0.18553
SPAC5D6.07c	0.317133	0.465524	0.365159	0.179889
SPAC5D6.08c	0.064029	0.501793	0.201769	-0.2003
SPAC5D6.09c	0.008549	-0.5923	0.080313	-0.448026
SPAC5D6.10c	0.006574	-0.0521	0.016261	NA
SPAC5D6.12	-0.20792	-0.32056	-0.28589	-0.171613
SPAC5D6.13	-0.1742	-0.13827	-0.25253	0.0101442
SPAC5H10.01	-0.1007	1.6905	-0.43084	0.580411
SPAC5H10.02c	0.019379	0.115121	0.279326	0.142365
SPAC5H10.03	0.326466	-0.20734	0.185438	-0.957842
SPAC5H10.04	1.79436	1.36614	2.98144	-0.614785
SPAC5H10.05c	-0.18363	-1.17454	-0.8702	-0.322741
SPAC5H10.06c	-0.07631	-1.31352	-0.12809	-0.15075
SPAC5H10.07	0.032676	-0.67636	0.249159	-0.241875
SPAC5H10.08c	0.070885	-0.15839	-0.21264	-0.0751786
SPAC5H10.09c	0.139503	-0.16831	-0.30316	0.0133457
SPAC5H10.10	0.205659	-1.00926	-0.00737	-0.360796
SPAC5H10.11	0.070847	-0.73693	1.2143	-0.147375
SPAC5H10.12c	-0.27091	-0.46431	-0.04961	-0.285198
SPAC5H10.13c	-0.02518	-0.12296	-0.12764	-0.332978
SPAC607.02c	0.396741	-0.06437	0.262751	0.152244
SPAC607.03c	-0.09379	-0.59931	-0.48414	-0.126962
SPAC607.04	-0.14734	-0.5521	-0.21008	-0.270698
SPAC607.05	0.034606	0.02055	0.016338	0.0792734
SPAC607.06c	0.192325	0.647793	0.442903	0.142027
SPAC607.07c	-0.10864	-0.16602	-0.15227	-0.00680049
SPAC607.08c	-0.07354	-0.02607	-0.38507	0.292309
SPAC607.09c	-0.18008	-0.10823	-0.22333	0.0207356
SPAC607.10	-0.07374	-0.05094	0.226852	-0.110241
SPAC630.03	0.070052	0.077668	-0.21909	0.110426
SPAC630.04c	0.197054	-0.24205	0.030096	-0.0889068
SPAC630.05	0.113012	0.391251	0.227158	0.216951
SPAC630.06c	0.004494	-0.10244	0.047461	-0.144453
SPAC630.07c	0.015744	0.283722	0.224628	-0.17276
SPAC630.08c	-0.04615	-0.36948	-0.39524	-0.381589
SPAC630.09c	-0.16919	-0.26536	0.013738	-0.132009
SPAC630.10	-0.03386	-0.44878	-0.57271	0.102312
SPAC630.11	-0.09782	0.517327	-0.21163	0.157478
SPAC630.12	-0.00831	0.579384	0.173808	0.173089
SPAC630.13c	-0.12919	0.198187	0.259527	0.164701
SPAC630.14c	-0.0646	-0.11283	-0.4041	0.093764
SPAC630.15	0.088381	0.061782	0.357409	0.0334066
SPAC631.01c	0.054035	-0.1536	-0.29432	-0.155055
SPAC631.02	0.168194	0.752803	1.18489	-0.047708
SPAC637.03	1.05043	2.66451	2.42493	0.817406
SPAC637.04	0.044055	-0.00143	0.26856	0.0443534
SPAC637.05c	-0.09095	0.080383	-0.26038	0.117977
SPAC637.06	-0.07866	0.171923	-0.00198	0.0349411
SPAC637.07	-0.09183	-0.47442	-0.51744	-0.101327
SPAC637.08	0.111318	-0.00861	0.109393	0.065611
SPAC637.09	-0.02273	-0.23515	-0.17872	-0.156866
SPAC637.10c	-0.01899	-0.0218	-0.01494	0.149113
SPAC637.11	-0.09511	0.122107	0.039416	0.207836
SPAC637.12c	-0.11906	-0.08785	0.126545	-0.183722
SPAC637.13c	0.191142	-0.0602	0.031956	0.054638
SPAC644.04	-0.14029	-0.23702	0.025059	-0.0484843
SPAC644.05c	0.066905	-0.08324	0.471548	-0.242401
SPAC644.06c	-0.01947	0.042256	0.315732	-0.0816776
SPAC644.07	0.079627	0.271237	0.0669	0.30798
SPAC644.08	-0.11922	-0.04523	0.027275	0.00118294
SPAC644.09	-0.10469	0.098006	-0.00639	-0.156799
SPAC644.10	-0.11548	-0.03881	0.080346	0.0604463
SPAC644.11c	0.046765	0.300013	0.021483	0.283624
SPAC644.12	0.002943	0.070333	-0.08759	0.0267382
SPAC644.13c	-0.19836	0.189609	0.123907	-0.00727293
SPAC644.14c	0.030645	-0.13216	0.158601	0.031825
SPAC644.15	0.145577	-0.71293	-0.3135	-0.262936
SPAC644.16	0.06778	-0.11637	-0.21133	0.104468
SPAC644.17c	0.059537	0.032378	-0.10612	0.068125
SPAC644.18c	-0.11537	-0.05061	-0.10983	0.214413
SPAC652.01	-0.13863	-0.71778	-0.29185	-0.21501
SPAC664.01c	-0.03305	-0.10377	-0.17028	0.0475675
SPAC664.02c	-0.09028	-0.15899	-0.30552	0.0583562
SPAC664.03	-0.03949	-0.08765	-0.30463	0.175608
SPAC664.04c	-0.08492	-0.58456	-0.3113	-0.108407
SPAC664.05	0.222359	-0.15336	-0.20864	-0.283449
SPAC664.06	-0.17418	-0.51439	-0.12813	-0.35526
SPAC664.07c	0.179306	0.177972	0.539042	0.332008
SPAC664.08c	-0.02241	-0.36161	-0.33036	-0.186556
SPAC664.09	-0.00192	-0.39919	0.18375	-0.165514
SPAC664.10	0.26001	0.412456	0.473656	0.152049
SPAC664.11	0.043639	-0.42228	0.308329	-0.173829
SPAC664.12c	-0.05525	-0.0123	0.124638	-0.0486148
SPAC664.13	0.121036	0.653461	-0.35728	0.34563
SPAC664.14	-0.02058	-0.72022	-0.09713	-0.116744
SPAC664.15	-0.02718	0.230493	0.234	0.138873
SPAC683.02c	-0.08378	-0.85254	-0.63467	0.000289609
SPAC683.03	0.005199	0.000191	0.06985	-0.00820177
SPAC688.02c	0.227989	0.428973	0.069898	0.157314
SPAC688.03c	-0.22212	0.139214	-0.31159	0.127037
SPAC688.04c	0.264277	0.780485	0.329032	0.48668
SPAC688.06c	0.108104	0.364278	0.405104	0.0974594
SPAC688.07c	0.0712	0.08328	0.169369	0.0609912
SPAC688.08	-0.10987	-0.01591	0.141035	-0.100495
SPAC688.09	-0.17366	-0.00822	0.125219	-0.071081
SPAC688.10	0.142581	0.05632	0.723278	0.183769
SPAC688.11	-0.03269	-0.22228	0.033111	-0.199481
SPAC688.12c	-0.34244	-0.44812	-0.56987	0.166593
SPAC688.13	0.031098	-0.02699	0.284286	0.16959
SPAC688.14	-0.01908	0.082372	-0.39106	-0.0792173
SPAC688.16	-0.05358	-0.19295	0.670024	-0.375311
SPAC694.02	-0.06647	-0.10682	-0.03355	0.0351209
SPAC694.03	1.00144	0.922201	1.29396	0.115627
SPAC694.04c	-0.1691	-0.41061	-0.49349	0.100648
SPAC694.05c	0.033872	-0.34771	-0.20067	-0.0582289
SPAC694.06c	0.014612	-0.17836	0.255694	-0.00445966
SPAC6B12.02c	0.045377	-0.21639	0.603826	0.0775501
SPAC6B12.03c	-0.09563	0.731446	0.20156	0.205529
SPAC6B12.04c	0.141311	0.275651	0.001126	0.0957257
SPAC6B12.05c	0.101646	-0.11232	-0.26787	-0.00183536
SPAC6B12.06c	0.128737	0.248254	0.605925	-0.133166
SPAC6B12.07c	-0.02236	0.0015	0.160328	-0.252102
SPAC6B12.08	0.286971	0.092438	0.796773	-0.343888
SPAC6B12.09	0.002115	-0.18183	-0.13447	-0.125289
SPAC6B12.10c	0.035633	0.168603	-0.27391	0.214394
SPAC6B12.11	-0.06269	0.182861	0.251182	0.0965199
SPAC6B12.12	-0.08459	0.034011	-0.01292	0.126943
SPAC6B12.13	0.034752	0.315017	0.203489	0.13877
SPAC6B12.14c	-0.27985	-0.28049	-0.01704	-0.116835
SPAC6B12.15	-0.01119	-0.4624	-0.17904	-0.157767
SPAC6B12.16	0.084895	0.764548	0.487849	0.00561892
SPAC6B12.18	-0.14017	0.147944	0.298312	-0.086757
SPAC6B12.19	-0.42939	-0.57737	-0.10538	-0.279177
SPAC6C3.02c	0.374385	0.582292	0.553543	-0.190986
SPAC6C3.03c	0.049946	-0.24016	0.691657	0.017762
SPAC6C3.04	-0.13282	-0.2736	-0.01065	0.392922
SPAC6C3.05	0.106311	0.662287	0.56466	-0.0854232
SPAC6C3.06c	-0.07557	-0.07823	0.136522	-0.0804382
SPAC6C3.07	0.089939	0.699961	0.03563	0.345252
SPAC6C3.08	0.052985	0.49705	0.253441	0.0921619
SPAC6C3.09	-0.03639	-0.33477	-0.19824	-0.165619
SPAC6F12.02	0.058237	-0.00237	0.066333	0.183901
SPAC6F12.03c	0.170807	0.23092	-0.02687	0.267994
SPAC6F12.04	-0.13981	-0.01883	-0.08354	-0.194982
SPAC6F12.05c	0.278152	0.008106	0.658947	-0.117884
SPAC6F12.06	0.353543	0.260908	0.546036	-0.226137
SPAC6F12.07	-0.23988	-0.28357	-0.13733	0.0387083
SPAC6F12.08c	0.067208	-0.04642	-0.02876	0.0907931
SPAC6F12.09	0.08869	0.26494	0.465726	-0.163464
SPAC6F12.10c	-0.19089	-0.57587	-0.39118	-0.0716366
SPAC6F12.11c	0.053608	0.16989	0.250807	-0.0516084
SPAC6F12.12	0.041724	-0.11833	0.37713	-0.0861051
SPAC6F12.13c	-0.03563	-0.11893	-0.05844	-0.0818352
SPAC6F12.14	0.100111	0.533148	0.253853	0.222181
SPAC6F12.15c	0.206533	0.396175	0.403679	0.118993
SPAC6F12.16c	-0.04467	-0.18534	-0.26469	-0.179318
SPAC6F12.17	0.123	0.207978	0.171097	0.169644
SPAC6F6.01	0.146147	-0.00724	0.475912	-0.0460127
SPAC6F6.02c	0.065533	0.455301	0.390265	0.206655
SPAC6F6.03c	-0.09285	-0.2288	0.001104	-0.257711
SPAC6F6.04c	-0.10981	0.004462	0.014346	-0.0221108
SPAC6F6.05	-0.13058	-0.03198	-0.05841	-0.304442
SPAC6F6.06c	-0.14739	-0.03246	0.192987	-0.0393158
SPAC6F6.07c	0.042637	-0.22244	-0.04598	-0.186242
SPAC6F6.08c	0.059946	0.384237	0.182619	-0.0630501
SPAC6F6.09	0.030386	-0.11493	0.250764	-0.0856705
SPAC6F6.10c	-0.04037	0.006915	-0.11792	-0.0289035
SPAC6F6.11c	0.190545	0.655834	0.405261	0.279514
SPAC6F6.12	-0.03253	0.026638	0.090417	0.149691
SPAC6F6.13c	0.092943	-0.11385	0.419747	-0.00623312
SPAC6F6.15	0.02506	0.593159	0.039686	0.120332
SPAC6F6.16c	0.329958	0.613603	0.738163	0.0356475
SPAC6F6.17	0.002329	-0.18615	0.203331	-0.105232
SPAC6F6.19	0.17397	0.547588	0.578198	0.0925513
SPAC6G10.02c	-0.16242	-0.09384	0.239683	0.025432
SPAC6G10.03c	0.268782	0.17389	0.727489	-0.554742
SPAC6G10.04c	0.052362	0.364121	0.040747	0.11193
SPAC6G10.05c	-0.02521	-0.01032	-0.17772	0.117981
SPAC6G10.06	0.043463	0.254627	0.032236	0.0486561
SPAC6G10.07	-0.09413	-0.13221	-0.16188	0.145341
SPAC6G10.08	-0.2195	-0.25459	-0.26617	0.122571
SPAC6G10.09	0.058793	0.130769	-0.21168	0.25783
SPAC6G10.10c	0.028311	0.229048	0.327321	-0.0088869
SPAC6G10.11c	-0.00648	-0.34262	-0.26284	-0.0159736
SPAC6G10.12c	-0.11556	-0.15091	0.057862	-0.455985
SPAC6G9.01c	0.124031	-0.20399	-0.23548	0.079155
SPAC6G9.02c	-0.05708	-0.40707	-0.20473	-0.181894
SPAC6G9.03c	-0.02865	0.105533	-0.14013	0.168439
SPAC6G9.04	-0.07009	-0.07625	0.401821	-0.126432
SPAC6G9.05	-0.07265	0.066192	-0.18824	0.172483
SPAC6G9.06c	0.141659	-0.25737	0.101096	0.114163
SPAC6G9.07c	-0.01178	-0.06168	-0.09013	-0.0639589
SPAC6G9.08	0.090023	0.23884	0.083619	0.197152
SPAC6G9.09c	-0.01871	-0.83097	-0.55336	-0.151081
SPAC6G9.10c	-0.04725	-0.13553	0.043735	-0.269267
SPAC6G9.11	-0.19815	-0.08804	-0.02615	-0.201528
SPAC6G9.12	-0.04078	-0.24577	-0.34302	0.0714182
SPAC6G9.13c	-0.09602	0.163106	0.256624	-0.0064185
SPAC6G9.14	-0.19597	-0.42664	-0.02698	-0.293846
SPAC6G9.15c	-0.03645	-0.00013	0.044024	0.0914062
SPAC6G9.16c	0.151503	-0.02974	-0.30011	0.0790547
SPAC732.01	-0.04388	-0.13814	-0.28296	0.078915
SPAC732.02c	0.029828	0.198086	-0.08411	0.0443558
SPAC750.01	0.56822	-0.29208	2.14871	-1.76413
SPAC750.05c	-0.22255	0.062356	0.333176	-0.31466
SPAC750.06c	-0.14375	NA	-0.17776	-0.0705475
SPAC767.01c	-0.00932	0.269796	0.157149	-0.0252612
SPAC7D4.02c	0.003768	-0.01705	0.032201	-0.148996
SPAC7D4.03c	-0.12359	-0.10233	0.138277	-0.229645
SPAC7D4.04	-0.04418	-0.00571	-0.01873	-0.00282107
SPAC7D4.05	0.062385	-0.04806	-0.67241	0.0373286
SPAC7D4.06c	-0.12535	-0.12845	0.29492	-0.0329398
SPAC7D4.07c	-0.06067	0.241151	0.028691	0.274571
SPAC7D4.08	-0.06921	-0.16921	0.302429	-0.0824859
SPAC7D4.09c	0.142933	0.512395	0.327407	0.0445216
SPAC7D4.10	-0.14854	-0.01686	-0.23795	-0.0386766
SPAC7D4.11c	0.042631	0.256708	0.262013	-0.0357082
SPAC7D4.12c	0.091852	-0.01783	0.436832	0.063424
SPAC7D4.13c	-0.16254	-0.08406	0.367581	-0.207388
SPAC7D4.14c	0.014495	0.079572	-0.04921	0.123575
SPAC7D4.15c	-0.10048	0.098641	-0.10201	-0.398452
SPAC806.02c	0.10802	-0.33272	-0.25987	-0.0355595
SPAC806.03c	0.060602	-0.93387	-0.6173	-0.211958
SPAC806.04c	0.2968	0.156356	-0.06294	-0.108347
SPAC806.05	0.058651	-0.07105	0.307511	-0.152726
SPAC806.06c	-0.24672	-0.01522	-0.44622	-0.0380658
SPAC806.07	0.083452	-0.00322	-0.13078	0.0505489
SPAC806.08c	0.1419	-0.14116	0.717857	-0.49589
SPAC806.11	0.041664	0.505718	0.171061	-0.235116
SPAC821.03c	-0.01708	-0.72349	-0.49047	-0.281129
SPAC821.04c	0.17132	-0.42439	0.109282	-0.352907
SPAC821.05	-0.1246	-0.25997	-0.23275	0.0175558
SPAC821.06	0.052243	0.15118	-0.14291	0.0966494
SPAC821.07c	-0.17925	-0.04386	-0.08244	-0.0670958
SPAC821.08c	-0.07811	0.172465	0.264674	-0.0764206
SPAC821.09	-0.20448	0.247627	0.238687	-0.985571
[truncated: 3,064 more rows]

## Sheet: Fig1c-d
Normalized cDNA quantity:
SPCC569.05c/act1
Genotype	lox-tti2-lox-HA	lox-tti2-lox-HA	tra1Δ
Treatment	DMSO	β-estradiol	DMSO
Repl_1	1	0.205923	0.680466
Repl_2	1.36774	0.181997	0.708947
Repl_3	0.855696	0.233424	0.359124
gst2/act1
Genotype	lox-tti2-lox-HA	lox-tti2-lox-HA	tra1Δ
Treatment	DMSO	β-estradiol	DMSO
Repl_1	1.16	0.3	0.3
Repl_2	1.06	0.24	0.33
Repl_3	0.91	0.29	0.31
SPCC1184.01/act1
Genotype	lox-tti2-lox-HA	lox-tti2-lox-HA	lox-tra2-lox	lox-tra2-lox
Treatment	DMSO	β-estradiol	DMSO	β-estradiol
Repl_1	1	0.421948	0.846427	0.45408
Repl_2	0.799259	0.257065	1.28188	0.553924
Repl_3	0.942828	0.307944	1.44337	0.550564
SPAC977.12/act1
Genotype	lox-tti2-lox-HA	lox-tti2-lox-HA	lox-tra2-lox	lox-tra2-lox
Treatment	DMSO	β-estradiol	DMSO	β-estradiol
Repl_1	1	0.307464	0.801607	0.383062
Repl_2	1.17671	0.278018	1.11345	0.441325
Repl_3	1.03992	0.27663	1.40893	0.461344

## Sheet: Fig1e
Normalized ChIP DNA quantity:
pho84 (IP/input)	WT	Spt7-MYC lox-tti2-lox-HA
Genotype
Treatment	DMSO	DMSO	β-estradiol
Repl_1	4.94199	195.894	26.6922
Repl_2	4.07032	208.268	41.7395
Repl_3	5.69332	177.969	35.7882
Repl_4		163.099	36.9972
mei2 (IP/input)	WT	Spt7-MYC lox-tti2-lox-HA
Genotype
Treatment	DMSO	DMSO	β-estradiol
Repl_1	2.78266	31.8663	6.55446
Repl_2	2.09498	28.9895	8.40863
Repl_3	2.61795	27.8168	8.20443
Repl_4		25.3473	7.67545
ssa2 (IP/input)	WT	Epl1-MYC lox-tti2-lox-HA
Genotype
Treatment	DMSO	DMSO	β-estradiol
Repl_1	2.169	15.5884	9.25167
Repl_2	1.87453	14.7136	10.9708
Repl_3	2.14491	20.3723	11.0957
Repl_4		30.6654	12.4478

## Sheet: Fig1f
Tti2-lox-HA detection (anti-HA 16B12):														Spt7-MYC detection (anti-MYC 9E10):
Tubulin detection (anti-Tubulin B-5-1-2):														Epl1-MYC detection (anti-MYC 9E10):
