# Supplementary material for: Chaperone-mediated ordered assembly of the SAGA and NuA4 transcription co-activator complexes in yeast
Source: Nat Commun. 2019 Nov 20;10:5237. doi: 10.1038/s41467-019-13243-w (PMC6868236; doi:10.1038/s41467-019-13243-w)
Supplement: Supplementary file 6 — Source Data [file 41467_2019_13243_MOESM6_ESM.zip › SourceData_Fig2.xlsx]

## Sheet: Fig2a-b
Silver staining of SAGA purification eluates from lox-tti2-lox-HA strains (Fig. 2a):										Silver staining of NuA4 purification eluates from lox-tti2-lox-HA strains (Fig. 2b):
Tti2-lox-HA detection (anti-HA 16B12):							Spt7-HA-TAP and Mst1-HA-TAP detection (anti-HA 16B12):
Maxquant LFQ values:
Tra1/Spt7-TAP
	DMSO	b-estradiol
Repl_1	0.876834	0.079604
Repl_2	0.969287	0.100285
Tra2/Mst1-TAP
	DMSO	b-estradiol
Repl_1	1.08503	0.480114
Repl_2	1.08996	0.459203
