# Supplementary material for: Chaperone-mediated ordered assembly of the SAGA and NuA4 transcription co-activator complexes in yeast
Source: Nat Commun. 2019 Nov 20;10:5237. doi: 10.1038/s41467-019-13243-w (PMC6868236; doi:10.1038/s41467-019-13243-w)
Supplement: Supplementary file 6 — Source Data [file 41467_2019_13243_MOESM6_ESM.zip › SourceData_Fig3.xlsx]

## Sheet: Fig3a
Silver staining of SAGA purification eluates:							Spt7-HA-TAP detection (anti-HA 16B12):							Ponceau red staining:

## Sheet: Fig3b
Silver staining of SAGA purification eluates:						Spt7-HA-TAP and Tel2-HA-AID detection (anti-HA 16B12):							Ponceau red staining:

## Sheet: Fig3c
Silver staining of SAGA purification eluates:							Spt7-HA-TAP detection (anti-HA 16B12):							Ponceau red staining:

## Sheet: Fig3d
Maxquant LFQ values (Tra1/Spt7-TAP):
Left graph						Right graph
Genotype	spt7-TAP RI-tra1 tel2-AID (+EtOH)		spt7-TAP RI-tra1 tel2-AID (+IAA)			Genotype	spt7-TAP RI-tra1 hsp90+		spt7-TAP RI-tra1 hsp90-201
DMSO	0.012	0.025	0.004	0.006		DMSO	0.011		0.003	0.005
b-estradiol	0.182	0.267	0.012	0.032		b-estradiol	0.197		0.115	0.126
	Repl_1	Repl_2	Repl_1	Repl_2			Repl_1		Repl_1	Repl_2
