# Supplementary material for: Chaperone-mediated ordered assembly of the SAGA and NuA4 transcription co-activator complexes in yeast
Source: Nat Commun. 2019 Nov 20;10:5237. doi: 10.1038/s41467-019-13243-w (PMC6868236; doi:10.1038/s41467-019-13243-w)
Supplement: Supplementary file 6 — Source Data [file 41467_2019_13243_MOESM6_ESM.zip › SourceData_Fig4.xlsx]

## Sheet: Fig4a
Silver staining of NuA4 purification eluates from lox-tra2-lox strains:
Epl1-HA-TAP and Vid21-HA-TAP detection (anti-HA 16B12):
Ponceau red staining:

## Sheet: Fig4b
Maxquant LFQ values (Log2):
	Repl_1^			Repl_2
ID	DMSO	b-estradiol		DMSO	b-estradiol
Act1	34.534	33.7922		33.9382	33.1715
Epl1	34.2468	33.2168		33.6236	32.7773
Mst1	34.0236	32.7435		33.3732	32.6131
Alp5	35.0682	33.9758		34.3607	33.6306
Bdc1	33.7517	32.8104		33.3528	32.4022
Swc4	34.6227	33.489		33.8563	33.0781
Vid21*	35.9915	34.9469		35.3113	34.4259
Tra2	36.3337	33.7631		34.974	33.026
Png1	32.9112	31.6944		32.322	31.164
Yaf9	33.2717	32.1644		32.5745	31.7334
Eaf6	32.2807	31.3522		31.7899	30.6013
Eaf7	32.4503	31.2557		31.8105	30.679
Alp13	30.3815	28.6085		29.5123	28.1391
*bait
^Repl_1 is shown on the graph
