# Supplementary material for: Chaperone-mediated ordered assembly of the SAGA and NuA4 transcription co-activator complexes in yeast
Source: Nat Commun. 2019 Nov 20;10:5237. doi: 10.1038/s41467-019-13243-w (PMC6868236; doi:10.1038/s41467-019-13243-w)
Supplement: Supplementary file 6 — Source Data [file 41467_2019_13243_MOESM6_ESM.zip › SourceData_Fig5.xlsx]

## Sheet: Fig5c
Silver staining of SAGA purification eluates:										Maxquant LFQ values:
										Tra1/Spt7-TAP
										WT	0.511927
										tra1-Sptra2	0.000115231
										tra1-Sctra1	0.582786
										'no-TAP'	0.000225093
Spt7-HA-TAP detection (anti-HA 16B12):								FLAG-Tra1 detection (anti-FLAG M2):

## Sheet: Fig5d
Growth assays (drop tests):
From left to right:
10-fold serial dilutions of liquid cultures in exponential growth

## Sheet: Fig5e-f
DESeq2 results	tra1-Sptra2/WT		tra1-Sctra1/WT		tra1D/WT
geneID	log2(FC)	P-adj	log2(FC)	P-adj	log2(FC)	P-adj
SPAC1002.01	0.419942	0.0712627	0.198029	0.623915	0.411377	0.10635
SPAC1002.02	0.481161	2.36735e-05	0.239932	0.221116	0.528234	8.3557e-06
SPAC1002.03c	0.114014	0.349914	0.0787829	0.835796	0.10637	0.504252
SPAC1002.04c	0.0156478	0.952129	0.109027	0.802518	-0.0505225	0.863892
SPAC1002.05c	0.129905	0.519772	-0.0181668	0.979709	0.0858202	0.742087
SPAC1002.06c	0.0870076	0.667538	0.0235403	0.931807	0.0532109	0.823076
SPAC1002.07c	-0.407948	0.000955162	-0.235443	0.307568	-0.111016	0.595015
SPAC1002.08c	-0.0524811	0.7775	0.0106596	0.986543	-0.00610912	0.982049
SPAC1002.09c	-0.106842	0.376481	0.0973371	0.736273	-0.151988	0.228124
SPAC1002.10c	0.0791459	0.739086	-0.0541855	0.938743	0.117313	0.655715
SPAC1002.11	0.26246	0.124563	0.0702985	0.91132	0.223067	0.26105
SPAC1002.12c	0.0629386	0.756932	0.126318	0.736868	0.159879	0.45026
SPAC1002.13c	-0.402092	6.64783e-08	-0.1908	0.307536	-0.208984	0.177634
SPAC1002.14	-0.349012	0.00427828	-0.0865059	0.851323	-0.324614	0.015842
SPAC1002.15c	-0.0687694	0.690758	-0.146183	0.671703	0.0132958	0.959704
SPAC1002.16c	-0.0694226	0.842776	-0.122878	0.808285	0.0454672	0.914962
SPAC1002.17c	0.235647	0.342524	0.0347614	0.934188	0.131641	0.651583
SPAC1002.18	0.38161	0.177842	0.0661216	0.893467	0.241805	0.471791
SPAC1002.19	0.221949	0.327875	0.0293832	0.93724	0.152809	0.546156
SPAC1002.20	-0.0938251	0.652966	-0.0457319	0.769067	-0.159851	0.270609
SPAC1006.01	0.191234	0.174973	0.0658429	0.882597	0.0436506	0.818253
SPAC1006.02	-0.0215665	0.924205	0.048981	0.936799	0.0063452	0.980918
SPAC1006.03c	0.115241	0.479445	-0.0881636	0.851323	0.234508	0.145982
SPAC1006.04c	-0.130448	0.660601	-0.105872	0.860642	-0.248321	0.415885
SPAC1006.05c	0.124102	0.425448	-0.0271482	0.962535	0.144192	0.40315
SPAC1006.06	-0.0632244	0.626211	-0.0980167	0.737536	-0.0253411	0.909105
SPAC1006.07	-0.163919	0.0532783	-0.0160504	0.973915	-0.0907748	0.508625
SPAC1006.08	-0.149978	0.481847	-0.0787448	0.892972	-0.0315768	0.919866
SPAC1006.09	-0.0480777	0.756131	-0.00282277	0.991748	-0.0354567	0.86801
SPAC1039.01	0.618113	0.019405	0.0926471	0.861509	0.275507	0.42079
SPAC1039.02	0.912671	5.52216e-05	0.335152	0.174543	0.218981	0.515415
SPAC1039.03	-0.15784	0.272395	-0.00567178	0.989094	-0.0627959	0.773031
SPAC1039.04	-0.151623	0.332499	-0.0955107	0.835796	-0.150241	0.415885
SPAC1039.05c	0.353912	0.0119469	0.0818112	0.882597	0.170769	0.415885
SPAC1039.06	0.191179	0.244077	0.0302711	0.962535	0.23219	0.232471
SPAC1039.07c	0.145599	0.396001	0.119111	0.762979	0.158302	0.44932
SPAC1039.08	0.166235	0.516908	0.124079	0.799965	0.299099	0.255277
SPAC1039.09	0.517703	0.0494556	0.151244	0.642979	0.710811	0.0036869
SPAC1039.10	0.717553	0.00287943	0.335725	0.150645	0.865723	0.000155167
SPAC1039.11c	-0.0576306	0.740642	0.0404028	0.946501	-0.167894	0.322053
SPAC105.01c	-0.177281	0.243771	0.0386898	0.953938	-0.525177	6.72807e-05
SPAC105.02c	-0.139353	0.347242	-0.0694181	0.892568	-0.0786885	0.703966
SPAC105.03c	0.155821	0.187399	0.0309686	0.955388	0.108268	0.482557
SPAC1071.01c	-0.086037	0.489593	-0.0620156	0.892568	-0.0535181	0.753262
SPAC1071.02	-0.0451338	0.838581	-0.153225	0.703367	-0.101916	0.644072
SPAC1071.03c	-0.184555	0.233622	-0.228101	0.420792	-0.355367	0.0378728
SPAC1071.04c	-0.256521	0.377338	-0.186836	0.650131	-0.389744	0.179191
SPAC1071.05	-0.0017692	0.995159	0.000653806	0.997492	0.105243	0.53431
SPAC1071.06	0.174748	0.134613	0.115024	0.696033	0.0774767	0.643564
SPAC1071.07c	-0.237796	0.0182222	-0.041571	0.937167	-0.13523	0.397869
SPAC1071.08	-0.412583	0.00713736	0.00834116	0.987736	-0.408939	0.156991
SPAC1071.09c	-0.135973	0.442984	0.122797	0.737274	-0.113125	0.623837
SPAC1071.10c	-0.396847	0.000652546	-0.197418	0.307568	-0.347299	0.0128276
SPAC1071.11	-0.313668	0.0414434	0.0273879	0.966488	-0.451945	0.00484785
SPAC1071.12c	-0.12612	0.481577	-0.158465	0.642979	-0.0916299	0.677508
SPAC1071.13	-1.19579	1.3984e-16	-0.225602	0.411664	-0.947091	2.26464e-10
SPAC1093.01	0.080398	0.611917	0.460401	0.000956422	-0.399136	0.00409935
SPAC1093.02	0.333999	0.00157167	0.1214	0.6957	0.371321	0.000446991
SPAC1093.03	-0.0908134	0.554479	-0.116841	0.736868	-0.0852912	0.684129
SPAC1093.04c	-0.215078	0.135168	-0.171326	0.560412	-0.125217	0.510174
SPAC1093.05	-0.506294	3.0302e-06	-0.285606	0.0958018	-0.241944	0.08303
SPAC1093.06c	-0.119709	0.589689	-0.193002	0.603459	-0.152853	0.614511
SPAC1093.07	0.0812861	0.793401	0.210108	0.567744	-0.387007	0.117829
SPAC10F6.01c	-0.409865	0.00316905	0.0734873	0.892568	-0.487215	0.00114169
SPAC10F6.02c	-0.000482054	0.99948	0.00288451	0.991748	0.200449	0.128179
SPAC10F6.03c	-0.448033	5.51934e-09	-0.128629	0.623385	-0.308893	0.00297988
SPAC10F6.04	-0.0425793	0.848716	0.128682	0.736868	-0.0601052	0.813817
SPAC10F6.05c	-0.00584071	0.982746	0.043104	0.94632	0.108286	0.620307
SPAC10F6.06	0.458692	1.89118e-09	0.290982	0.0136974	0.479459	1.74389e-07
SPAC10F6.07c	-0.316951	0.220222	-0.0946063	0.886768	-0.233852	0.459996
SPAC10F6.08c	0.197404	0.31093	0.077322	0.901099	0.263718	0.223327
SPAC10F6.09c	0.0962689	0.539736	0.153134	0.6231	-0.0343836	0.885007
SPAC10F6.10	-0.460385	0.00141166	-0.162053	0.637676	-0.244021	0.187589
SPAC10F6.11c	0.266577	0.0510019	0.132353	0.691655	0.226244	0.153578
SPAC10F6.12c	-0.126026	0.488283	-0.270657	0.234358	0.341712	0.0463912
SPAC10F6.13c	0.224163	0.0857732	0.0796708	0.835796	0.171894	0.257875
SPAC10F6.14c	0.22457	0.0627283	-0.022333	0.96673	0.216378	0.115748
SPAC10F6.15	0.0589423	0.886206	0.00869245	0.98736	0.0494287	0.909554
SPAC10F6.16	-0.291977	0.00733149	0.00975692	0.986709	-0.254304	0.0432416
SPAC10F6.17c	0.198913	0.107047	0.0917036	0.800952	0.148969	0.360367
SPAC110.01	-0.0243233	0.900207	0.0971448	0.77367	-0.132422	0.489266
SPAC110.02	0.0628117	0.745652	-0.0544712	0.935391	-0.0613134	0.823233
SPAC110.03	-0.147906	0.153006	-0.0281383	0.955587	-0.142505	0.240397
SPAC110.04c	-0.28581	0.000340696	-0.0703341	0.836644	-0.186507	0.0608577
SPAC110.05	-0.360541	0.208345	0.121306	0.803481	-0.530735	0.0553004
SPAC1142.01	-0.0017356	0.995935	0.0211334	0.971323	-0.0171179	0.941105
SPAC1142.02c	0.140654	0.182394	0.104203	0.739228	0.132874	0.291597
SPAC1142.03c	0.203555	0.103787	0.0337122	0.955284	0.245086	0.0937812
SPAC1142.04	-0.369098	0.00463728	-0.198383	0.386068	-0.162588	0.383503
SPAC1142.05	-0.180648	0.535068	0.109777	0.842132	-0.342054	0.276407
SPAC1142.06	0.0249296	0.86678	0.0551532	0.892568	-0.029975	0.858548
SPAC1142.07c	0.210513	0.0883745	0.0438506	0.939024	0.216879	0.10734
SPAC1142.08	0.00445972	0.983381	0.0223284	0.971323	-0.0118332	0.958981
SPAC1142.09	-0.0753457	0.642359	-0.0121769	0.959231	-0.0833105	0.573859
SPAC11D3.01c	-0.604433	0.00239651	-0.108967	0.850959	-0.771775	0.000198251
SPAC11D3.02c	0.000340494	0.99948	0.0916721	0.835796	-0.322401	0.0538417
SPAC11D3.03c	0.171899	0.610057	0.0973125	0.819166	0.0402058	0.932239
SPAC11D3.04c	-0.427066	0.000405429	-0.116312	0.735795	0.0252849	0.9136
SPAC11D3.05	0.003915	0.993132	0.0188485	0.979709	-0.306923	0.194262
SPAC11D3.06	-0.154892	0.411394	-0.0569415	0.932066	-0.0707378	0.797297
SPAC11D3.07c	-0.22475	0.211326	0.110542	0.796002	-0.302788	0.120505
SPAC11D3.08c	-0.500254	0.000619868	-0.0269283	0.966617	-0.489123	0.00214196
SPAC11D3.09	-0.405739	0.161952	0.0558824	0.937167	-0.287487	0.393534
SPAC11D3.10	-0.501935	0.0072435	-0.0132342	0.986543	-0.394312	0.064608
SPAC11D3.11c	-0.55395	1.62726e-05	-0.235729	0.307568	-0.497802	0.000197496
SPAC11D3.13	-0.956353	5.13511e-09	-0.137463	0.742161	-0.840666	3.82589e-07
SPAC11D3.14c	0.105297	0.525247	-0.0463934	0.94103	0.0405761	0.866103
SPAC11D3.15	0.042227	0.801634	-0.00753704	0.987736	0.0496025	0.814685
SPAC11D3.16c	0.326099	0.0533302	0.255027	0.307568	-0.197287	0.393141
SPAC11D3.17	0.96839	2.74936e-11	0.390226	0.0502981	0.250544	0.284852
SPAC11D3.18c	1.23538	3.72712e-11	0.00812156	0.988197	1.05738	1.14632e-08
SPAC11D3.19	-0.651538	0.0121954	0.0018954	0.995526	-0.133791	0.738811
SPAC11D3.20	-0.0344646	0.714708	0.0558316	0.698452	0.0420897	0.80635
SPAC11E3.01c	-0.176717	0.172729	-0.210086	0.294551	-0.123111	0.504252
SPAC11E3.02c	0.0617969	0.694836	-0.047323	0.935145	-0.0137146	0.956656
SPAC11E3.03	0.126959	0.546123	0.00857502	0.988197	-0.198828	0.432646
SPAC11E3.04c	0.035469	0.830206	0.0273913	0.962535	0.155801	0.266367
SPAC11E3.05	-0.204898	0.128285	-0.0765941	0.87472	-0.214629	0.249687
SPAC11E3.06	-0.668974	0.00602275	-0.246406	0.420792	0.720123	0.00173837
SPAC11E3.07	0.206971	0.0431284	0.106308	0.696691	0.190442	0.087936
SPAC11E3.08c	-0.0122672	0.969532	-0.0325006	0.962535	-0.201576	0.464191
SPAC11E3.09	-0.00511333	0.98555	-0.104111	0.807541	0.145537	0.473928
SPAC11E3.10	-0.00697884	0.974885	-0.0646764	0.905344	-0.0957601	0.618431
SPAC11E3.11c	-0.0103966	0.958234	-0.0477309	0.934188	-0.166507	0.365405
SPAC11E3.12	0.0271381	0.923764	0.0855015	0.892568	-0.0249767	0.941222
SPAC11E3.13c	-0.456188	0.00222446	-0.106455	0.800952	-0.282687	0.196116
SPAC11E3.14	-0.0238884	0.911172	-0.155504	0.616869	0.140909	0.421143
SPAC11E3.15	-0.181518	0.0482588	-0.0525971	0.895375	-0.128456	0.305734
SPAC11G7.01	-0.208218	0.104076	0.0635615	0.892568	-0.366209	0.00216415
SPAC11G7.02	-0.0251726	0.852389	-0.0250323	0.962535	0.0599953	0.675198
SPAC11G7.03	0.489632	2.5479e-07	0.306588	0.0290862	0.383295	0.000295969
SPAC11G7.04	-0.158728	0.150702	0.0203222	0.968275	-0.0741298	0.686025
SPAC11G7.05c	0.014013	0.958292	-0.124098	0.777483	0.125631	0.560782
SPAC11G7.06c	-0.19076	0.346935	-0.236433	0.407788	-0.203468	0.389692
SPAC11H11.01	0.336607	0.117583	0.111812	0.841989	0.245699	0.359381
SPAC11H11.02c	-0.291008	0.272569	-0.0648234	0.932183	-0.101493	0.791535
SPAC11H11.03c	-0.0291266	0.898503	-0.164096	0.644031	-0.0276942	0.920485
SPAC11H11.04	0.171456	0.582713	-0.186698	0.637676	0.994937	1.03825e-05
SPAC11H11.05c	0.100078	0.786388	-0.100817	0.841989	0.203215	0.576406
SPAC11H11.06	0.0617508	0.671611	0.0661044	0.890118	0.0431687	0.823074
SPAC1250.01	0.0991039	0.467813	-0.0143602	0.979709	0.202515	0.156604
SPAC1250.02	-0.00573103	0.992615	0.0430709	0.93896	-0.00900783	0.986073
SPAC1250.03	0.186452	0.266091	0.111232	0.788246	0.193919	0.34709
SPAC1250.04c	0.0267075	0.9351	-0.0366127	0.962535	-0.266541	0.325136
SPAC1250.05	-0.111532	0.425672	0.0417414	0.93724	-0.125647	0.492266
SPAC1250.07	NA	NA	NA	NA	NA	NA
SPAC1296.01c	0.123979	0.301778	0.0559269	0.907405	0.200136	0.122346
SPAC1296.02	-0.137605	0.226261	-0.155237	0.45946	0.0433278	0.801912
SPAC1296.03c	-0.26583	0.108327	-0.114008	0.794357	-0.281371	0.123673
SPAC1296.04	-0.132553	0.514978	0.1193	0.77367	-0.280153	0.177953
SPAC1296.05c	0.183124	0.246713	0.0765643	0.892568	0.215099	0.242068
SPAC1296.06	-0.111443	0.562205	-0.124289	0.760863	-0.212434	0.297466
SPAC12B10.01c	0.0990796	0.511486	0.060615	0.91132	0.0201857	0.93754
SPAC12B10.02c	0.00685058	0.975216	0.0335624	0.955388	0.0547029	0.802255
SPAC12B10.03	0.218519	0.163375	0.0133729	0.985619	0.0341651	0.897603
SPAC12B10.04	-0.000129012	0.99979	-0.092113	0.852301	0.0471012	0.854205
SPAC12B10.05	-0.0239892	0.908402	0.10304	0.77367	-0.0185878	0.939975
SPAC12B10.06c	0.223032	0.13865	0.0935343	0.841784	0.170021	0.357381
SPAC12B10.07	-0.0197387	0.923026	-0.0442321	0.936799	-0.0207735	0.925606
SPAC12B10.08c	0.234439	0.326569	0.0225071	0.976732	0.122486	0.716709
SPAC12B10.09	0.159749	0.30661	0.133357	0.696691	0.242265	0.130577
SPAC12B10.10	-0.221568	0.400397	-0.0994406	0.877299	0.0599773	0.873051
SPAC12B10.11	0.00128133	0.998296	-0.0242322	0.973461	0.162754	0.48527
SPAC12B10.12c	-0.172726	0.301015	-0.110639	0.776676	0.00466897	0.987167
SPAC12B10.13	0.092043	0.635387	0.0353047	0.961959	-0.0848259	0.767653
SPAC12B10.14c	0.0479942	0.80653	-0.0187846	0.974765	-0.0226017	0.93187
SPAC12B10.15c	-0.17242	0.557638	-0.041653	0.957886	-0.015963	0.973267
SPAC12B10.16c	0.177625	0.173053	0.0753601	0.869107	0.0399722	0.846166
SPAC12G12.01c	-0.112691	0.396828	-0.12062	0.691655	-0.0225208	0.91718
SPAC12G12.02	-0.563919	1.02437e-05	-0.203999	0.40357	-0.322734	0.0662177
SPAC12G12.03	0.0429851	0.796055	0.11322	0.726954	-0.0044023	0.986906
SPAC12G12.04	0.000161531	0.99948	0.112879	0.684445	0.0324427	0.822499
SPAC12G12.05c	-0.00301215	0.99026	0.0545163	0.912854	0.0748659	0.690628
SPAC12G12.06c	-0.333239	0.000375332	-0.0921086	0.754769	-0.202578	0.122097
SPAC12G12.07c	0.23494	0.0320468	0.111523	0.707715	0.208282	0.0971192
SPAC12G12.08	0.0876597	0.598649	0.0195029	0.973915	0.0868982	0.65809
SPAC12G12.09	-0.0668174	0.802241	-0.184808	0.615364	-0.0310873	0.916111
SPAC12G12.10	-0.0231556	0.909117	-0.0762435	0.874629	-0.0357387	0.87531
SPAC12G12.11c	0.18906	0.19946	0.0425527	0.942659	0.123693	0.549175
SPAC12G12.12	0.313425	0.0166045	-0.0693351	0.912365	0.0648652	0.767653
SPAC12G12.13c	-0.343488	0.0315916	-0.283095	0.174735	-0.323715	0.0671745
SPAC12G12.14c	0.154662	0.387217	-0.0230771	0.973915	0.0206174	0.944979
SPAC12G12.15	0.321014	0.0194994	0.175116	0.556001	0.155559	0.413564
SPAC12G12.16c	-0.0375891	0.907097	-0.0572657	0.938743	-0.176235	0.563802
SPAC12G12.17	-0.0288414	0.931279	-0.0447453	0.955388	-0.145176	0.646992
SPAC1327.01c	0.102805	0.422571	-0.0502306	0.917156	0.138276	0.357381
SPAC139.01c	0.0380815	0.773962	0.0127983	0.979709	-0.0521734	0.733607
SPAC139.02c	-0.425552	0.000280701	-0.0326069	0.95757	-0.431681	0.000679788
SPAC139.03	-0.00279311	0.994492	-0.0751073	0.89866	0.0113287	0.973414
SPAC139.04c	-0.0551708	0.765623	-0.0117109	0.985619	0.0754575	0.696197
SPAC139.05	-0.59647	0.0203375	0.0683842	0.92032	-0.513278	0.064608
SPAC139.06	0.0500103	0.770734	-0.0191628	0.975174	-0.07363	0.710726
SPAC1399.01c	-0.203819	0.283618	-0.0730807	0.907405	0.192355	0.412012
SPAC1399.02	-0.0189176	0.943659	0.0831736	0.887949	0.0181917	0.952625
SPAC1399.03	-0.04352	0.781841	0.0277698	0.960628	0.0491584	0.78961
SPAC1399.04c	0.25062	0.348596	0.0747603	0.808285	0.113749	0.732226
SPAC1399.05c	0.514103	0.00358725	0.172305	0.671703	0.218517	0.397061
SPAC1399.06	-0.198528	0.398231	-0.0705849	0.916721	-0.0198471	0.959704
SPAC13A11.01c	0.153915	0.199606	0.0319866	0.955284	0.063001	0.72626
SPAC13A11.02c	0.0161134	0.950336	0.0905939	0.852301	0.00419	0.99054
SPAC13A11.03	0.40678	0.0962839	0.183081	0.665239	0.540831	0.0257028
SPAC13A11.04c	0.162133	0.371195	0.0627989	0.916573	0.166383	0.447882
SPAC13A11.05	0.0665752	0.631188	0.0530058	0.906325	0.049237	0.770805
SPAC13A11.06	0.310307	0.220744	0.268226	0.35532	0.0203437	0.96523
SPAC13C5.01c	0.19103	0.0628143	0.114561	0.682564	0.152717	0.239939
SPAC13C5.02	0.129424	0.430378	0.147514	0.671703	0.165153	0.36697
SPAC13C5.03	-0.333777	0.145574	-0.0887963	0.892568	-0.268938	0.32222
SPAC13C5.04	0.0568878	0.829935	0.0524854	0.93896	0.197568	0.410566
SPAC13C5.05c	-0.0512338	0.769557	-0.0486299	0.934446	0.123043	0.511651
SPAC13C5.06c	-0.362312	0.0166099	-0.142668	0.699233	-0.492466	0.00268132
SPAC13C5.07	0.173604	0.180871	0.109024	0.734688	0.118896	0.511651
SPAC13D1.01c	NA	NA	NA	NA	NA	NA
SPAC13D6.01	-0.206901	0.467217	-0.131114	0.783889	-0.211498	0.515415
SPAC13D6.02c	-0.0559651	0.598935	0.0281732	0.955284	-0.103211	0.393134
SPAC13D6.03c	-0.0248705	0.912393	0.0292049	0.962535	0.0399709	0.873051
SPAC13D6.04c	0.0847925	0.633103	-0.113771	0.780556	0.0103978	0.973201
SPAC13D6.05	0.130694	0.38661	0.158217	0.615579	0.119745	0.515378
SPAC13F5.01c	-0.468327	0.00219515	-0.318634	0.131281	-0.175573	0.464191
SPAC13F5.02c	0.134313	0.332774	0.0360016	0.950718	0.0923195	0.599951
SPAC13F5.03c	0.118519	0.684073	0.0685317	0.925524	0.0700641	0.854953
SPAC13F5.04c	-0.0225396	0.96104	-0.0417712	0.955284	-0.259162	0.459562
SPAC13F5.05	0.0999044	0.619723	0.0621287	0.92704	-0.0256977	0.934865
SPAC13F5.06c	0.234311	0.0950194	0.0870012	0.854607	0.0374929	0.88338
SPAC13F5.07c	-0.938482	0.000118139	-0.222843	0.361342	-0.675583	0.00625369
SPAC13G6.01c	-0.21901	0.0426747	-0.154348	0.502022	-0.0234127	0.904592
SPAC13G6.02c	-0.162774	0.0978192	0.00562212	0.988197	-0.100991	0.47669
SPAC13G6.03	-0.367344	0.000791138	-0.264456	0.139917	-0.52894	1.13131e-05
SPAC13G6.04	0.18266	0.213933	0.0197179	0.97771	0.0890531	0.701179
SPAC13G6.05c	0.250942	0.139282	0.197738	0.516227	0.296433	0.109033
SPAC13G6.06c	0.316449	0.0284969	0.11658	0.691655	0.162488	0.373375
SPAC13G6.07c	-0.280944	0.00558396	-0.00285727	0.991748	-0.236998	0.163593
SPAC13G6.08	-0.0425015	0.913618	-0.0343194	0.962535	0.00975532	0.982979
SPAC13G6.09	-0.0735566	0.670041	-0.0102705	0.986543	-0.019373	0.94164
SPAC13G6.10c	-0.438777	1.55681e-08	-0.219586	0.14727	-0.280826	0.00927295
SPAC13G6.11c	0.206938	0.0766988	0.168804	0.453123	0.0288792	0.890131
SPAC13G6.12c	-0.384263	0.0741687	-0.178939	0.650131	-0.465852	0.0242428
SPAC13G6.13	-0.0100574	0.909117	0.00752476	0.955587	0.000923643	0.99345
SPAC13G6.14	0.239803	0.064461	0.182726	0.461516	0.0741462	0.720861
SPAC13G6.15c	-0.0480493	0.873733	-0.0239972	0.973915	-0.126769	0.666047
SPAC13G7.01c	0.047669	0.728005	0.0495671	0.915529	-0.0540504	0.744958
SPAC13G7.02c	-0.874342	1.14068e-06	0.000379472	0.998616	-0.48661	0.0271561
SPAC13G7.03	0.133377	0.424389	0.0354857	0.95757	0.0150043	0.961494
SPAC13G7.04c	-0.278731	0.0405859	-0.115265	0.743484	-0.211289	0.210988
SPAC13G7.05	-0.0480428	0.862168	0.120899	0.788246	-0.182563	0.486195
SPAC13G7.06	-0.249142	0.0206208	-0.0074554	0.987736	-0.253319	0.0454286
SPAC13G7.07	0.301547	0.120217	-0.0767072	0.907405	0.0656577	0.83078
SPAC13G7.08c	-0.323979	0.00301268	-0.18117	0.367448	-0.0985208	0.529538
SPAC13G7.09c	-0.00101444	0.999153	-0.0769347	0.907405	-0.070214	0.822499
SPAC13G7.10	0.253725	0.100592	-0.0128077	0.98571	0.352693	0.0334515
SPAC13G7.11	0.312445	0.0266533	0.111446	0.773881	0.19014	0.317021
SPAC13G7.12c	-0.379462	0.0078087	-0.123788	0.699523	-0.375849	0.00444364
SPAC13G7.13c	0.523178	0.000691137	0.2859	0.201443	-0.127144	0.664946
SPAC140.01	-0.0280011	0.904406	0.122641	0.713904	-0.146507	0.470089
SPAC140.02	-0.775943	3.70827e-20	-0.142278	0.638642	-0.515791	1.86362e-07
SPAC140.03	-0.100022	0.583305	0.0301118	0.962535	-0.24039	0.170179
SPAC140.04	0.433186	0.0808584	0.160384	0.700517	0.163116	0.649301
SPAC1420.01c	0.031154	0.841163	0.0144967	0.97771	0.0387698	0.835261
SPAC1420.02c	0.0620702	0.573675	-0.0327683	0.948449	0.102787	0.396641
SPAC1420.03	0.165882	0.423967	-0.0156278	0.983836	-0.0038743	0.992974
SPAC1420.04c	-0.223978	0.366838	-0.146777	0.739874	-0.351529	0.164953
SPAC144.01	-0.229252	0.189819	-0.138993	0.705905	-0.0497644	0.863455
SPAC144.02	0.102017	0.549281	0.157223	0.624773	0.0603726	0.802687
SPAC144.03	-0.183156	0.0786536	-0.0224153	0.962535	-0.220325	0.0887799
SPAC144.04c	-0.0873927	0.475217	-0.128014	0.659256	0.0901831	0.535086
SPAC144.05	-0.0405156	0.820484	-0.141424	0.650842	-0.0644807	0.744619
SPAC144.06	0.0623814	0.692108	-0.1166	0.736868	-0.117149	0.515378
SPAC144.07c	-0.149381	0.480087	-0.0893017	0.882597	-0.0465382	0.885007
SPAC144.08	0.0263161	0.916279	-0.0239926	0.971386	0.0372907	0.89863
SPAC144.09c	-0.439023	0.000916175	-0.118512	0.738512	-0.292153	0.0794388
SPAC144.10c	-0.0633725	0.685875	-0.0636089	0.907405	-0.197879	0.190493
SPAC144.11	-0.368856	0.000573172	-0.106959	0.739197	-0.289528	0.0466856
SPAC144.12	-0.138493	0.216582	-0.0265561	0.957886	-0.0542504	0.767653
SPAC144.13c	0.0648649	0.775932	0.15615	0.685586	0.0689675	0.823074
SPAC144.14	-0.165125	0.389738	0.130953	0.74209	-0.256396	0.223195
SPAC144.15c	-0.0196028	0.930731	-0.115426	0.794227	-0.0901922	0.680356
SPAC144.16	-0.16929	0.248664	0.131609	0.691655	0.00556154	0.982385
SPAC144.17c	0.0169194	0.941054	-0.110317	0.794227	-0.0355099	0.893165
SPAC144.18	0.302049	0.00532541	-0.052312	0.917941	0.181348	0.205265
SPAC1486.01	0.0272598	0.863618	-0.0534137	0.91132	0.300391	0.00260064
SPAC1486.02c	0.105479	0.49469	0.0781897	0.87472	0.259441	0.0927192
SPAC1486.03c	-0.0361936	0.833436	-0.114552	0.702008	-0.0835855	0.636872
SPAC1486.04c	-0.14379	0.310405	-0.0703271	0.878361	-0.0889264	0.565749
SPAC1486.05	0.0716775	0.53926	-0.0308675	0.950071	0.0861783	0.616865
SPAC1486.06	-0.127939	0.320011	-0.0472731	0.920534	-0.0790816	0.631278
SPAC1486.07c	-0.0275677	0.887077	-0.0273615	0.962535	-0.0185505	0.938047
SPAC1486.08	0.122965	0.521502	0.0257042	0.969008	0.164396	0.448956
SPAC1486.09	-0.408235	0.00229164	-0.219491	0.321444	-0.162822	0.401947
SPAC1486.10	-0.180301	0.148406	-0.148307	0.578767	-0.144573	0.365602
SPAC1486.11	0.290649	0.215048	-0.0341675	0.962535	0.196532	0.519768
SPAC14C4.01c	-0.284162	0.0426747	-0.0597791	0.912854	-0.0987009	0.645196
SPAC14C4.02c	0.122502	0.414046	0.0888508	0.826405	0.150938	0.404374
SPAC14C4.03	0.0831293	0.831101	0.0809379	0.892568	0.068582	0.877296
SPAC14C4.04	-0.0424442	0.812589	0.0252556	0.962535	-0.0275805	0.901728
SPAC14C4.05c	-0.11092	0.489132	-0.039739	0.949046	-0.057996	0.792067
SPAC14C4.06c	0.4434	6.06966e-05	0.225206	0.287269	0.311368	0.0303287
SPAC14C4.07	0.262273	0.0773994	0.0982332	0.803481	0.202809	0.190493
SPAC14C4.08	-0.176431	0.585413	-0.02896	0.962343	-0.360607	0.178917
SPAC14C4.09	-0.562216	7.757e-06	-0.0437332	0.941208	-0.266298	0.137709
SPAC14C4.10c	0.0842792	0.753197	0.0290121	0.968275	0.311448	0.178237
SPAC14C4.11	-0.131215	0.304675	-0.151824	0.551459	0.0155125	0.943619
SPAC14C4.12c	0.00951587	0.966329	0.121335	0.724561	0.00707277	0.979155
SPAC14C4.13	-0.422064	0.00463496	-0.148916	0.682564	-0.198564	0.324024
SPAC14C4.14	-0.236387	0.00410579	-0.0895136	0.760863	-0.134299	0.304943
SPAC14C4.15c	0.0132508	0.953003	0.00886693	0.987736	-0.114833	0.570587
SPAC14C4.16	0.300046	0.182822	0.0316423	0.966617	0.0928214	0.796395
SPAC1527.01	0.0516644	0.756932	-0.0397269	0.941208	0.0561373	0.797791
SPAC1527.02	0.379732	0.00613124	0.0854971	0.881784	0.207211	0.322627
SPAC1527.03	-0.46289	9.51376e-05	-0.223242	0.276292	-0.204392	0.278454
SPAC1556.01c	0.208275	0.179719	-0.0327158	0.962535	0.129169	0.557518
SPAC1556.02c	0.0271732	0.896608	0.0187257	0.973915	0.015549	0.953918
SPAC1556.03	-0.0426168	0.810275	0.0375522	0.942659	0.0790415	0.656165
SPAC1556.04c	0.624116	0.00370722	0.0803546	0.907405	0.0183498	0.970105
SPAC1556.05c	-0.177042	0.25369	0.0325827	0.958577	-0.0943513	0.666047
SPAC1556.06	0.207626	0.458845	-0.0398817	0.962332	0.0225337	0.960945
SPAC1556.07	0.0155746	0.923764	-0.0343287	0.941208	0.0114923	0.961075
SPAC1556.08c	0.1341	0.260156	0.0225356	0.963471	0.021094	0.920485
SPAC1565.01	-0.2377	0.434468	0.0569582	0.938743	-0.233448	0.501428
SPAC1565.02c	0.0845518	0.65957	-0.0733359	0.892972	0.0860604	0.705282
SPAC1565.03	-0.205167	0.515692	-0.14844	0.706208	-0.422571	0.157229
SPAC1565.04c	-0.0583317	0.815674	-0.308616	0.201443	0.825527	6.38946e-07
SPAC1565.05	-0.462292	0.000796432	-0.296802	0.10112	-0.390576	0.0079283
SPAC1565.06c	0.264839	0.049363	0.0634806	0.907405	0.173836	0.288528
SPAC1565.07c	0.0193709	0.950336	-0.0860506	0.892972	-0.0169626	0.965409
SPAC1565.08	0.112052	0.329062	0.170399	0.380354	0.125907	0.285215
SPAC15A10.01	0.190252	0.19395	0.0256346	0.966617	0.125738	0.545695
SPAC15A10.02	-0.117441	0.387217	-0.0366269	0.949247	-0.0865541	0.620307
SPAC15A10.03c	0.135271	0.41273	0.205815	0.398266	0.319692	0.0365013
SPAC15A10.04c	-0.37277	0.000245654	-0.0750414	0.86845	-0.199188	0.161204
SPAC15A10.05c	0.323948	0.0928545	0.311326	0.183047	0.0691664	0.830059
SPAC15A10.06	0.273867	0.0292081	0.0719468	0.892568	0.213562	0.179886
SPAC15A10.07	0.249861	0.0978386	-0.0141225	0.985367	0.191671	0.307346
SPAC15A10.08	-0.05211	0.746157	0.0463947	0.937167	0.0935226	0.616446
SPAC15A10.09c	-0.317236	0.102096	0.0277602	0.967201	-0.213891	0.397061
SPAC15A10.10	-0.747475	1.07862e-05	-0.314281	0.178787	-0.370106	0.0665958
SPAC15A10.11	0.129646	0.24428	-0.0325455	0.949287	0.176909	0.177083
SPAC15A10.12c	0.144278	0.500961	0.082295	0.892568	-0.129925	0.608967
SPAC15A10.13	0.0244555	0.90991	0.0121213	0.985619	-0.10173	0.577391
SPAC15A10.15	0.0655371	0.667538	0.0506632	0.920878	-0.00331754	0.989434
SPAC15A10.16	0.124819	0.352395	-0.0149287	0.979487	0.133453	0.501428
SPAC15A10.17	-0.272005	0.141538	-0.156078	0.6957	-0.133429	0.601642
SPAC15E1.02c	1.00434	4.00382e-06	0.0364849	0.962535	1.41687	1.45721e-13
SPAC15E1.03	-0.0669392	0.565179	-0.0065187	0.987736	-0.0654953	0.663384
SPAC15E1.04	0.160004	0.214247	0.025587	0.962535	0.0815925	0.6528
SPAC15E1.05c	0.103127	0.557698	-0.129305	0.702008	0.0356046	0.875258
SPAC15E1.06	0.302976	0.0164585	0.165347	0.58991	0.183172	0.296123
SPAC15E1.07c	0.0645511	0.612786	0.0169521	0.907405	0.00105038	0.99345
SPAC15E1.08	-0.11511	0.383994	-0.131166	0.655212	-0.0442122	0.81624
SPAC15E1.09	0.333114	0.0118598	0.0347817	0.962535	0.106017	0.62393
SPAC15E1.10	0.0211521	0.950841	0.0684381	0.917941	0.0519721	0.880093
SPAC15F9.01c	-0.325874	0.266333	-0.0357412	0.955388	0.114163	0.784676
SPAC15F9.02	0.058436	0.708458	-0.00746431	0.987736	0.109283	0.517268
SPAC15F9.03c	-0.0482567	0.739123	0.00535046	0.988602	0.0582144	0.768829
SPAC16.01	0.00965884	0.967502	0.0987542	0.803481	-0.0565778	0.805536
SPAC16.02c	-0.027437	0.870216	-0.0140921	0.979709	-0.0472286	0.823923
SPAC16.03c	0.036667	0.820295	0.0437054	0.937167	0.177447	0.277586
SPAC16.04	-0.0793146	0.535381	-0.00203992	0.994183	0.0730699	0.662166
SPAC16.05c	-0.167974	0.357456	-0.225165	0.307568	0.423103	0.00471131
SPAC1610.01	0.273953	0.118619	0.149099	0.696691	0.0354235	0.915247
SPAC1610.02c	0.0496093	0.775401	0.0429126	0.938743	-0.0486797	0.808938
SPAC1610.03c	0.146294	0.65737	-0.0149074	0.974765	0.23214	0.482621
SPAC1610.04	0.188902	0.249147	0.0207574	0.974765	0.145409	0.479289
SPAC1635.01	-0.317916	0.00252515	-0.0439574	0.917156	-0.286222	0.005081
SPAC1639.01c	-0.359656	0.00463496	0.0837061	0.852301	-0.571843	1.17462e-05
SPAC1639.02c	-0.000886359	0.998296	-0.0259637	0.962535	-0.0265816	0.89863
SPAC167.01	-0.022771	0.924205	-0.117507	0.742161	0.0369145	0.88338
SPAC167.02	0.000202775	0.999643	-0.0951026	0.851323	-0.0433002	0.86999
SPAC167.03c	0.163845	0.26748	0.0372672	0.95506	0.219108	0.172134
SPAC167.04	0.0316622	0.869322	0.0892381	0.81234	0.0774227	0.699472
SPAC167.05	0.177181	0.169214	0.16598	0.486411	0.143159	0.408222
SPAC167.06c	0.236461	0.412653	0.107545	0.851323	0.0131312	0.977703
SPAC167.07c	0.0271142	0.909117	0.00220941	0.994183	-0.0500738	0.839413
SPAC167.08	0.0968118	0.779144	-0.0571839	0.882597	0.0240412	0.957112
SPAC167.09	0.384332	0.0374937	-0.0341766	0.962535	0.133981	0.636872
SPAC1687.01	-0.220796	0.102051	-0.101429	0.760863	-0.105596	0.53611
SPAC1687.02	0.175265	0.317043	-0.0395581	0.955388	0.120488	0.620307
SPAC1687.03c	0.112361	0.352395	0.116995	0.691655	0.0149818	0.943048
SPAC1687.04	0.500513	0.00110709	0.142416	0.721136	0.419859	0.0231389
SPAC1687.05	-0.0531055	0.728005	-0.0378387	0.941351	-0.00775748	0.974229
SPAC1687.06c	-0.1947	0.0742546	-0.00195825	0.994183	-0.195246	0.213424
SPAC1687.07	-0.0721943	0.821253	-0.0442187	0.955388	-0.0873446	0.813817
SPAC1687.08	-0.113142	0.751131	-0.107692	0.696691	-0.251594	0.42481
SPAC1687.09	-0.169373	0.153137	-0.00422329	0.990901	-0.120038	0.464352
SPAC1687.10	-0.0273215	0.888791	0.00168393	0.995448	-0.0378442	0.865274
SPAC1687.11	-0.398851	0.00138982	-0.259934	0.183047	-0.0918121	0.662708
SPAC1687.12c	0.164299	0.208469	0.138642	0.653707	-0.017231	0.943048
SPAC1687.13c	0.137236	0.419234	0.144262	0.684921	0.139377	0.495257
SPAC1687.14c	-0.0291411	0.940662	-0.0630909	0.935391	-0.0213146	0.962881
SPAC1687.15	0.363057	0.000140927	0.245423	0.116505	-0.0351349	0.85987
SPAC1687.16c	0.0471516	0.912119	0.0802788	0.878361	-0.0323935	0.945381
SPAC1687.17c	0.0551454	0.797756	-0.0764747	0.892568	-0.150185	0.44558
SPAC1687.18c	-0.0432681	0.786509	-0.0998051	0.788246	0.0674361	0.770872
SPAC1687.19c	-0.143993	0.287919	-0.014717	0.979709	0.0651946	0.735618
SPAC1687.20c	-0.13757	0.619723	-0.225007	0.514035	-0.22851	0.472797
SPAC1687.21	0.0756298	0.557638	-0.000435693	0.99769	0.130682	0.37679
SPAC1687.22c	-0.359377	0.00201439	0.0167539	0.976732	-0.464475	8.59763e-05
SPAC1687.23c	NA	NA	NA	NA	NA	NA
SPAC16A10.01	-0.442965	0.00623106	-0.32948	0.12893	-0.108443	0.681326
SPAC16A10.02	0.00978988	0.966484	-0.00207497	0.994183	-0.0678738	0.780522
SPAC16A10.03c	-0.104188	0.579226	-0.0576528	0.937167	-0.0153503	0.957112
SPAC16A10.04	-0.158289	0.403197	0.110626	0.794227	-0.127728	0.609616
SPAC16A10.05c	-0.467401	0.035584	-0.322219	0.201443	-0.590044	0.00794536
SPAC16A10.06c	-0.0172743	0.954313	-0.0323366	0.962535	0.233755	0.312666
SPAC16A10.07c	-0.0867463	0.601604	-0.00790416	0.987736	0.0309521	0.898773
SPAC16A10.08c	0.0376756	0.912393	-0.0498809	0.949883	-0.103444	0.767653
SPAC16C9.01c	-0.10262	0.579034	0.0310346	0.962535	0.0543008	0.82572
SPAC16C9.02c	-0.60359	1.95629e-14	-0.162892	0.417047	-0.533142	1.22597e-07
SPAC16C9.03	-0.523721	0.000105028	-0.197654	0.461516	-0.274219	0.119864
SPAC16C9.04c	0.0184728	0.925692	0.00728242	0.988128	0.0342615	0.874178
SPAC16C9.05	0.0919653	0.546201	0.0739928	0.881784	0.0335129	0.8815
SPAC16C9.06c	-0.0683507	0.590338	-0.0188647	0.969008	-0.0745054	0.613417
SPAC16C9.07	0.0447239	0.822822	0.010213	0.986606	0.114615	0.59469
SPAC16E8.01	0.0477398	0.732186	0.0421281	0.936799	0.156909	0.296354
SPAC16E8.02	0.293178	0.180871	0.254467	0.388126	0.13057	0.675198
SPAC16E8.03	NA	NA	NA	NA	NA	NA
SPAC16E8.04c	0.389625	0.000710357	0.0203212	0.973868	0.225079	0.127082
SPAC16E8.05c	0.0756334	0.849973	0.0697658	0.907405	-0.0209309	0.967637
SPAC16E8.06c	-0.296557	0.0498219	-0.177686	0.53735	-0.0547091	0.823923
SPAC16E8.07c	0.107095	0.315066	-0.0228353	0.962535	0.109479	0.39153
SPAC16E8.08	0.0512646	0.818264	-0.0477426	0.94108	0.0677039	0.796395
SPAC16E8.09	0.104624	0.480087	-0.0794981	0.869071	-0.00857449	0.975526
SPAC16E8.10c	0.0854652	0.585413	-0.019031	0.973915	0.144472	0.36697
SPAC16E8.11c	0.130283	0.380806	0.00337682	0.991748	0.0197229	0.938683
SPAC16E8.12c	-0.0871525	0.63154	-0.159665	0.650131	-0.0760066	0.72972
SPAC16E8.13	0.173944	0.263383	0.106604	0.769448	0.0758406	0.708652
SPAC16E8.14c	0.0596784	0.751131	-0.0286556	0.962535	0.0986558	0.641281
SPAC16E8.15	-0.0612705	0.608636	-0.000440351	0.99769	0.0100046	0.959888
SPAC16E8.16	-0.351849	0.0112872	-0.331805	0.0777095	-0.212375	0.245094
SPAC16E8.17c	0.230566	0.0522817	0.162688	0.527392	0.176397	0.28114
SPAC16E8.18	-0.158606	0.628342	-0.0940243	0.882597	-0.103428	0.798717
SPAC16E8.18c	0.0689077	0.80531	0.0633635	0.931807	-0.264893	0.325171
SPAC1705.02	-0.591547	0.000695202	-0.222305	0.414641	-0.151929	0.571468
SPAC1705.03c	-0.127789	0.394464	-0.0746131	0.875962	0.0793961	0.717166
SPAC1751.01c	0.0581584	0.863618	0.260468	0.373979	-0.421291	0.0937812
SPAC1751.02c	0.112596	0.544143	0.0809446	0.893467	-0.0711385	0.796395
SPAC1751.03	0.00665887	0.966977	-0.0559565	0.892568	0.105357	0.424389
SPAC1751.04	-0.190731	0.247336	-0.0535576	0.935391	-0.102796	0.647122
SPAC1782.01	0.00628382	0.974885	-0.0513999	0.932066	-0.0896974	0.651583
SPAC1782.02c	-0.0808537	0.640663	-0.129016	0.74209	-0.0255401	0.916609
SPAC1782.03	-0.073606	0.74023	-0.0212594	0.974765	-0.0215218	0.944979
SPAC1782.04	0.026336	0.888549	0.0875158	0.836644	0.165111	0.287052
SPAC1782.05	0.0552489	0.795363	-0.00945738	0.987736	0.0200552	0.945933
SPAC1782.06c	0.0955905	0.508453	0.0885247	0.799965	0.0483231	0.80085
SPAC1782.07	-0.255434	0.00861395	-0.230636	0.129457	0.00561255	0.980837
SPAC1782.08c	-0.0377821	0.812589	-0.0804844	0.856124	-0.0852999	0.622578
SPAC1782.09c	0.0474931	0.819735	0.133159	0.705214	-0.0689354	0.796395
SPAC1782.10c	-0.234056	0.0119454	-0.0778848	0.794635	-0.180377	0.114971
SPAC1782.11	-0.152674	0.110702	-0.0641112	0.861509	-0.232625	0.0662177
SPAC1782.12c	-0.230337	0.339618	0.0215962	0.97771	0.0112495	0.977851
SPAC1783.01	-0.412906	0.0113471	-0.189677	0.569318	-0.243003	0.326657
SPAC1783.02c	0.219033	0.154619	-0.0416272	0.947633	0.176342	0.366616
SPAC1783.03	-0.11314	0.597193	-0.09813	0.857512	-0.160081	0.511651
SPAC1783.04c	-0.136925	0.34304	-0.149827	0.57256	-0.115296	0.505538
SPAC1783.05	0.0882718	0.502798	0.00359702	0.991529	0.189078	0.14916
SPAC1783.06c	-0.227298	0.373173	-0.0943235	0.887949	0.0907443	0.796395
SPAC1783.07c	-0.0583828	0.685299	0.0457348	0.927918	-0.22309	0.094176
SPAC1783.08c	-0.152384	0.160312	0.0184788	0.973461	-0.0967029	0.593234
SPAC1786.01c	-0.0648881	0.751131	0.16189	0.653707	-0.244281	0.223778
SPAC1786.02	-0.586263	2.36164e-07	-0.251018	0.201443	-0.21525	0.254876
SPAC1786.03	0.0990194	0.593927	-0.00853678	0.987736	0.0393808	0.885007
SPAC1786.04	-0.0663185	0.677065	-0.0190017	0.919285	0.0488829	0.823233
SPAC17A2.01	-0.427557	0.0166954	-0.171501	0.664507	-0.299237	0.169541
SPAC17A2.02c	0.123304	0.452228	0.110644	0.760863	-0.161954	0.477643
SPAC17A2.03c	0.238756	0.0155355	0.0715221	0.859773	0.0761926	0.649867
SPAC17A2.04c	-0.233268	0.127698	-0.123853	0.736868	0.103105	0.645196
SPAC17A2.05	0.051123	0.811859	0.211575	0.393395	-0.0881966	0.725265
SPAC17A2.06c	-0.0570248	0.773632	-0.151712	0.696691	-0.19056	0.411101
SPAC17A2.07c	0.249615	0.415681	-0.00897619	0.988128	0.0899938	0.83169
SPAC17A2.08c	0.213492	0.17769	0.056699	0.92996	0.111683	0.603611
SPAC17A2.09c	-0.243616	0.0879921	0.191417	0.414641	-0.357938	0.0127332
SPAC17A2.10c	0.0743419	0.583523	0.00929991	0.947633	0.0241714	0.853622
SPAC17A2.11	0.0436107	0.899325	0.116277	0.647562	-0.0779167	0.767653
SPAC17A2.12	-0.350529	0.0227288	-0.0492975	0.938624	-0.191934	0.321199
SPAC17A2.13c	0.0626381	0.593927	0.0901898	0.735795	0.0114084	0.952331
SPAC17A2.14	-0.0147418	0.930688	0.0214292	0.964333	-0.0681319	0.690882
SPAC17A5.01	0.00732877	0.974908	-0.0120035	0.985619	-0.00752317	0.977208
SPAC17A5.02c	0.126736	0.376427	0.20526	0.332139	0.124093	0.509549
SPAC17A5.03	-0.212139	0.0773994	-0.0695331	0.890118	-0.134652	0.447704
SPAC17A5.04c	-0.260544	0.102017	-0.14674	0.685586	-0.118479	0.562524
SPAC17A5.05c	-0.188867	0.424389	-0.0926884	0.885266	-0.110548	0.716562
SPAC17A5.06	0.235593	0.0403475	0.130239	0.653707	0.167996	0.243572
SPAC17A5.07c	0.0902921	0.533149	-0.0354525	0.949883	0.0657465	0.740311
SPAC17A5.08	0.14432	0.21241	0.0236977	0.966134	0.136523	0.348628
SPAC17A5.09c	0.10779	0.543218	0.103661	0.831342	0.0471568	0.848439
SPAC17A5.10	0.4604	0.00504284	0.219114	0.4616	0.117361	0.656172
SPAC17A5.11	0.153387	0.634289	0.0107409	0.987736	0.286384	0.360367
SPAC17A5.12	0.116193	0.51142	0.0809585	0.881688	0.204176	0.223327
SPAC17A5.13	-0.000384119	0.99948	0.081463	0.849721	0.00223295	0.993357
SPAC17A5.14	0.0878746	0.512266	-0.0579351	0.899441	0.0897578	0.597056
SPAC17A5.15c	0.00855709	0.953848	0.00820844	0.987155	0.0813167	0.571374
SPAC17A5.16	0.110914	0.482028	0.00870284	0.987736	-0.0320812	0.894568
SPAC17A5.18c	0.0355213	0.93649	0.0545854	0.937607	0.104641	0.803788
SPAC17A5.19	-0.139313	0.690351	-0.0991448	0.851323	-0.196268	0.595015
SPAC17C9.01c	0.0343111	0.862168	-0.0620896	0.91132	0.041137	0.858548
SPAC17C9.02c	-0.00900671	0.975756	-0.105529	0.835796	-0.020086	0.953095
SPAC17C9.03	-0.170139	0.0602184	0.014318	0.97771	-0.0610595	0.642427
SPAC17C9.05c	0.265516	0.197078	0.0375014	0.962535	0.0176609	0.961075
SPAC17C9.06	0.180113	0.171455	0.18647	0.414641	0.0739636	0.700607
SPAC17C9.07	0.275617	0.0475626	0.0307113	0.962535	-0.00887659	0.977208
SPAC17C9.08	-0.0420855	0.818264	0.0660748	0.905079	0.0491719	0.820376
SPAC17C9.09c	-0.210418	0.0770607	-0.145291	0.628724	-0.219274	0.10734
SPAC17C9.10	-0.202411	0.0886754	-0.219914	0.194708	-0.15682	0.32499
SPAC17C9.11c	0.0652908	0.761319	0.0974649	0.835796	-0.0521828	0.846166
SPAC17C9.12	-0.0523623	0.745709	0.107718	0.769186	-0.0420189	0.863455
SPAC17C9.13c	-0.0682621	0.666752	-0.10875	0.734894	-0.0312123	0.890637
SPAC17C9.14	-0.00919317	0.969532	-0.0110241	0.986543	0.0335418	0.89422
SPAC17C9.15c	0.0711976	0.687934	0.0399312	0.947633	0.143635	0.424173
SPAC17C9.16c	-0.292871	0.0316009	0.014617	0.979709	-0.302285	0.0600253
SPAC17D4.01	-1.31521	7.03666e-45	-0.398501	0.00105044	-0.772999	3.78086e-12
SPAC17D4.02	0.0455718	0.793885	0.0485559	0.936799	0.0072928	0.977208
SPAC17D4.03c	0.116999	0.43385	0.0377108	0.955388	-0.119069	0.550008
SPAC17D4.04	-0.171339	0.169667	-0.13137	0.66278	-0.157534	0.313268
SPAC17G6.02c	-0.0755748	0.607695	-0.111356	0.698332	-0.209585	0.123038
SPAC17G6.03	0.498631	0.0128978	0.225331	0.495455	0.0734058	0.840187
SPAC17G6.04c	0.084641	0.623815	0.0967013	0.80837	0.267902	0.0961578
SPAC17G6.05c	0.260135	0.170308	0.00152131	0.996128	0.12303	0.630361
SPAC17G6.06	-0.00681979	0.967881	0.0862517	0.783244	-0.031961	0.865685
SPAC17G6.07c	0.138355	0.351406	0.0244809	0.967427	0.16717	0.331685
SPAC17G6.08	0.0680832	0.702548	-0.047939	0.938624	-0.0190399	0.943235
SPAC17G6.09	0.206634	0.0832424	0.0811169	0.835796	0.0868506	0.599509
SPAC17G6.10	0.207939	0.0711025	0.153497	0.531743	0.182783	0.177282
SPAC17G6.11c	-0.219621	0.119364	-0.126968	0.691655	-0.143199	0.361697
SPAC17G6.12	0.457756	0.000914121	0.147998	0.685775	0.235566	0.220431
SPAC17G6.13	-0.100825	0.619723	0.104383	0.794227	-0.109931	0.620953
SPAC17G6.14c	0.0390948	0.751131	-0.0158943	0.973461	0.0597602	0.701776
SPAC17G6.15c	-0.0703799	0.590338	0.0392594	0.937167	-0.142649	0.35239
SPAC17G6.16c	0.199795	0.0605496	0.0661173	0.882597	0.166798	0.174859
SPAC17G6.17	0.154438	0.358959	0.0936144	0.837243	0.0728907	0.757549
SPAC17G8.01c	-0.102944	0.495483	-0.241514	0.234358	-0.130884	0.472533
SPAC17G8.02	-0.228829	0.159744	-0.07067	0.896348	-0.129515	0.535319
SPAC17G8.03c	0.0274489	0.888024	0.135037	0.671703	0.0218826	0.924019
SPAC17G8.04c	0.256943	0.0136451	0.0683645	0.882597	0.0129908	0.953918
SPAC17G8.05	0.317369	0.0856279	0.10187	0.860081	0.301897	0.141455
SPAC17G8.06c	-0.109108	0.241804	-0.0465095	0.91132	-0.120574	0.375315
SPAC17G8.07	-0.00100427	0.998296	-0.0142157	0.979709	0.138595	0.462347
SPAC17G8.08c	-0.130735	0.231453	-0.0254591	0.962343	-0.0299525	0.885662
SPAC17G8.09	-0.136015	0.632486	-0.0159037	0.985464	0.0161813	0.968793
SPAC17G8.10c	-0.0199733	0.942044	0.0395827	0.955388	0.0368798	0.902721
SPAC17G8.11c	0.0827604	0.640742	0.199694	0.445763	-0.0358445	0.889504
SPAC17G8.12	-0.0954653	0.555857	-0.122858	0.708444	-0.0837987	0.679319
SPAC17G8.13c	0.0690206	0.670041	-0.0641476	0.906325	-0.0292661	0.898773
SPAC17G8.14c	0.212938	0.0879921	0.0506544	0.919285	0.100641	0.560169
SPAC17G8.15	-0.113507	0.715819	-0.246511	0.431434	-0.335043	0.266615
SPAC17H9.01	0.114645	0.582259	-0.130953	0.77367	0.228953	0.270944
SPAC17H9.02	-0.0497472	0.766771	-0.159225	0.6231	-0.20929	0.190452
SPAC17H9.03c	-0.145548	0.49805	-0.0927913	0.879719	-0.175862	0.489266
SPAC17H9.04c	-0.353016	0.000721448	-0.146268	0.579363	-0.154181	0.30255
SPAC17H9.05	-0.426439	0.00115959	-0.136529	0.682564	-0.150302	0.423717
SPAC17H9.06c	0.20412	0.306159	0.0818271	0.892568	0.171118	0.473928
SPAC17H9.07	0.132898	0.376481	0.0644846	0.905079	0.091278	0.621087
SPAC17H9.08	-0.0669153	0.717477	-0.156197	0.6231	0.137922	0.467761
SPAC17H9.09c	0.0933053	0.556121	0.0917476	0.835796	0.00480165	0.987161
SPAC17H9.10c	-0.0967327	0.553818	-0.123395	0.696691	-0.240414	0.104114
SPAC17H9.11	0.0300046	0.884269	0.136512	0.662338	-0.024077	0.927616
SPAC17H9.12c	-0.0949783	0.586142	-0.196935	0.439493	-0.133769	0.515605
SPAC17H9.13c	-0.158767	0.239462	0.0231132	0.966617	-0.202135	0.194469
SPAC17H9.14c	0.0298068	0.841452	-0.0963755	0.726538	0.0141031	0.938967
SPAC17H9.16	0.0536216	0.689526	-0.0458919	0.924744	0.0421351	0.820345
SPAC17H9.17c	-0.0285835	0.917966	-0.0780682	0.899735	-0.0965847	0.725211
SPAC17H9.18c	NA	NA	0.00408155	0.962535	0.00935711	0.915189
SPAC17H9.19c	-0.0840931	0.705136	0.371098	0.0630674	-0.304062	0.134496
SPAC17H9.20	0.154983	0.395237	0.156803	0.669374	-0.00191598	0.993736
SPAC1805.01c	0.0272966	0.885071	-0.00485234	0.990901	-0.0629471	0.727949
SPAC1805.02c	-0.028855	0.862745	-0.0876862	0.788837	0.156843	0.30255
SPAC1805.03c	-0.00241678	0.996081	-0.0289851	0.96673	0.0743733	0.805536
SPAC1805.04	0.0970952	0.469316	0.0426289	0.938743	0.0280547	0.889417
SPAC1805.05	0.0786577	0.476971	0.0655945	0.863258	0.00985246	0.956332
SPAC1805.06c	-0.0964828	0.387217	-0.00731541	0.987736	0.0344067	0.839179
SPAC1805.07c	0.0361164	0.911172	0.0143304	0.98571	0.121517	0.692312
SPAC1805.08	0.0302807	0.882272	-0.01918	0.973915	0.00427444	0.987167
SPAC1805.09c	0.165613	0.589237	0.0429901	0.956495	0.211109	0.516964
SPAC1805.10	0.0710914	0.729159	0.0087667	0.987736	0.187817	0.297187
SPAC1805.11c	-0.256448	0.0206884	-0.0462993	0.931807	-0.222835	0.199171
SPAC1805.12c	-0.0557714	0.670855	0.0189512	0.968275	-0.0241673	0.89863
SPAC1805.13	-0.152305	0.174973	0.00875405	0.986543	-0.147216	0.3227
SPAC1805.14	-0.182647	0.215885	-0.136264	0.674013	-0.165573	0.329204
SPAC1805.15c	-0.182258	0.250638	-0.11783	0.76352	-0.00957139	0.976857
SPAC1805.16c	0.239058	0.0580453	0.22288	0.321444	0.155327	0.369952
SPAC1805.17	-0.000722473	0.998296	-0.148138	0.552015	-0.0223724	0.904407
SPAC1805.18	0.0138047	0.966921	-0.0610383	0.936555	-0.051811	0.873998
SPAC1834.01	-0.116079	0.249147	-0.00565652	0.988197	-0.0708451	0.601642
SPAC1834.02	-0.0210507	0.883443	-0.0119529	0.979709	-0.0327433	0.843758
SPAC1834.03c	-0.058797	0.745218	-0.00852834	0.98736	-0.0859187	0.611878
SPAC1834.04	-0.147608	0.211662	0.0273256	0.957886	-0.215882	0.0879395
SPAC1834.05	0.116422	0.347798	-0.0167754	0.973915	0.100716	0.496868
SPAC1834.06c	-0.0383342	0.833436	-0.105049	0.795527	-0.233774	0.128573
SPAC1834.07	-0.188367	0.202283	-0.0711708	0.892568	-0.0922778	0.652544
SPAC1834.08	-0.0358939	0.843107	-0.117108	0.720064	0.0523299	0.801205
SPAC1834.09	-0.0382096	0.90991	0.0327996	0.963471	0.108622	0.750639
SPAC1834.10c	0.0308871	0.888549	-0.039197	0.955388	-0.0454996	0.849826
SPAC1834.11c	-0.393754	0.000192726	-0.0369688	0.941795	-0.422803	3.73873e-05
SPAC1834.13	-0.0232902	0.957248	0.0156172	0.976732	-0.0385782	0.930878
SPAC1851.02	0.146995	0.289751	0.0525699	0.917156	-0.059494	0.766367
SPAC1851.03	-0.0078436	0.964512	-0.0393813	0.941208	-0.108222	0.489266
SPAC1851.04c	0.186839	0.163773	-0.0407099	0.947633	0.0921202	0.643564
SPAC186.01	0.610143	0.0055959	0.511667	0.00339939	0.636463	0.005081
SPAC186.02c	0.466397	0.0117073	0.158656	0.131281	0.126706	0.343783
SPAC186.03	NA	NA	NA	NA	0.0225958	0.80085
SPAC186.04c	-1.20259	4.42795e-08	-0.385355	0.00392616	-0.125237	0.427786
SPAC186.05c	-4.8919	5.01161e-168	-2.61051	1.75626e-106	NA	NA
SPAC186.06	-1.16206	1.40898e-07	-0.370762	0.00393181	-0.694874	0.00181499
SPAC186.07c	-0.0100574	0.909117	0.0087502	0.955284	0.0489363	0.708652
SPAC186.08c	-0.116777	0.331666	-0.0318798	0.803481	-0.0418405	0.820376
SPAC186.09	-0.452933	0.0132874	-0.145097	0.210405	-0.301629	0.189581
SPAC18B11.02c	-0.180972	0.129116	-0.0605591	0.892568	-0.0657404	0.697693
SPAC18B11.03c	-0.116482	0.569103	-0.152334	0.691655	-0.3631	0.0563539
SPAC18B11.04	0.153132	0.337096	-0.0668032	0.907405	0.027753	0.915189
SPAC18B11.05	0.236537	0.0830826	0.0265981	0.967427	-0.0193344	0.944979
SPAC18B11.06	-0.434228	0.00725712	-0.29178	0.178787	-0.103882	0.689951
SPAC18B11.07c	0.185907	0.122341	0.101592	0.75492	0.0939138	0.599446
SPAC18B11.08c	0.244827	0.0784815	0.023845	0.968275	0.0498002	0.832869
SPAC18B11.09c	-0.121502	0.538558	-0.0529124	0.937331	0.174151	0.412308
SPAC18B11.10	-0.13904	0.291351	0.0534821	0.912365	-0.0515419	0.801573
SPAC18B11.11	0.118458	0.551543	-0.033974	0.962535	-0.10122	0.7208
SPAC18G6.01c	0.130755	0.559165	0.219067	0.4616	-0.162459	0.594924
SPAC18G6.02c	-0.215009	0.175337	-0.225834	0.309661	-0.0696484	0.750961
SPAC18G6.03	0.016008	0.912393	0.0289593	0.949883	0.0949705	0.424461
SPAC18G6.04c	0.0032432	0.988545	-0.0646469	0.892568	0.145549	0.300787
SPAC18G6.05c	-0.131158	0.209559	-0.0326736	0.941795	-0.179723	0.098624
SPAC18G6.06	0.071409	0.6912	-0.0146106	0.979709	0.0562776	0.80993
SPAC18G6.07c	-0.231676	0.0318671	-0.0545329	0.9097	-0.174901	0.220371
SPAC18G6.09c	0.305261	0.0722658	0.017748	0.979709	0.225004	0.378527
SPAC18G6.10	0.0844022	0.58809	-0.0198939	0.973461	0.0907431	0.621087
SPAC18G6.11c	-0.394295	0.00156539	-0.214008	0.313935	-0.259602	0.0927192
SPAC18G6.12c	-0.0544226	0.84462	0.216904	0.473543	-0.0470685	0.90212
SPAC18G6.13	0.0555918	0.888549	0.192971	0.635543	0.153938	0.680133
SPAC18G6.14c	-0.277975	0.00700166	-0.0594892	0.905344	-0.160551	0.332614
SPAC18G6.15	-0.0110119	0.953491	0.11489	0.698332	0.00154914	0.99345
SPAC1952.01	0.0218275	0.939724	-0.152288	0.696691	-0.201289	0.436205
SPAC1952.02	-0.358504	0.00121532	-0.234672	0.201443	-0.232691	0.0914578
SPAC1952.03	0.0551326	0.778149	-0.00555292	0.99002	-0.127558	0.516299
SPAC1952.04c	0.271845	0.12372	0.0725831	0.908481	0.177072	0.444866
SPAC1952.05	-0.21026	0.165713	-0.230295	0.307568	-0.0596266	0.830166
SPAC1952.06c	-0.0939955	0.563392	-0.145788	0.691655	-0.0396287	0.873055
SPAC1952.07	-0.191813	0.262889	-0.0868714	0.882597	0.0646063	0.796395
SPAC1952.08c	0.0698155	0.6493	-0.00702664	0.988197	-0.0807595	0.710726
SPAC1952.09c	0.0924313	0.564807	0.146959	0.642979	0.0333354	0.890131
SPAC1952.10c	-0.0325996	0.907856	-0.0644597	0.917941	-0.121792	0.645196
SPAC1952.11c	0.422302	0.000203164	0.148964	0.650875	0.380739	0.00292527
SPAC1952.12c	-0.016144	0.947717	0.0738671	0.892568	-0.145482	0.482949
SPAC1952.13	0.28916	0.0167021	0.274211	0.204767	0.140499	0.375315
SPAC1952.14c	0.132027	0.403721	0.0493293	0.936799	0.119212	0.511651
SPAC1952.15c	-0.24329	0.414928	-0.114244	0.835796	-0.0763339	0.850314
SPAC1952.16	0.150227	0.321313	-0.0880184	0.861509	-0.101105	0.673859
SPAC1952.17c	0.175773	0.41273	0.00370805	0.991748	0.19889	0.41532
SPAC19A8.01c	-0.0776314	0.704528	0.00708483	0.988197	-0.0937109	0.725265
SPAC19A8.02	-0.160587	0.183751	-0.0154512	0.97771	-0.275709	0.0270527
SPAC19A8.03	0.186256	0.174438	0.120846	0.706208	0.00207139	0.99345
SPAC19A8.04	0.103572	0.467813	-0.0270329	0.962535	0.264914	0.0578738
SPAC19A8.05c	-0.0209518	0.929079	0.0207709	0.973915	0.00918013	0.977208
SPAC19A8.06	-0.149568	0.351688	-0.139997	0.678589	-0.0183218	0.943619
SPAC19A8.07c	-0.521718	0.00195161	-0.372994	0.0403217	-0.040624	0.899682
SPAC19A8.08	0.0044067	0.983381	-0.120789	0.696691	-0.0841967	0.635021
SPAC19A8.09	0.088743	0.770306	0.0561105	0.94071	-0.00073679	0.997999
SPAC19A8.10	0.0452001	0.824439	-0.11743	0.761205	0.0284226	0.91578
SPAC19A8.11c	0.0624022	0.748433	0.0921852	0.835796	0.00470072	0.987161
SPAC19A8.12	0.155766	0.214247	-0.0352337	0.950387	0.0254829	0.906451
SPAC19A8.13	0.212743	0.118005	0.269059	0.138925	0.0768217	0.734864
SPAC19A8.14	0.230425	0.0863631	0.197885	0.453123	0.233932	0.127934
SPAC19A8.15	0.0664635	0.590338	0.0556622	0.892568	0.017457	0.93187
SPAC19A8.16	-0.290588	0.344686	-0.107768	0.827192	-0.134697	0.737349
SPAC19B12.01	-0.522869	8.61122e-06	-0.324903	0.0327988	-0.22938	0.10274
SPAC19B12.02c	-0.456861	0.000117456	-0.116727	0.728522	-0.153969	0.424517
SPAC19B12.03	-0.43818	2.46048e-06	-0.203839	0.219007	-0.414943	7.15916e-06
SPAC19B12.04	0.0668487	0.605843	0.0507671	0.907405	0.0946884	0.53611
SPAC19B12.05c	0.106519	0.404816	0.0140622	0.978947	0.0718288	0.656172
SPAC19B12.06c	-0.170472	0.163845	-0.222461	0.431434	-0.254399	0.0620168
SPAC19B12.07c	-0.0210636	0.940588	-0.125736	0.773059	-0.165059	0.462992
SPAC19B12.08	0.206781	0.300318	0.141055	0.726954	0.0959888	0.731758
SPAC19B12.09	-0.0242888	0.909117	0.0180619	0.976732	0.122945	0.528062
SPAC19B12.10	0.198926	0.199227	0.0185294	0.97771	-0.0231107	0.933949
SPAC19B12.11c	-0.261092	0.0403623	-0.0244462	0.962535	0.0122355	0.961075
SPAC19B12.12c	-0.320044	0.201538	-0.2104	0.57256	-0.210984	0.495765
SPAC19B12.13	-0.227034	0.465609	0.0230667	0.96673	-0.201268	0.558652
SPAC19D5.01	0.315346	0.114211	-0.00500158	0.991529	0.180618	0.502278
SPAC19D5.02c	0.087213	0.566398	-0.0144224	0.981494	0.0164507	0.946792
SPAC19D5.03	0.389873	0.00849393	0.0399985	0.955388	0.322765	0.0631609
SPAC19D5.04	0.0995177	0.383994	-0.0421424	0.93724	0.0526697	0.753262
SPAC19D5.05c	-0.405561	0.00384548	-0.233783	0.287269	-0.23428	0.141455
SPAC19D5.06c	-0.0487228	0.818264	0.0728817	0.892568	0.190709	0.32229
SPAC19D5.07	0.369832	0.0493154	0.160691	0.691655	0.262164	0.266418
SPAC19D5.09c	NA	NA	0.00408155	0.962535	NA	NA
SPAC19D5.10c	-0.0242039	0.84462	-0.0101746	0.927918	0.00483978	0.977208
SPAC19D5.11c	-0.139788	0.624201	-0.061561	0.937167	-0.171594	0.599552
SPAC19E9.01c	-0.0253728	0.887851	-0.00530992	0.989094	0.0347391	0.863892
SPAC19E9.02	-0.122954	0.334764	-0.0471913	0.937167	-0.0426641	0.839812
SPAC19E9.03	-0.0786827	0.662116	0.070961	0.892568	-0.132767	0.521906
SPAC19G12.01c	0.102721	0.653862	-0.00836266	0.988197	0.0394608	0.908343
SPAC19G12.02c	0.0947276	0.52637	-0.0598036	0.909313	-0.117687	0.505538
SPAC19G12.03	0.192536	0.232435	0.0915928	0.851323	0.324837	0.0409186
SPAC19G12.04	0.239885	0.293333	0.271247	0.313935	0.393453	0.0786174
SPAC19G12.05	-0.411147	0.000127736	-0.201537	0.309459	-0.28874	0.0310035
SPAC19G12.06c	-0.0193622	0.925468	0.126781	0.635543	-0.0506611	0.766367
SPAC19G12.07c	0.0237792	0.916411	0.155619	0.639332	0.122575	0.558451
SPAC19G12.08	-0.219631	0.477578	0.0933263	0.882597	-0.23358	0.499726
SPAC19G12.09	0.43428	0.000361177	0.0741291	0.892568	0.584383	3.89361e-07
SPAC19G12.10c	-0.0372077	0.759584	-0.271859	0.042364	0.230118	0.054636
SPAC19G12.11	-0.00573369	0.980895	-0.0152021	0.97771	0.079002	0.656985
SPAC19G12.12	0.0786663	0.640392	-0.0014809	0.996128	-0.118207	0.547364
SPAC19G12.13c	0.0589598	0.773312	-0.0518814	0.938743	0.00947152	0.977208
SPAC19G12.14	0.00083755	0.998296	0.0339238	0.948449	-0.015358	0.944752
SPAC19G12.15c	0.138365	0.28945	0.226936	0.183258	-0.0189176	0.938589
SPAC19G12.16c	-1.05108	2.85731e-30	-0.107055	0.734894	-0.830636	6.07694e-13
SPAC19G12.17	0.0868792	0.646623	-0.00383673	0.991748	0.126582	0.543071
SPAC1A6.01c	-0.0739939	0.67719	-0.0461189	0.93896	-0.0868071	0.700861
SPAC1A6.02	-0.103346	0.508453	-0.0538008	0.915529	-0.0270882	0.903064
SPAC1A6.03c	-0.121425	0.296101	-0.0295774	0.955388	-0.0295048	0.873051
SPAC1A6.04c	1.39381	2.15353e-27	1.18445	5.83975e-27	0.922282	2.70005e-11
SPAC1A6.05c	0.207911	0.140365	0.285886	0.140683	-0.0026395	0.992802
SPAC1A6.06c	0.142634	0.684274	-0.0232591	0.971041	-0.0733714	0.868657
SPAC1A6.07	0.359193	0.001054	0.269534	0.0936782	0.185509	0.153548
SPAC1A6.08c	-0.312718	0.203475	-0.129715	0.788837	-0.122791	0.72626
SPAC1A6.09c	-0.147005	0.246044	-0.0668515	0.87885	-0.231226	0.0687722
SPAC1A6.10	-0.0787939	0.581415	-0.0213864	0.969008	0.133058	0.393141
SPAC1A6.11	0.190133	0.506677	0.0273362	0.949883	0.10832	0.726393
SPAC1B1.01	-0.129939	0.316165	0.0924542	0.802518	-0.173745	0.280456
SPAC1B1.02c	0.141133	0.294557	0.133262	0.671703	0.12662	0.476878
SPAC1B1.03c	0.025853	0.849973	-0.0399631	0.931807	0.0511879	0.736912
SPAC1B1.04c	0.0729154	0.629571	0.0221624	0.966617	-0.0414456	0.838582
SPAC1B2.02c	0.142805	0.271332	0.0489824	0.926783	0.174708	0.245563
SPAC1B2.03c	-0.339831	0.000545855	-0.0474905	0.926783	-0.78327	7.77118e-13
SPAC1B2.04	-0.193791	0.0770607	-0.279778	0.0525744	-0.0435761	0.807386
SPAC1B2.05	0.100753	0.498621	0.0531256	0.917156	0.0574909	0.785654
SPAC1B2.06	-0.457535	0.0232921	-0.00333212	0.99267	-0.402699	0.0746824
SPAC1B3.01c	0.0472006	0.745948	-0.164066	0.442105	0.250097	0.0441526
SPAC1B3.02c	0.083785	0.536881	-0.0771405	0.842223	0.00864377	0.972049
SPAC1B3.03c	0.187316	0.156294	0.226825	0.221581	0.220773	0.155149
SPAC1B3.04c	0.120117	0.495483	0.0521548	0.93724	0.171754	0.396641
SPAC1B3.05	0.0570351	0.653862	0.059893	0.892568	0.117933	0.388622
SPAC1B3.06c	0.419027	0.00123821	-0.0542684	0.932066	-0.111769	0.595015
SPAC1B3.07c	0.0795157	0.683224	-0.161968	0.655212	0.130326	0.542915
SPAC1B3.08	0.0393996	0.800419	0.0781799	0.841989	0.00206284	0.99345
SPAC1B3.09c	-0.176343	0.186912	-0.129952	0.691655	-0.162393	0.245563
SPAC1B3.10c	-0.0846599	0.735935	-0.0881566	0.8915	-0.051304	0.88563
SPAC1B3.11c	0.558459	0.00718778	0.360266	0.124692	0.405378	0.100218
SPAC1B3.12c	-0.0444783	0.761728	-0.0410292	0.938743	-0.0754452	0.647122
SPAC1B3.13	-0.43775	0.00179444	-0.306259	0.103883	-0.259255	0.152107
SPAC1B3.14	0.023298	0.881088	0.00368186	0.990901	0.00912021	0.962395
SPAC1B3.15c	0.289886	0.0668424	0.278008	0.157663	0.0641679	0.793876
SPAC1B3.16c	-0.341832	0.225458	0.171603	0.638642	-0.544512	0.0441526
SPAC1B3.17	0.0575698	0.818264	0.103514	0.835796	0.0120814	0.970105
SPAC1B3.18c	-0.102633	0.606975	-0.029431	0.962535	0.0173313	0.952558
SPAC1B3.20	0.187026	0.352776	0.0507828	0.941208	0.135347	0.596684
SPAC1B3.21	NA	NA	NA	NA	NA	NA
SPAC1B9.02c	-0.0604752	0.674654	0.0568048	0.906325	-0.0859645	0.643564
SPAC1B9.03c	-0.400899	0.00130748	-0.22225	0.309661	-0.252918	0.112559
SPAC1D4.01	-0.180967	0.277756	-0.0684157	0.907405	-0.0419874	0.86999
SPAC1D4.02c	0.275749	0.0531523	0.120214	0.739874	0.130805	0.512718
SPAC1D4.03c	0.278704	0.122341	0.162186	0.682564	0.0853776	0.757551
SPAC1D4.04	-0.00792546	0.959113	-0.0349747	0.938624	0.0589589	0.6596
SPAC1D4.05c	-0.0312379	0.87699	-0.0798768	0.882597	-0.292396	0.0794388
SPAC1D4.06c	-0.34087	0.0403238	-0.0904194	0.874419	-0.221469	0.308925
SPAC1D4.08	-0.0673749	0.599213	-0.0389447	0.937607	-0.124348	0.410962
SPAC1D4.09c	-0.0153825	0.944864	-0.0918072	0.836887	0.0608729	0.787315
SPAC1D4.10	-0.0638717	0.704756	-0.11236	0.743054	-0.0396714	0.855418
SPAC1D4.11c	0.108595	0.574177	0.0935956	0.847854	-0.0521528	0.819441
SPAC1D4.12	0.234287	0.0564491	0.0444295	0.937167	0.294896	0.0126309
SPAC1D4.13	-0.0351685	0.854907	-0.140938	0.65885	0.468386	0.000191846
SPAC1D4.14	0.0313582	0.865725	0.0325082	0.955388	0.069362	0.706413
SPAC1F12.02c	-0.196452	0.0202313	-0.0969002	0.707715	-0.064374	0.692223
SPAC1F12.04c	-0.146287	0.432503	-0.106079	0.801548	-0.441746	0.00401072
SPAC1F12.05	-0.0846347	0.536527	0.00658891	0.988197	-0.0447611	0.818218
SPAC1F12.06c	0.139938	0.549293	0.0871123	0.892568	0.231372	0.344732
SPAC1F12.07	0.0496363	0.69729	0.0880342	0.762979	-0.0219793	0.904568
SPAC1F12.08	0.203986	0.201998	0.107155	0.803481	0.177981	0.361801
SPAC1F12.09	0.193755	0.17698	0.122206	0.739098	0.203951	0.27584
SPAC1F12.10c	-0.278023	0.187369	-0.279561	0.266227	0.0485526	0.885549
SPAC1F3.01	-0.0196268	0.930252	-0.00625121	0.988197	0.152706	0.37293
SPAC1F3.02c	0.166078	0.2332	0.0614488	0.907405	0.197434	0.267784
SPAC1F3.03	0.202169	0.124563	0.124562	0.696691	0.118942	0.521788
SPAC1F3.04c	0.355111	0.0055959	0.12186	0.726954	0.276002	0.0659253
SPAC1F3.05	0.299793	0.00155794	0.0976252	0.736868	0.058867	0.748395
SPAC1F3.06c	-0.0575131	0.707549	-0.188459	0.318403	0.016067	0.941105
SPAC1F3.07c	0.0230007	0.909644	0.068791	0.892568	0.106023	0.525391
SPAC1F3.08c	0.0457533	0.771953	-0.00968095	0.931485	-0.027053	0.789731
SPAC1F3.09	-0.0685178	0.662116	0.102509	0.755808	-0.0502401	0.807498
SPAC1F3.10c	-0.0270066	0.919517	-0.148255	0.69755	-0.0878361	0.734864
SPAC1F5.02	0.154966	0.0757135	-0.0812923	0.766592	0.0911834	0.441262
SPAC1F5.03c	-0.236603	0.0181634	-0.0512703	0.91132	-0.184	0.164548
SPAC1F5.04c	0.0507403	0.733953	-0.0638929	0.892568	0.059059	0.742695
SPAC1F5.05c	-0.0924712	0.609169	0.00826477	0.987736	-0.137067	0.501736
SPAC1F5.06	-0.00400173	0.982746	-0.0751617	0.835796	-0.0689558	0.684129
SPAC1F5.07c	0.0930191	0.543218	0.0987087	0.79283	0.202619	0.181244
SPAC1F5.08c	-0.103095	0.554436	-0.12549	0.738512	-0.160395	0.401947
SPAC1F5.09c	0.451031	0.0761967	0.147346	0.735795	0.0539364	0.904568
SPAC1F5.10	-0.169383	0.143626	-0.0680762	0.874969	-0.0335225	0.856771
SPAC1F5.11c	-0.00619274	0.974181	-0.113284	0.699263	0.0411129	0.823233
SPAC1F7.01c	0.172733	0.120696	0.00426472	0.990901	0.176276	0.141686
SPAC1F7.02c	-0.546619	1.67022e-06	-0.201404	0.349417	-0.247015	0.0941546
SPAC1F7.03	-0.085327	0.506106	-0.0375373	0.94071	0.106268	0.475178
SPAC1F7.04	-0.100357	0.313721	-0.130484	0.519236	-0.0222344	0.898773
SPAC1F7.05	-0.217185	0.185373	0.217564	0.390467	-0.203455	0.35239
SPAC1F7.06	-0.169278	0.506675	-0.00617337	0.987736	-0.223131	0.33393
SPAC1F7.07c	-0.686325	0.00769684	-0.250487	0.201443	-0.327814	0.30538
SPAC1F7.08	-1.41435	4.45379e-12	-0.264672	0.205849	-0.815697	0.000211276
SPAC1F7.09c	0.148133	0.40976	0.12402	0.74209	0.348326	0.034422
SPAC1F7.10	-0.154933	0.432503	-0.100624	0.845847	-0.0669607	0.8111
SPAC1F7.11c	0.0297	0.886381	0.00540391	0.989094	-0.0704907	0.71557
SPAC1F7.12	0.195608	0.107375	-0.0119459	0.985619	0.200226	0.255493
SPAC1F7.13c	-0.288797	0.00675302	-0.014491	0.979709	-0.279276	0.0531418
SPAC1F7.14c	-0.418567	0.10516	0.00841717	0.988197	0.0935741	0.805536
SPAC1F8.01	-0.0669595	0.851569	0.0566549	0.907405	0.164563	0.647013
SPAC1F8.02c	0.00987194	0.90991	0.011256	0.91132	0.105766	0.399196
SPAC1F8.03c	-1.05127	6.60784e-06	-0.428265	0.00162679	-0.763905	0.000934533
SPAC1F8.04c	-0.538843	0.0429752	-0.0472777	0.950387	-0.380547	0.216664
SPAC1F8.05	-0.636435	0.00385757	-0.259169	0.362865	-0.833681	8.53877e-06
SPAC1F8.06	-0.0567452	0.802649	0.0666123	0.91132	-0.0292218	0.921856
SPAC1F8.07c	-0.266255	0.0305449	-0.070154	0.882665	-0.135054	0.499726
SPAC1F8.08	-0.661626	0.000775347	-0.239708	0.425411	-0.396412	0.0685971
SPAC20G4.01	0.0815076	0.594822	0.0292474	0.962535	-0.0105321	0.965409
SPAC20G4.02c	0.0366995	0.905077	0.0354492	0.962535	-0.0784849	0.800984
SPAC20G4.03c	0.678224	1.02437e-05	0.589476	4.55299e-05	0.248791	0.263652
SPAC20G4.04c	-0.219723	0.21128	-0.0240646	0.973461	-0.0718298	0.792811
SPAC20G4.05c	0.162102	0.416197	-0.048044	0.946884	0.294238	0.132042
SPAC20G4.06c	0.0476273	0.734197	-0.132173	0.6231	-0.0290486	0.907795
SPAC20G4.07c	0.22196	0.0753187	0.0570762	0.912854	0.124615	0.48546
SPAC20G4.08	0.5492	5.76482e-08	0.119944	0.699484	0.341218	0.0114465
SPAC20G4.09	NA	NA	NA	NA	0.00935711	0.915189
SPAC20G8.01	0.0959237	0.574595	0.0386878	0.95106	0.193671	0.297187
SPAC20G8.02	-0.138667	0.336636	0.101185	0.769067	-0.179177	0.263911
SPAC20G8.03	0.332726	0.000176829	-0.15304	0.478394	0.668078	4.89091e-16
SPAC20G8.04c	-0.567817	8.76708e-10	-0.0881814	0.783244	-0.363882	0.00202482
SPAC20G8.05c	-0.0357487	0.861558	0.172548	0.531743	0.00662431	0.980918
SPAC20G8.06	0.00954322	0.953491	-0.0317859	0.949883	-0.0243839	0.904568
SPAC20G8.07c	0.0626343	0.685299	0.0249432	0.962535	0.0813602	0.67936
SPAC20G8.08c	0.189842	0.136716	0.0226727	0.96673	0.155376	0.349392
SPAC20G8.09c	-0.424235	0.000508717	-0.232212	0.233927	-0.125431	0.499726
SPAC20G8.10c	0.346095	0.0735572	0.175066	0.665073	-0.0111397	0.977208
SPAC20H4.01	-0.220356	0.0854654	-0.0948143	0.788837	-0.14572	0.408864
SPAC20H4.02	0.0179791	0.940639	0.037435	0.952171	-0.0831146	0.684129
SPAC20H4.03c	0.0180235	0.919092	0.0688844	0.878373	-0.075705	0.65809
SPAC20H4.04	-0.220834	0.159744	-0.124033	0.74209	0.125265	0.551777
SPAC20H4.05c	-0.074182	0.726753	0.0276925	0.966617	-0.012543	0.967174
SPAC20H4.06c	-0.187085	0.273429	-0.221558	0.407788	-0.0340157	0.906868
SPAC20H4.07	-0.119078	0.480457	-0.0552154	0.924949	-0.0930983	0.65952
SPAC20H4.08	-0.47633	4.21782e-05	-0.145883	0.653707	-0.479471	8.4556e-05
SPAC20H4.09	0.137272	0.430378	-0.0986053	0.851323	-0.0762923	0.757511
SPAC20H4.10	0.117457	0.351688	0.0237441	0.96673	-0.0171411	0.938047
SPAC20H4.11c	0.0255515	0.947717	-0.00617091	0.990901	0.407018	0.0984188
SPAC212.01c	NA	NA	NA	NA	NA	NA
SPAC212.02	-0.0100574	0.909117	-0.00297046	0.973915	-0.00820177	0.927248
SPAC212.03	-0.0498668	0.709427	-0.0159614	0.912854	-0.0429117	0.770872
SPAC212.04c	-0.364179	0.208912	-0.0714529	0.91132	-0.373756	0.215647
SPAC212.06c	-0.0372032	0.905133	0.00196378	0.991748	0.0199977	0.952147
SPAC212.08c	0.0188731	0.92866	-0.00662514	0.972085	0.00439905	0.982049
SPAC212.11	0.32872	0.113782	0.0473448	0.799965	0.0385436	0.839413
SPAC212.12	NA	NA	NA	NA	NA	NA
SPAC21E11.03c	-0.0152639	0.947717	0.0119127	0.986074	0.0781589	0.763341
SPAC21E11.04	0.164546	0.373032	0.1515	0.691655	0.251011	0.252453
SPAC21E11.05c	0.054598	0.788036	-0.0201669	0.974765	0.191693	0.330564
SPAC21E11.06	0.111231	0.351406	0.107536	0.722737	0.196397	0.0942711
SPAC21E11.07	0.242747	0.102055	0.0732132	0.892568	0.209656	0.210554
SPAC21E11.08	-0.00577885	0.973409	-0.071744	0.835796	0.0545037	0.72988
SPAC222.03c	-0.0743961	0.637326	-0.070924	0.882597	-0.0882611	0.645196
SPAC222.04c	-0.0777478	0.640392	-0.029217	0.962535	-0.087185	0.712443
SPAC222.05c	-0.108496	0.524396	-0.113707	0.761205	0.0661529	0.767653
SPAC222.06	-0.466332	0.000416275	-0.184161	0.478394	-0.0799047	0.731094
SPAC222.07c	0.090962	0.640663	0.101936	0.819166	0.0147405	0.961075
SPAC222.08c	-0.131248	0.357357	-0.0535759	0.926068	-0.149336	0.369065
SPAC222.09	-0.563049	1.71247e-07	-0.12892	0.691655	-0.305695	0.0441542
SPAC222.10c	-0.0693923	0.662207	0.0191189	0.973915	-0.127716	0.493712
SPAC222.11	0.00289274	0.996751	0.151949	0.679113	-0.163833	0.658694
SPAC222.12c	-0.204518	0.0197941	-0.139196	0.486773	-0.0830616	0.548995
SPAC222.13c	0.195651	0.135601	0.145302	0.635543	0.00246841	0.99345
SPAC222.14c	0.0868028	0.548915	0.119497	0.707715	-0.0621039	0.776571
SPAC222.15	-0.0415442	0.916574	-0.0928177	0.706208	0.0961743	0.801205
SPAC222.16c	0.174801	0.377435	-0.113036	0.836887	-0.19599	0.449009
SPAC222.17	-0.164723	0.500961	-0.0813685	0.904634	0.161137	0.558451
SPAC222.18	-0.0538532	0.828109	-0.0311784	0.962535	0.075166	0.786519
SPAC222.19	0.159455	0.450314	-0.0230432	0.974399	-0.0441293	0.898773
SPAC227.01c	-0.0627564	0.799127	-0.153381	0.696691	-0.18859	0.408842
SPAC227.02c	-0.377995	0.00718778	-0.171721	0.60221	-0.177497	0.369952
SPAC227.03c	0.0323096	0.909117	-0.0363024	0.962535	0.0986079	0.725167
SPAC227.04	0.148144	0.549176	0.164917	0.691655	0.0428488	0.905898
SPAC227.05	0.0588928	0.75642	-0.0597211	0.919285	-0.101721	0.641746
SPAC227.06	0.08256	0.619723	-0.0204819	0.973461	0.083538	0.663751
SPAC227.07c	0.0985457	0.435821	0.104309	0.702733	-0.0820869	0.597017
SPAC227.08c	0.43548	0.0108772	0.329735	0.116755	0.281859	0.174655
SPAC227.09	0.0129069	0.950336	-0.165234	0.551459	0.183828	0.245123
SPAC227.10	0.0379424	0.849329	-0.103087	0.788837	-0.0436563	0.857276
SPAC227.11c	0.380529	0.00250688	0.119173	0.769186	0.189507	0.349235
SPAC227.12	0.0157308	0.942083	0.0616642	0.910986	0.116821	0.570104
SPAC227.13c	-0.117518	0.484138	-0.0164958	0.97771	-0.179505	0.423802
SPAC227.14	0.154236	0.376481	0.0796491	0.890118	-0.00996818	0.974823
SPAC227.15	0.110696	0.416197	0.159047	0.577499	0.275745	0.0369681
SPAC227.16c	0.235603	0.129686	0.0844033	0.875962	0.0165587	0.952331
SPAC227.17c	0.179886	0.342694	0.0807933	0.895375	0.116015	0.655003
SPAC227.18	0.018173	0.899325	0.0373206	0.937167	0.0506632	0.763351
SPAC227.19c	-0.570801	0.0175838	-0.134727	0.77367	-0.200204	0.556983
SPAC22A12.01c	-0.10491	0.579034	-0.0801267	0.889687	0.0536127	0.837555
SPAC22A12.02c	0.228244	0.380545	0.0245194	0.949883	0.0412146	0.897511
SPAC22A12.03c	-0.0887765	0.619723	-0.113161	0.772725	-0.0499314	0.847779
SPAC22A12.04c	-0.2174	0.041447	-0.0284671	0.958577	-0.193695	0.201525
SPAC22A12.05	-0.32466	0.0334944	-0.17679	0.628724	-0.145624	0.455123
SPAC22A12.06c	0.654015	0.00830194	0.269201	0.247527	0.620706	0.000121985
SPAC22A12.07c	0.13328	0.20054	-0.0210904	0.963471	0.107653	0.401947
SPAC22A12.08c	-0.0116006	0.958292	0.0190899	0.973915	-0.0717873	0.741958
SPAC22A12.09c	0.165138	0.194746	0.153741	0.626461	0.15215	0.321199
SPAC22A12.10	-0.0114661	0.948678	-0.0960067	0.766683	-0.0182291	0.935024
SPAC22A12.11	0.535697	3.62312e-06	0.152273	0.638642	0.74949	1.81201e-10
SPAC22A12.12c	0.201881	0.195693	0.246739	0.234358	0.211299	0.276009
SPAC22A12.13	0.117779	0.564324	0.210394	0.453417	0.0568566	0.848351
SPAC22A12.14c	0.20761	0.0898816	0.212848	0.288629	0.197486	0.165457
SPAC22A12.15c	0.005518	0.970016	0.0999642	0.696691	-0.0376932	0.793876
SPAC22A12.16	-0.133225	0.224782	-0.00959247	0.98571	-0.0318878	0.86861
SPAC22A12.17c	-0.0553479	0.891286	0.0104954	0.987736	0.0553107	0.900666
SPAC22E12.01	-0.132085	0.424733	-0.27812	0.174543	-0.160107	0.44558
SPAC22E12.02	-0.174752	0.28959	-0.115411	0.766683	-0.132427	0.514371
SPAC22E12.03c	0.221528	0.178914	0.0980983	0.808636	0.14685	0.491397
SPAC22E12.04	-0.00201472	0.995159	0.189236	0.367266	-0.143306	0.382579
SPAC22E12.05c	0.034355	0.835798	-0.097851	0.835294	-0.0711257	0.670675
SPAC22E12.06c	0.127826	0.408338	0.0630357	0.909313	0.0797219	0.70488
SPAC22E12.07	-0.141834	0.201308	0.0285812	0.95757	-0.101378	0.486064
SPAC22E12.08	-0.174547	0.372483	-0.0563042	0.934188	-0.0311861	0.912399
SPAC22E12.09c	0.0871079	0.475217	0.000388437	0.998086	0.136342	0.32499
SPAC22E12.10c	0.283509	0.00137442	0.126439	0.6231	0.271447	0.0118036
SPAC22E12.11c	-0.201227	0.0849803	-0.0627869	0.894315	-0.103465	0.526958
SPAC22E12.13c	-0.468549	3.64984e-06	-0.0872982	0.817831	-0.194626	0.231706
SPAC22E12.14c	-0.292551	0.0331373	-0.117905	0.735795	0.0247845	0.920778
SPAC22E12.16c	0.0727067	0.60828	-0.0165033	0.975679	0.0677294	0.712509
SPAC22E12.17c	0.0990979	0.37206	0.102606	0.691655	0.0320697	0.840187
SPAC22E12.18	-0.258033	0.135168	-0.211331	0.447854	-0.07756	0.76397
SPAC22E12.19	0.0706691	0.685299	0.110966	0.766592	0.166807	0.328735
SPAC22F3.02	0.376031	0.138136	0.0171415	0.982476	-0.316854	0.31517
SPAC22F3.03c	0.443003	0.000927213	-0.00867106	0.988128	0.0985287	0.673255
SPAC22F3.04	0.115346	0.6939	-0.0158483	0.96673	-0.0768693	0.810105
SPAC22F3.05c	0.120094	0.414071	-0.0597804	0.917156	0.00939423	0.973267
SPAC22F3.06c	0.0389133	0.772903	-0.0467459	0.913304	0.0584621	0.699472
SPAC22F3.07c	-0.127328	0.294526	-0.238077	0.176361	-0.00874552	0.969025
SPAC22F3.08c	-0.253614	0.176524	-0.157407	0.671703	-0.0779488	0.789382
SPAC22F3.09c	0.291443	0.0589061	0.102044	0.831705	0.043687	0.8815
SPAC22F3.10c	-0.157485	0.104631	-0.112946	0.665239	-0.0911269	0.499726
SPAC22F3.11c	-0.107681	0.68147	0.0893116	0.892568	0.140525	0.632922
SPAC22F3.12c	-0.36452	0.0577766	-0.0400807	0.957886	0.65939	8.03647e-05
SPAC22F3.13	0.19445	0.153657	0.0784509	0.871113	0.0131899	0.959704
SPAC22F3.15	0.408676	0.035584	-0.0574616	0.93896	0.10274	0.766367
SPAC22F8.02c	-0.275999	0.159426	-0.0555587	0.937331	-0.416987	0.0302103
SPAC22F8.03c	-0.0100574	0.909117	-0.00297046	0.973915	-0.00820177	0.927248
SPAC22F8.04	0.0374208	0.817722	-0.0137128	0.979709	0.0964941	0.553695
SPAC22F8.05	0.121068	0.616669	-0.00010713	0.999469	0.163113	0.506534
SPAC22F8.06	0.268666	0.0118598	0.193108	0.305626	0.0687542	0.686025
SPAC22F8.07c	0.0506768	0.765623	-0.0804827	0.861509	-0.22111	0.183159
SPAC22F8.08	0.0379457	0.761106	0.00471796	0.988602	-0.0184145	0.912649
SPAC22F8.09	-0.357478	0.0244978	-0.231021	0.360422	-0.0937989	0.719923
SPAC22F8.10c	0.07737	0.610368	0.059058	0.907405	0.0394544	0.852882
SPAC22F8.11	-0.153	0.306741	-0.142117	0.671703	-0.0254255	0.919866
SPAC22F8.12c	-0.0920288	0.645829	-0.00161281	0.996128	0.00913461	0.977208
SPAC22G7.01c	-0.0276198	0.857306	-0.0135581	0.97771	-0.0603769	0.703653
SPAC22G7.02	0.0466942	0.783902	-0.0995085	0.773881	-0.028081	0.905898
SPAC22G7.03	-0.083631	0.811706	-0.109895	0.845847	-0.00684346	0.988802
SPAC22G7.04	0.0961533	0.507512	-0.0519171	0.917156	-0.0528626	0.796502
SPAC22G7.05	-0.459342	0.000533267	-0.264437	0.184713	-0.194931	0.289337
SPAC22G7.06c	-0.577117	3.45432e-17	-0.209598	0.100183	-0.540688	7.9069e-13
SPAC22G7.07c	0.106794	0.641002	0.0148261	0.985619	0.0557177	0.867312
SPAC22G7.08	0.136521	0.474349	0.00129626	0.996314	0.0400096	0.890637
SPAC22G7.09c	0.059542	0.679999	0.0385266	0.938743	0.103086	0.481254
SPAC22G7.10	0.131989	0.249339	0.113657	0.682487	0.203714	0.0627675
SPAC22G7.11c	0.0910212	0.798044	0.151731	0.726538	0.201483	0.560782
SPAC22H10.02	0.254265	0.0724182	0.16564	0.577996	0.0185619	0.948571
SPAC22H10.03c	-0.0645202	0.674427	-0.0416395	0.94071	0.00119974	0.994333
SPAC22H10.04	-0.150503	0.335285	-0.0108444	0.986543	-0.264481	0.0899542
SPAC22H10.05c	0.179246	0.148777	0.0820744	0.835796	0.15042	0.290961
SPAC22H10.06c	0.0747812	0.641002	0.00949332	0.961959	0.0208002	0.905898
SPAC22H10.07	-0.0406063	0.847169	-0.139681	0.691655	-0.00797261	0.977703
SPAC22H10.08	0.0853102	0.58809	-0.0397904	0.953938	0.0617144	0.766838
SPAC22H10.09	-0.0223691	0.934843	-0.0488886	0.94451	-0.190624	0.399296
SPAC22H10.10	0.0945785	0.704432	0.0664915	0.920534	-0.0246788	0.943883
SPAC22H10.11c	-0.0874329	0.486127	-0.00622841	0.988197	-0.00622549	0.977208
SPAC22H10.12c	0.308313	0.0113471	0.218461	0.287269	0.204433	0.192765
SPAC22H10.13	1.35846	9.88965e-20	0.18442	0.650131	1.68836	1.70774e-31
SPAC22H12.01c	0.132123	0.580847	0.171317	0.673884	0.0842983	0.796395
SPAC22H12.02	0.109784	0.396841	0.177308	0.381429	0.0807164	0.652349
SPAC22H12.03	0.0305186	0.924205	-0.00555719	0.990901	0.29301	0.184739
SPAC22H12.04c	-0.132088	0.208961	0.0251336	0.962535	-0.104557	0.510225
SPAC22H12.05c	0.167107	0.300089	-0.0239061	0.971041	0.0393162	0.88563
SPAC23A1.02c	-0.238911	0.355284	0.0417554	0.957886	-0.278246	0.339232
SPAC23A1.03	-0.266252	0.00264094	-0.0408987	0.925694	-0.436206	0.000108493
SPAC23A1.04c	-0.0340263	0.867642	-0.0401996	0.946884	-0.118677	0.571735
SPAC23A1.05	-0.133735	0.372344	-0.135946	0.699523	-0.271527	0.0778195
SPAC23A1.06c	0.136211	0.407318	0.0381137	0.952171	-0.0106832	0.971564
SPAC23A1.07	-0.038521	0.887077	0.0159067	0.981494	-0.0155028	0.959704
SPAC23A1.08c	-0.119037	0.32581	0.0215972	0.966617	-0.219559	0.141628
SPAC23A1.09	0.169083	0.31185	0.128902	0.736273	0.158134	0.424173
SPAC23A1.10	-0.42811	2.11131e-05	-0.100661	0.761205	-0.305655	0.0165634
SPAC23A1.11	-0.271044	0.0174959	0.00345861	0.991748	-0.28884	0.0687722
SPAC23A1.12c	-0.0749309	0.548915	-0.0964733	0.718732	0.0607227	0.714023
SPAC23A1.14c	0.577785	5.16208e-06	0.247746	0.210405	0.387424	0.00330291
SPAC23A1.15c	0.32155	0.0365651	0.207249	0.445462	0.216305	0.249952
SPAC23A1.16c	-0.0176097	0.96368	0.0179087	0.981494	0.106955	0.767653
SPAC23A1.17	-0.015741	0.932058	0.1342	0.673884	-0.0530223	0.792067
SPAC23A1.18c	0.240555	0.0783932	0.185726	0.445763	0.104893	0.58098
SPAC23A1.19c	0.0199907	0.925536	-0.129378	0.682564	0.145383	0.360976
SPAC23A1.20	0.0243051	0.940529	0.165928	0.686758	0.0613597	0.849362
SPAC23C11.01	-0.165223	0.236181	-0.10328	0.799965	-0.218837	0.156546
SPAC23C11.02c	-0.109816	0.277264	0.0182185	0.969506	-0.0524596	0.80085
SPAC23C11.03	-0.245032	0.0404508	-0.0580152	0.906087	-0.0670233	0.708652
SPAC23C11.04c	-0.246751	0.179067	-0.152015	0.691655	-0.314966	0.119864
SPAC23C11.05	-0.178706	0.0767914	-0.0293537	0.955388	-0.0941041	0.592627
SPAC23C11.06c	-0.448618	0.011883	0.112043	0.811791	-0.146937	0.571374
SPAC23C11.07	-0.124703	0.463891	0.0200744	0.950718	0.159248	0.529747
SPAC23C11.08	0.281517	0.0522817	0.142882	0.696347	0.0957802	0.655715
SPAC23C11.09	-0.0340278	0.786388	-0.0389348	0.934188	-0.0437487	0.78407
SPAC23C11.10	0.0710239	0.855147	-0.0330833	0.962535	-0.132783	0.742087
SPAC23C11.11	0.198997	0.0436615	0.103844	0.698254	0.157771	0.187617
SPAC23C11.12	0.131054	0.610754	0.0835109	0.89866	-0.0385727	0.918783
SPAC23C11.13c	0.233855	0.0190567	0.0556533	0.892568	0.217083	0.130577
SPAC23C11.14	-0.380414	0.000171446	-0.209393	0.248779	-0.369135	0.00147315
SPAC23C11.15	0.0162153	0.931279	0.0104092	0.986492	-0.0752541	0.719493
SPAC23C11.16	-0.0769907	0.696939	-0.103162	0.812323	-0.1253	0.559607
SPAC23C11.17	0.0306262	0.833436	-0.0873656	0.775618	0.0938911	0.515378
SPAC23C4.02	-0.224633	0.0831037	-0.012433	0.985491	-0.104954	0.645196
SPAC23C4.03	-0.246634	0.0118922	-0.111897	0.696347	-0.228411	0.0352201
SPAC23C4.04c	0.130265	0.644083	0.061649	0.937167	0.292776	0.283735
SPAC23C4.05c	0.256993	0.0249813	0.144189	0.6231	0.264503	0.0327647
SPAC23C4.06c	0.149111	0.337002	-0.00897198	0.987736	0.169267	0.393056
SPAC23C4.07	-0.190944	0.554436	0.0180783	0.979709	-0.0982317	0.8111
SPAC23C4.08	0.231522	0.0677245	0.00922732	0.987736	-0.0558834	0.796739
SPAC23C4.09c	0.0096108	0.96368	0.0351638	0.955388	0.0778753	0.679319
SPAC23C4.10	0.092436	0.592093	-0.0453123	0.94108	0.059355	0.797297
SPAC23C4.11	-0.0116208	0.96196	-0.113834	0.802518	0.0113262	0.969606
SPAC23C4.12	-0.119799	0.398849	-0.0750438	0.8915	-0.373854	0.00646823
SPAC23C4.13	-0.0258443	0.928679	0.157036	0.685586	-0.0619022	0.846166
SPAC23C4.14	0.401105	0.00042855	0.0247471	0.966617	0.187243	0.266367
SPAC23C4.15	-0.326991	0.000507481	-0.213619	0.242661	-0.186618	0.132042
SPAC23C4.16c	0.159889	0.256403	0.0241716	0.966617	0.14446	0.401947
SPAC23C4.17	-0.161799	0.163518	-0.12135	0.673884	-0.0120416	0.961075
SPAC23C4.18c	0.114981	0.467744	0.0469905	0.938624	0.0200447	0.938047
SPAC23C4.19	-0.00115957	0.996424	-0.0108977	0.985464	0.0492635	0.787315
SPAC23D3.01	-0.0851736	0.624201	-0.111876	0.77367	0.0329685	0.894568
SPAC23D3.02	0.0393899	0.829318	0.00581238	0.989094	-0.00492474	0.985941
SPAC23D3.03c	-0.159613	0.139689	-0.139654	0.580019	-0.101559	0.474731
SPAC23D3.04c	-0.312431	0.000802107	-0.0567723	0.892568	-0.34238	0.000493576
SPAC23D3.06c	-0.00438073	0.981969	-0.0946719	0.754053	0.0436587	0.80635
SPAC23D3.07	0.334383	0.000533516	0.0662332	0.874969	0.201472	0.109487
SPAC23D3.08	0.0596975	0.691964	-0.0487922	0.927942	0.0812992	0.653984
SPAC23D3.09	0.233289	0.0414992	0.175604	0.464361	0.196824	0.154046
SPAC23D3.10c	-0.0580142	0.700362	-0.0705775	0.880256	-0.121722	0.464191
SPAC23D3.11	0.138897	0.467998	0.198842	0.502022	0.125737	0.592627
SPAC23D3.12	1.49715	3.7717e-30	0.779863	1.91032e-09	1.88283	2.84546e-47
SPAC23D3.13c	0.146254	0.279685	-0.0211119	0.973461	0.093177	0.623837
SPAC23D3.14c	0.355665	0.0224342	0.155898	0.688936	0.122599	0.632922
SPAC23D3.16	-0.160721	0.480087	-0.102758	0.851323	-0.0716543	0.810105
SPAC23D3.17	-0.130634	0.605786	0.0185855	0.979709	0.0921665	0.770872
SPAC23E2.01	-0.182365	0.215048	0.0420421	0.940725	-0.20656	0.200549
SPAC23E2.02	-0.0772405	0.654284	-0.151176	0.625076	-0.0431874	0.866088
SPAC23E2.03c	0.717895	0.00015493	0.529512	0.0014122	0.511131	0.0165634
SPAC23G3.01	0.1456	0.145574	0.0581506	0.892568	0.11134	0.374784
SPAC23G3.02c	0.0978009	0.553155	-0.06029	0.915529	0.0029598	0.992802
SPAC23G3.03	0.249127	0.136717	0.201164	0.493753	0.137197	0.568365
SPAC23G3.04	0.0133981	0.96368	0.0419106	0.955284	-0.0409626	0.906868
SPAC23G3.05c	0.115391	0.456351	0.0428638	0.94108	-0.113001	0.541125
SPAC23G3.06	-0.219229	0.00581493	-0.0879056	0.735636	-0.0899348	0.478372
SPAC23G3.07c	0.0518769	0.827065	0.0665736	0.91132	0.0467226	0.86861
SPAC23G3.08c	0.0577464	0.709427	-0.0356885	0.949883	0.0985677	0.569416
SPAC23G3.09	0.209379	0.06819	0.0871843	0.807541	0.129003	0.408222
SPAC23G3.10c	0.108732	0.522649	-0.0639529	0.907405	0.0985626	0.645196
SPAC23G3.11	0.264527	0.00664312	0.0423521	0.942659	0.0863641	0.609458
SPAC23G3.12c	-0.128998	0.259639	-0.0616631	0.890828	-0.00773188	0.974823
SPAC23H3.02c	0.182799	0.211355	0.0789181	0.882597	0.279971	0.0952495
SPAC23H3.03c	0.0881704	0.698467	0.0542616	0.93896	0.0811385	0.791076
SPAC23H3.04	-0.0799655	0.817511	-0.121827	0.810764	-0.0324486	0.943048
SPAC23H3.05c	-0.0804791	0.581415	-0.185842	0.45309	-0.10514	0.516409
SPAC23H3.06	0.142341	0.322943	0.100779	0.779906	-0.0540301	0.803788
SPAC23H3.07c	0.090844	0.5527	0.053119	0.917156	0.0926948	0.625756
SPAC23H3.08c	0.0530793	0.839386	0.0402903	0.957886	0.0740022	0.803777
SPAC23H3.09c	-0.322973	0.000988312	-0.0383973	0.93896	-0.331568	0.00925526
SPAC23H3.10	0.107442	0.407983	0.0338142	0.955388	0.001877	0.99345
SPAC23H3.11c	0.0317155	0.896056	-0.100837	0.835796	-0.0972249	0.669912
SPAC23H3.12c	0.0190438	0.962929	-0.0492764	0.949883	0.0873441	0.822313
SPAC23H3.13c	-0.253235	0.046158	0.0704519	0.887012	-0.499796	5.73276e-05
SPAC23H3.14	-0.0633545	0.69897	-0.0315972	0.957886	-0.0583481	0.78407
SPAC23H3.15c	-0.382185	0.173087	0.0989293	0.87472	-0.478455	0.0927963
SPAC23H4.01c	-0.424736	0.000278412	0.16625	0.61963	-0.638272	8.61495e-08
SPAC23H4.02	-0.103326	0.535381	0.0767979	0.892568	-0.148086	0.434619
SPAC23H4.03c	0.0986066	0.431112	-0.0306388	0.955388	0.100025	0.50731
SPAC23H4.04	-0.0283083	0.905673	-0.0603693	0.920858	0.15089	0.472533
SPAC23H4.05c	-0.623482	0.0181014	0.0117109	0.987155	-0.613155	0.0198692
SPAC23H4.06	0.137115	0.48295	0.132702	0.726538	0.0578207	0.850314
SPAC23H4.07c	-0.0801347	0.619723	-0.152483	0.654704	-0.0473114	0.820385
SPAC23H4.08	0.0262774	0.908653	0.0555544	0.924744	0.0707891	0.766367
SPAC23H4.09	0.0565449	0.618786	-0.019649	0.96673	-0.124287	0.294503
SPAC23H4.10c	-0.127909	0.398849	-0.0771806	0.873712	0.0444627	0.839413
SPAC23H4.11c	0.0793474	0.728005	0.00833017	0.988197	0.201191	0.328735
SPAC23H4.12	0.0888882	0.539736	0.131718	0.655212	-0.0176618	0.940801
SPAC23H4.13c	0.0689473	0.793965	0.0425066	0.955388	-0.109712	0.687267
SPAC23H4.14	0.0780819	0.714691	0.0518847	0.938743	-0.0604868	0.827556
SPAC23H4.15	-0.481664	0.000533267	-0.317024	0.0569347	-0.276617	0.0751001
SPAC23H4.16c	-0.00341369	0.992816	0.0447537	0.946884	-0.0794307	0.750888
SPAC23H4.17c	0.101575	0.672894	-0.0273179	0.968275	0.00828344	0.980918
SPAC23H4.18c	0.0152465	0.952129	0.0470268	0.94071	-0.019986	0.944649
SPAC23H4.21	0.106086	0.700758	-0.0111428	0.987736	0.413091	0.060712
SPAC24B11.05	0.244314	0.22526	0.147518	0.722789	0.169185	0.499726
SPAC24B11.06c	-0.0147176	0.927392	0.0503092	0.906325	0.0401396	0.797144
SPAC24B11.07c	-0.35622	0.00816218	0.0487505	0.936799	-0.197091	0.26805
SPAC24B11.08c	0.00815764	0.963088	-0.0707267	0.869613	0.0429317	0.800835
SPAC24B11.09	-0.103637	0.554479	0.0127219	0.985619	-0.178775	0.339232
SPAC24B11.10c	-0.00435307	0.982746	0.00799658	0.987736	0.0719474	0.65809
SPAC24B11.11c	0.0218901	0.917692	0.100996	0.789315	-0.152498	0.401634
SPAC24B11.12c	-0.0612336	0.706392	0.129537	0.682564	-0.286057	0.0497873
SPAC24B11.13	-0.338285	0.00121755	-0.108374	0.701796	-0.392953	0.00030587
SPAC24B11.14	0.46089	0.0722823	0.0824478	0.898092	-0.193047	0.596906
SPAC24C9.02c	-0.261695	0.032846	-0.0457974	0.937167	-0.24368	0.110731
SPAC24C9.03	0.0679326	0.613246	0.0747797	0.842223	0.062803	0.703655
SPAC24C9.04	-0.276589	0.041447	-0.21538	0.329988	-0.140597	0.499726
SPAC24C9.05c	0.275061	0.021426	0.134284	0.691655	0.246125	0.0662177
SPAC24C9.06c	-0.228723	0.00937672	-0.110942	0.699523	0.0232758	0.905608
SPAC24C9.07c	-0.0375249	0.843026	-0.0893761	0.835796	0.107537	0.572137
SPAC24C9.08	0.250889	0.0522788	0.0682028	0.892568	0.330954	0.0449783
SPAC24C9.09	-0.107833	0.559165	-0.0136424	0.983439	-0.0473169	0.850314
SPAC24C9.10c	0.169204	0.214247	0.158599	0.577499	0.186805	0.252127
SPAC24C9.11	-0.247072	0.119703	-0.230256	0.309661	-0.0467612	0.86155
SPAC24C9.12c	0.104132	0.585105	0.0794296	0.851046	0.0302086	0.904568
SPAC24C9.13c	0.361308	0.0398097	0.156487	0.696691	0.179094	0.469897
SPAC24C9.14	-0.0104975	0.96368	-0.0037912	0.991748	-0.143696	0.44424
SPAC24C9.15c	0.568558	0.0338289	0.115752	0.732401	0.116482	0.765824
SPAC24C9.16c	-0.00277671	0.993995	-0.185716	0.527392	-0.0619262	0.793477
SPAC24H6.01c	0.100954	0.591053	-0.0772978	0.893467	-0.00227819	0.99345
SPAC24H6.02c	-0.256063	0.248053	-0.34294	0.140683	-0.0838528	0.805536
SPAC24H6.03	-0.0418526	0.828109	0.0668408	0.897141	-0.0751531	0.717166
SPAC24H6.04	0.0449362	0.773312	-0.0142798	0.97771	0.0688573	0.704574
SPAC24H6.05	-0.113149	0.531104	0.0536579	0.931807	-0.259633	0.159156
SPAC24H6.06	0.0935551	0.605843	-0.0159326	0.979709	0.363898	0.0134372
SPAC24H6.07	-0.19551	0.0735572	-0.0583009	0.898092	-0.193991	0.206773
SPAC24H6.08	0.0404537	0.870279	0.184513	0.572398	-0.194265	0.415885
SPAC24H6.09	-0.0107639	0.952129	-0.0497405	0.912365	-0.00649301	0.977208
SPAC24H6.10c	-0.013829	0.924179	0.0185003	0.971041	-0.0212265	0.927963
SPAC24H6.11c	-0.459116	0.0790829	-0.0574234	0.938743	-0.441753	0.110731
SPAC24H6.12c	-0.139592	0.430647	-0.0485566	0.938743	-0.110101	0.620307
SPAC24H6.13	-0.0515544	0.828275	-0.0776167	0.87885	0.0147611	0.951378
SPAC25A8.01c	0.0180572	0.912393	0.00890878	0.986543	-0.0677744	0.663384
SPAC25A8.02	0.00031116	0.99948	0.00464014	0.991529	-0.056252	0.849065
SPAC25A8.03c	0.0657606	0.774201	-0.0207607	0.97771	0.105063	0.691316
SPAC25B8.01	0.305497	0.0429752	0.27677	0.178787	0.138588	0.59542
SPAC25B8.02	0.205861	0.192023	0.18641	0.518169	-0.0824474	0.730422
SPAC25B8.03	0.773513	2.31613e-14	0.371999	0.00246914	0.437327	0.000183353
SPAC25B8.04c	-0.0904099	0.615636	-0.027568	0.963471	-0.14385	0.475783
SPAC25B8.05	-0.101263	0.589015	-0.109082	0.775892	0.0113314	0.969073
SPAC25B8.06c	-0.0154315	0.944864	-0.0419906	0.947633	0.222147	0.146352
SPAC25B8.07c	0.146722	0.434388	-0.0794623	0.89866	-0.0715539	0.8111
SPAC25B8.08	0.235503	0.138841	0.149222	0.691655	0.149614	0.475783
SPAC25B8.09	-0.0617789	0.79587	0.0519974	0.93896	-0.248741	0.28137
SPAC25B8.10	0.111134	0.482028	0.15801	0.591092	-0.0508964	0.813817
SPAC25B8.11	0.134033	0.287917	-0.0172182	0.973915	0.100867	0.54408
SPAC25B8.12c	-0.531063	3.6082e-05	-0.31207	0.0605985	-0.385022	0.0168359
SPAC25B8.13c	0.458267	0.104582	0.166185	0.650875	0.315039	0.339232
SPAC25B8.14	-0.236851	0.183935	-0.234793	0.371306	-0.0393341	0.889417
SPAC25B8.15c	0.0656223	0.731926	0.0313336	0.962535	0.0694275	0.77104
SPAC25B8.16	-0.0315419	0.875501	-0.0343953	0.955388	-0.121761	0.499726
SPAC25B8.17	0.371303	0.00375946	0.0235169	0.972625	0.106877	0.647013
SPAC25B8.18	-0.0323849	0.920842	0.0411487	0.957886	-0.0767713	0.822499
SPAC25B8.19c	-0.151651	0.354707	0.141301	0.686405	-0.233614	0.240007
SPAC25B8.20	-0.190837	0.45309	0.00128644	0.996549	-0.158956	0.623837
SPAC25G10.01	0.283726	0.0104622	0.14648	0.60221	0.0732398	0.712443
SPAC25G10.02	0.570628	0.0178432	0.0750533	0.9097	0.323666	0.296888
SPAC25G10.03	-0.16353	0.104072	-0.0240881	0.962535	-0.0747422	0.581092
SPAC25G10.04c	0.149631	0.583656	0.017704	0.981494	-0.141588	0.679214
SPAC25G10.05c	0.0495607	0.694664	0.0850016	0.760863	-0.0353934	0.842743
SPAC25G10.06	-0.0351572	0.79373	-0.00540532	0.988197	-0.117636	0.456656
SPAC25G10.07c	0.0203645	0.932029	-0.00124218	0.996128	0.0595057	0.803777
SPAC25G10.08	-0.0911803	0.335285	-0.0475344	0.9097	-0.0498585	0.72626
SPAC25G10.09c	-0.0630193	0.648439	0.0292558	0.961959	0.0193974	0.937881
SPAC25H1.02	-0.548405	0.000755887	0.121571	0.768002	-0.636365	0.000121567
SPAC25H1.03	0.213182	0.446268	-0.0254641	0.973915	0.650395	0.00461423
SPAC25H1.04	-0.113222	0.644083	-0.0629184	0.932606	-0.212964	0.408864
SPAC25H1.05	0.0765206	0.664552	0.0392091	0.95106	-0.119509	0.564564
SPAC25H1.06	-0.0532665	0.765623	-0.100076	0.808636	0.0442356	0.838342
SPAC25H1.07	0.0872108	0.450314	-0.100685	0.753331	0.0151881	0.936097
SPAC25H1.08c	-0.902061	5.26092e-22	-0.273804	0.0936782	-0.688351	4.50945e-13
SPAC25H1.09	-0.659981	0.00729285	-0.0164972	0.979709	-0.562357	0.0315662
SPAC25H1.10c	-0.0772932	0.700362	-0.217279	0.527392	-0.234271	0.280456
SPAC26A3.01	-0.167734	0.126637	-0.0310762	0.953938	-0.15323	0.252137
SPAC26A3.02	0.0497443	0.773031	-0.0664771	0.894315	0.0366157	0.870765
SPAC26A3.03c	-0.232726	0.208469	-0.123935	0.773881	-0.00277176	0.99345
SPAC26A3.04	-0.162398	0.141538	-0.0196873	0.968275	-0.102465	0.51795
SPAC26A3.05	0.0686384	0.581415	-0.062221	0.87472	0.0110751	0.956332
SPAC26A3.06	-0.0797605	0.665234	-0.13531	0.696347	0.0889348	0.703666
SPAC26A3.07c	-0.168963	0.140255	-0.0418441	0.937331	-0.105143	0.528045
SPAC26A3.08	0.0185394	0.910938	0.0964766	0.759401	-0.0736391	0.670675
SPAC26A3.09c	-0.15503	0.256403	-0.140392	0.635543	-0.054504	0.784676
SPAC26A3.10	-0.179878	0.126726	-0.0353441	0.950718	-0.106246	0.493712
SPAC26A3.11	0.0901146	0.579169	0.0409638	0.94108	-0.0526704	0.812051
SPAC26A3.12c	-0.072678	0.644083	-0.0532919	0.912785	0.0220717	0.915247
SPAC26A3.13c	NA	NA	NA	NA	NA	NA
SPAC26A3.14c	0.0174988	0.939724	-0.00540739	0.990728	-0.0460018	0.842743
SPAC26A3.15c	0.160046	0.126726	0.0485598	0.913181	0.127896	0.354105
SPAC26A3.16	0.0234045	0.904259	0.0394566	0.941342	-0.0075939	0.977208
SPAC26A3.17c	-0.343255	0.000834745	-0.0542516	0.9097	-0.12373	0.399296
SPAC26F1.01	0.0272032	0.892187	0.00844126	0.987736	-0.0410364	0.867604
SPAC26F1.02	0.00416854	0.993415	0.190402	0.637676	0.126393	0.703666
SPAC26F1.03	-0.00629439	0.968059	0.0327694	0.949883	0.00370324	0.987161
SPAC26F1.04c	-0.339275	0.0403475	0.0461662	0.943288	0.0100712	0.97655
SPAC26F1.05	-0.878921	0.000121142	0.0651036	0.931807	-0.633016	0.0091887
SPAC26F1.06	0.0521248	0.734197	0.0367709	0.943288	0.0614909	0.75073
SPAC26F1.07	0.232472	0.116807	0.18197	0.4616	0.371129	0.00856269
SPAC26F1.08c	-0.0652355	0.758591	-0.0980795	0.851323	-0.0197038	0.945381
SPAC26F1.09	0.0401937	0.820578	-0.120245	0.742161	-0.127626	0.485719
SPAC26F1.10c	-0.533761	0.000379295	-0.0665681	0.912365	-0.628497	5.93976e-06
SPAC26F1.11	-0.306848	0.272395	-0.0675579	0.882597	-0.0477595	0.9136
SPAC26F1.12c	-0.437219	0.00097564	-0.174393	0.533782	-0.306403	0.0492637
SPAC26F1.13c	-0.0927937	0.422571	-0.00669255	0.987736	-0.0419227	0.805536
SPAC26F1.14c	0.190474	0.331666	0.198389	0.567744	0.249241	0.223327
SPAC26H5.02c	0.711013	7.86171e-07	0.296293	0.205849	0.448221	0.0119592
SPAC26H5.03	-0.128781	0.48802	-0.0338949	0.961959	-0.133109	0.545169
SPAC26H5.04	-0.13232	0.479777	-0.0290822	0.962535	-0.123725	0.570701
SPAC26H5.05	-0.141997	0.228423	-0.0255264	0.962535	-0.109428	0.499726
SPAC26H5.06	-0.102655	0.557698	-0.135287	0.685772	0.0607814	0.772854
SPAC26H5.07c	-0.178278	0.0993884	-0.187931	0.386298	-0.338513	0.000123319
SPAC26H5.08c	-0.208163	0.0679631	-0.0947889	0.795527	-0.0629343	0.750639
SPAC26H5.09c	-0.84968	2.59323e-16	0.00736965	0.988197	-0.595516	2.21291e-08
SPAC26H5.10c	-0.569402	3.86179e-11	-0.139583	0.54906	-0.420221	7.90077e-05
SPAC26H5.11	-0.355939	0.00721635	0.0106783	0.986543	-0.409033	0.00409123
SPAC26H5.12	0.0257461	0.880619	-0.0385643	0.94108	0.130818	0.423802
SPAC26H5.13c	0.172945	0.214364	-0.0319691	0.957886	0.0937433	0.580959
SPAC27D7.02c	0.059371	0.707549	-0.00626489	0.988197	0.0293937	0.896863
SPAC27D7.03c	-0.687126	0.00215833	-0.271815	0.339479	0.533882	0.0531418
SPAC27D7.04	0.170197	0.356751	0.0841883	0.882597	-0.0223258	0.943048
SPAC27D7.05c	0.0187457	0.960258	-0.0209047	0.97771	0.159207	0.595051
SPAC27D7.06	0.100457	0.439997	0.0150305	0.976732	0.154141	0.291366
SPAC27D7.07c	0.0228952	0.904406	0.014326	0.979709	-0.00585128	0.980837
SPAC27D7.08c	0.109546	0.644083	0.0748457	0.91132	-0.232586	0.354105
SPAC27D7.09c	-0.405854	0.0655081	-0.125026	0.799965	-0.228683	0.435696
SPAC27D7.11c	1.12379	1.41425e-07	0.100693	0.872929	1.87618	2.61765e-39
SPAC27D7.12c	-0.0359281	0.90991	-0.063528	0.934188	-0.0469588	0.897587
SPAC27D7.13c	0.270616	0.376481	0.0815291	0.898778	0.0371612	0.93993
SPAC27D7.14c	0.160743	0.150192	0.0746751	0.845847	0.242283	0.0622012
SPAC27E2.01	0.161986	0.404785	0.123113	0.766592	0.107749	0.664048
SPAC27E2.02	0.017034	0.945158	0.142515	0.673884	0.101105	0.623904
SPAC27E2.03c	-0.123066	0.205641	-0.10105	0.688037	-0.0812158	0.508078
SPAC27E2.04c	-0.358052	0.207938	-0.0214615	0.973461	-0.476072	0.0641633
SPAC27E2.05	-0.0906911	0.51142	0.0392331	0.941351	-0.0943765	0.566717
SPAC27E2.06c	0.133507	0.414777	0.0536241	0.931807	-0.060251	0.803777
SPAC27E2.07	-0.0910695	0.637326	-0.163376	0.655136	-0.175368	0.435664
SPAC27E2.08	NA	NA	NA	NA	NA	NA
SPAC27E2.09	-0.0437691	0.777947	-0.0393709	0.94108	-0.121529	0.431933
SPAC27E2.10c	-0.315316	0.0429752	-0.251967	0.301949	-0.115259	0.60135
SPAC27E2.11c	-0.285453	0.0128335	-0.0986751	0.743054	-0.293718	0.121883
SPAC27E2.12	NA	NA	0.0239374	0.780556	0.026495	0.784676
SPAC27E2.14	-0.716114	3.31992e-05	-0.0323602	0.962535	-0.513585	0.00660514
SPAC27F1.02c	0.129807	0.212901	0.0850313	0.773881	0.11984	0.360367
SPAC27F1.03c	0.608979	1.67711e-05	0.399407	0.0203082	0.264175	0.188816
SPAC27F1.04c	-0.135604	0.561621	-0.136763	0.749144	-0.110307	0.692223
SPAC27F1.05c	-0.350055	0.0596027	0.101391	0.851046	-0.143988	0.578506
SPAC27F1.06c	-0.507776	5.62203e-07	-0.184591	0.398266	-0.164378	0.333337
SPAC27F1.07	0.144575	0.169538	-0.00836896	0.986851	0.0896978	0.54726
SPAC27F1.08	0.147644	0.234543	-0.0749366	0.882597	0.212086	0.103792
SPAC27F1.09c	0.230324	0.0354381	0.062496	0.889687	0.209232	0.0684541
SPAC27F1.10	-0.071537	0.821657	-0.0200478	0.962535	-0.0436676	0.908336
SPAC29A4.02c	-0.509694	2.53785e-10	-0.090767	0.775618	-0.423833	0.000172635
SPAC29A4.03c	0.121089	0.334758	0.037189	0.943288	0.226922	0.0620168
SPAC29A4.04c	-0.0684329	0.520083	0.103489	0.702351	-0.0701246	0.622348
SPAC29A4.05	0.171851	0.162247	-0.0549141	0.92032	0.024242	0.912399
SPAC29A4.06c	0.343249	0.0455634	0.209974	0.473543	0.29223	0.128609
SPAC29A4.07	0.0608301	0.791495	0.031999	0.962535	0.163744	0.456001
SPAC29A4.08c	0.202981	0.044357	0.0610292	0.886427	0.16256	0.169937
SPAC29A4.09	0.227767	0.0615654	0.152881	0.58991	0.307578	0.0126835
SPAC29A4.10	-0.00730017	0.974389	-0.12249	0.725194	-0.13911	0.475178
SPAC29A4.11	0.12539	0.619723	0.123137	0.799965	0.0712717	0.834892
SPAC29A4.12c	-0.323824	0.181686	-0.004485	0.989094	-0.215683	0.449009
SPAC29A4.13	0.249934	0.109991	0.123683	0.743484	0.106082	0.650492
SPAC29A4.14c	0.0290885	0.882272	0.0863648	0.835796	0.0368739	0.868657
SPAC29A4.15	-0.133567	0.204905	-0.097041	0.736868	0.0275868	0.873963
SPAC29A4.16	-0.0830595	0.457204	0.0320203	0.955388	-0.11125	0.375315
SPAC29A4.17c	-0.213636	0.515972	0.0660521	0.915529	0.0999059	0.813817
SPAC29A4.18	0.191686	0.107375	0.178635	0.445763	0.113223	0.490916
SPAC29A4.19c	-0.061301	0.742116	-0.154029	0.679113	-0.0837911	0.701946
SPAC29A4.20	-0.0425717	0.815111	-0.0921788	0.817831	0.00886104	0.974823
SPAC29A4.22	NA	NA	0.00408155	0.962535	NA	NA
SPAC29A4.23	0.130968	0.712395	0.0459558	0.93896	0.349866	0.271827
SPAC29B12.01	0.0719535	0.592093	-0.0877471	0.783244	0.0715981	0.663751
SPAC29B12.02c	-0.37119	5.61743e-05	-0.1141	0.691655	-0.208018	0.0761694
SPAC29B12.03	0.0968853	0.477384	0.245948	0.16192	0.0790457	0.647122
SPAC29B12.04	-0.05012	0.682113	0.0774086	0.835796	-0.0920477	0.588822
SPAC29B12.05c	-0.175542	0.445357	0.053738	0.94071	-0.144356	0.612656
SPAC29B12.06c	0.0186589	0.926266	0.0420941	0.939406	-0.0869184	0.663751
SPAC29B12.07	0.0581715	0.696635	0.0809947	0.835796	0.043404	0.834486
SPAC29B12.08	0.132631	0.24124	0.398291	0.0021534	-0.218129	0.0867525
SPAC29B12.10c	0.081495	0.685299	0.0455845	0.940725	-0.127601	0.568642
SPAC29B12.11c	0.225832	0.271402	0.261742	0.296402	-0.235177	0.316018
SPAC29B12.12	0.373672	0.197995	0.062324	0.897935	0.332055	0.291617
SPAC29B12.13	0.357618	0.104612	-0.0592595	0.938624	0.251247	0.361982
SPAC29B12.14c	-0.224172	0.195693	0.0481501	0.93896	-0.522857	0.000266714
SPAC29E6.01	0.231105	0.133657	-0.0111283	0.986543	0.348986	0.0208456
SPAC29E6.02	-0.00872127	0.966134	-0.024389	0.962535	0.0776543	0.655715
SPAC29E6.03c	0.11336	0.380377	-0.138811	0.671703	0.131575	0.36103
SPAC29E6.04	0.0400302	0.890562	-0.165201	0.691655	0.176195	0.480321
SPAC29E6.05c	-0.04641	0.852138	-0.0874764	0.876766	-0.495534	0.0012363
SPAC29E6.06c	-0.303436	0.000691259	-0.147858	0.478394	-0.172931	0.226548
SPAC29E6.07	-0.0480809	0.711496	0.00140973	0.991529	-0.0553874	0.593764
SPAC29E6.08	-0.297721	0.0114939	-0.377964	0.00214116	-0.000740448	0.997218
SPAC29E6.09	0.533709	0.000660367	0.193504	0.580019	0.0498457	0.866103
SPAC29E6.10c	-0.0646531	0.667538	-0.0866477	0.836644	0.127734	0.478723
SPAC2C4.03c	0.165769	0.253121	-0.0351677	0.955388	0.135107	0.409102
SPAC2C4.04c	0.00955945	0.968059	-0.0137482	0.983226	0.166176	0.371772
SPAC2C4.05	0.204368	0.041806	-0.0539875	0.938624	-0.0272084	0.908036
SPAC2C4.06c	-0.206702	0.19102	-0.161792	0.65885	-0.0138626	0.959704
SPAC2C4.07c	0.117755	0.526664	0.0371884	0.955388	-0.0156198	0.962395
SPAC2C4.08	-0.00163298	0.998296	0.0701063	0.917156	-0.0417161	0.909554
SPAC2C4.09	0.113346	0.561621	0.152407	0.682487	0.00796004	0.980837
SPAC2C4.10c	0.149523	0.404785	0.032219	0.962535	0.117474	0.608659
SPAC2C4.11c	-0.41307	0.00124763	-0.153195	0.637676	-0.154128	0.419946
SPAC2C4.12c	-0.000694772	0.999284	0.0267642	0.962535	0.109689	0.576406
SPAC2C4.13	0.0398009	0.833436	0.00814795	0.987736	0.0104087	0.970054
SPAC2C4.14c	-0.0407482	0.809182	-0.118224	0.698332	-0.00982342	0.968997
SPAC2C4.15c	0.368142	0.00278359	0.22972	0.296402	0.330012	0.029723
SPAC2C4.16c	-0.135016	0.191216	-0.0264265	0.959138	-0.0850995	0.60463
SPAC2C4.17c	0.0565721	0.770105	-0.0817542	0.874969	0.194322	0.317021
SPAC2E12.02	0.0176609	0.912393	0.135003	0.615244	-0.192348	0.129414
SPAC2E12.03c	0.0909466	0.712662	0.276658	0.278081	-0.00317711	0.99345
SPAC2E1P3.01	0.266699	0.0714603	-0.00471411	0.990901	-0.016726	0.958981
SPAC2E1P3.02c	-0.299215	0.293857	0.0016164	0.996128	0.277135	0.366616
SPAC2E1P3.03c	NA	NA	NA	NA	NA	NA
SPAC2E1P3.04	-0.317365	0.0328759	-0.00864667	0.987736	-0.522451	0.000477474
SPAC2E1P3.05c	-0.802078	9.84012e-14	0.0249288	0.962535	-1.22064	9.75992e-25
SPAC2E1P5.01c	0.0551821	0.731926	-0.0149064	0.979709	0.0937544	0.620443
SPAC2E1P5.02c	-0.0546696	0.853854	0.118451	0.818953	-0.253552	0.360641
SPAC2E1P5.03	-0.359998	0.000114487	-0.0141563	0.97681	-0.309912	0.00147617
SPAC2E1P5.04c	0.362517	0.0984011	0.135024	0.77367	0.472139	0.0308856
SPAC2E1P5.05	-0.272393	0.0513984	-0.105633	0.796002	-0.0313621	0.898773
SPAC2F3.01	0.153005	0.294557	0.0408149	0.948449	0.145906	0.399697
SPAC2F3.02	-0.00211505	0.995067	0.0325909	0.955388	-0.0398476	0.843253
SPAC2F3.03c	-0.21803	0.0362353	-0.0940535	0.755808	-0.011041	0.961075
SPAC2F3.04c	0.277722	0.027411	0.0978144	0.812496	0.0553083	0.801205
SPAC2F3.05c	0.351485	0.0638201	0.268134	0.276292	0.319273	0.119806
SPAC2F3.06c	-0.00896309	0.963088	-0.0172504	0.974765	0.0232744	0.912399
SPAC2F3.07c	NA	NA	NA	NA	NA	NA
SPAC2F3.08	-0.164767	0.415874	0.111137	0.814501	-0.172521	0.497435
SPAC2F3.09	-0.779506	4.15165e-22	-0.159068	0.4616	-0.665278	1.36358e-11
SPAC2F3.10	-0.0165591	0.941054	0.00429867	0.991529	-0.0881753	0.652349
SPAC2F3.11	-0.123438	0.315388	-0.140693	0.631664	0.0370624	0.851723
SPAC2F3.12c	NA	NA	NA	NA	NA	NA
SPAC2F3.13c	-0.013451	0.951253	-0.0609856	0.91132	0.17453	0.294456
SPAC2F3.14c	0.0956931	0.599213	-0.0089785	0.987736	0.0852063	0.71522
SPAC2F3.15	-0.0671162	0.682113	0.0290356	0.962535	0.0247799	0.921447
SPAC2F3.16	0.112655	0.467744	0.168263	0.527392	-0.0553374	0.808163
SPAC2F3.17c	0.167266	0.271402	-0.0226684	0.971353	0.0757481	0.738811
SPAC2F3.18c	0.0580079	0.719409	-0.0691559	0.891324	0.0153167	0.952939
SPAC2F7.02c	-0.00676051	0.975681	-0.053468	0.917156	-0.108381	0.569098
SPAC2F7.03c	-0.0348033	0.825867	0.0143016	0.979709	-0.0734712	0.649867
SPAC2F7.04	0.144988	0.347806	-0.10237	0.811791	0.0843856	0.696135
SPAC2F7.05c	-0.313514	0.000209988	-0.15521	0.373979	-0.1518	0.16888
SPAC2F7.06c	-0.289072	0.234543	-0.105366	0.637676	-0.290119	0.23937
SPAC2F7.07c	0.0804158	0.54255	0.00928361	0.986543	-0.0248989	0.90212
SPAC2F7.08c	0.268425	0.119781	0.0123408	0.986543	0.152801	0.510105
SPAC2F7.09c	-0.0429324	0.851834	0.0303877	0.962535	0.107705	0.652544
SPAC2F7.10	0.0121415	0.961871	0.0320731	0.962535	0.0548148	0.818253
SPAC2F7.11	-0.262555	0.0953625	-0.137	0.699523	-0.318127	0.0445944
SPAC2F7.13c	-0.0807307	0.467744	0.0330673	0.941351	-0.122517	0.339232
SPAC2F7.14c	-0.17524	0.215048	-0.125929	0.696691	-0.00184592	0.99345
SPAC2F7.15	-0.00990359	0.963088	-0.0415106	0.941208	0.0325308	0.88563
SPAC2F7.16c	0.108664	0.433393	-0.0481223	0.927942	0.0888326	0.640976
SPAC2F7.17	-0.229639	0.148406	-0.197382	0.4616	-0.0967725	0.656165
SPAC2G11.02	-0.253593	0.135168	-0.143238	0.702008	-0.396221	0.0267312
SPAC2G11.03c	0.161107	0.229691	0.0104492	0.98736	0.092449	0.641492
SPAC2G11.04	0.134614	0.510033	-0.00373052	0.991748	0.174223	0.449009
SPAC2G11.05c	0.0226916	0.950336	-0.00498396	0.991748	-0.297697	0.322627
SPAC2G11.06	0.126754	0.352716	0.0316181	0.957886	0.140797	0.374504
SPAC2G11.07c	0.108195	0.351406	0.0332056	0.955284	0.0500124	0.757612
SPAC2G11.08c	0.118986	0.582259	-0.0671963	0.915529	0.021097	0.947618
SPAC2G11.09	0.325183	0.00234197	0.0170139	0.976732	0.0633347	0.73472
SPAC2G11.10c	0.0067001	0.982746	-0.089363	0.880477	0.0190717	0.956656
SPAC2G11.11c	-0.257382	0.0813136	-0.195979	0.453123	-0.045813	0.858835
SPAC2G11.12	-0.136921	0.351688	-0.158985	0.569677	0.0248314	0.915019
SPAC2G11.13	0.0696952	0.732375	-0.0438086	0.949883	-0.0701674	0.800323
SPAC2G11.14	-0.183736	0.124476	-0.075356	0.852301	-0.201067	0.110731
SPAC2G11.15c	-0.146972	0.399855	-0.154146	0.680519	-0.158408	0.435681
SPAC2H10.01	-1.06042	9.23567e-06	-0.13188	0.754769	-1.72402	4.7921e-30
SPAC2H10.02c	0.344754	0.0122394	0.166697	0.623385	0.111872	0.620307
SPAC2H10.04	-0.178875	0.198561	0.00646976	0.985619	-0.153395	0.284247
SPAC30.01c	0.169597	0.136717	-0.0438384	0.937167	0.0658138	0.701548
SPAC30.02c	-0.1131	0.506675	-0.144715	0.680938	-0.171949	0.369346
SPAC30.03c	0.153846	0.381946	-0.0483552	0.941041	0.0972167	0.710638
SPAC30.04c	-0.0947923	0.398231	-0.124784	0.637676	-0.0210347	0.912399
SPAC30C2.02	-1.05624	4.811e-21	-0.0115283	0.98571	-1.06988	3.21231e-18
SPAC30C2.03	-0.185347	0.417865	-0.104071	0.860454	-0.297766	0.223327
SPAC30C2.04	-0.0408815	0.734197	-0.0351471	0.941208	-0.0239591	0.900762
SPAC30C2.05	0.128541	0.567622	-0.0224204	0.973915	-0.217955	0.364601
SPAC30C2.06c	-0.0339697	0.875139	-0.0327077	0.960628	-0.0543773	0.813817
SPAC30C2.07	0.0366596	0.794761	-0.102381	0.769186	-0.0672601	0.656165
SPAC30C2.08	0.200725	0.0602184	0.120809	0.65885	0.0498561	0.771718
SPAC30D11.01c	0.0982548	0.683364	0.0993831	0.869452	-0.172065	0.535319
SPAC30D11.02c	0.146553	0.512091	0.0798194	0.682564	0.0658094	0.796395
SPAC30D11.03	-0.361696	0.00204538	-0.135755	0.681884	-0.138438	0.449401
SPAC30D11.04c	-0.033972	0.813233	-0.0381856	0.93896	-0.0375745	0.822955
SPAC30D11.05	-0.0361506	0.844431	-0.0924961	0.817831	0.0183659	0.944716
SPAC30D11.06c	0.0550834	0.730982	-0.0583399	0.908481	0.0132205	0.9577
SPAC30D11.07	0.230001	0.3085	0.129419	0.775892	0.247091	0.330071
SPAC30D11.08c	0.147996	0.211125	0.145696	0.635728	0.126862	0.373175
SPAC30D11.09	0.176092	0.205708	0.0822454	0.87472	0.149016	0.387091
SPAC30D11.10	0.274824	0.112415	0.0599589	0.927918	0.343014	0.0618398
SPAC30D11.11	-0.0187528	0.93702	0.110309	0.769186	-0.194111	0.266367
SPAC30D11.12	-0.085729	0.500961	0.0420131	0.936799	-0.128148	0.371639
SPAC30D11.13	0.132527	0.357314	0.0801338	0.863258	0.114269	0.510105
SPAC30D11.14c	0.255863	0.0331373	0.261643	0.105505	0.173956	0.195085
SPAC31A2.02	-0.226251	0.0889519	-0.0463908	0.93724	-0.105416	0.577039
SPAC31A2.03	0.23961	0.0440989	-0.0650851	0.909313	0.058788	0.78961
SPAC31A2.04c	0.202663	0.177448	0.0191686	0.97771	-0.0878494	0.756808
SPAC31A2.05c	0.326282	0.0304681	-0.0762542	0.895375	0.331831	0.0458328
SPAC31A2.06	-0.064017	0.685299	-0.142571	0.691655	0.0669375	0.725558
SPAC31A2.07c	-0.249324	0.0479394	-0.129281	0.671703	-0.083568	0.604365
SPAC31A2.08	-0.0139938	0.957248	-0.0663769	0.91132	0.00815914	0.977208
SPAC31A2.09c	0.0935604	0.598935	-0.00102631	0.996549	-0.0256144	0.926018
SPAC31A2.10	0.193036	0.177842	-0.0961505	0.823951	0.277039	0.0599732
SPAC31A2.11c	-0.0954985	0.614609	0.0327847	0.962535	-0.0935951	0.687267
SPAC31A2.12	0.0167366	0.9351	0.0881002	0.835796	0.031115	0.897603
SPAC31A2.13c	-0.238909	0.271402	-0.0390812	0.959946	0.0142604	0.970105
SPAC31A2.14	-0.0145881	0.940588	-0.0793095	0.849721	-0.00699494	0.977208
SPAC31A2.15c	0.069755	0.759622	-0.0520952	0.94071	-0.121325	0.649301
SPAC31A2.16	0.101057	0.563393	0.0298268	0.962535	-0.0869524	0.685092
SPAC31F12.01	-0.0837967	0.548069	-0.0357705	0.947633	0.1392	0.328735
SPAC31G5.01	0.196793	0.181739	0.124577	0.707715	0.217642	0.227986
SPAC31G5.02	-0.102836	0.475217	-0.123657	0.691655	-0.122294	0.491194
SPAC31G5.03	-0.210398	0.0532783	-0.0251616	0.962535	-0.106683	0.562109
SPAC31G5.04	-0.210413	0.0699523	-0.0160679	0.976732	-0.168336	0.269002
SPAC31G5.05c	-0.0823448	0.500961	-0.02108	0.966617	-0.0586791	0.735618
SPAC31G5.06	-0.238337	0.458515	-0.0798919	0.892568	-0.452873	0.112182
SPAC31G5.07	-0.0643125	0.871914	-0.0812295	0.894315	-0.109985	0.792067
SPAC31G5.08	-0.345625	0.00295392	-0.132372	0.654704	-0.319084	0.0098641
SPAC31G5.09c	-0.826481	9.76725e-06	-0.215918	0.527392	0.648771	0.00165511
SPAC31G5.10	-0.303151	0.324357	0.0291678	0.962535	-0.0341137	0.944107
SPAC31G5.11	-0.703326	7.06846e-15	-0.0517316	0.913304	-0.749614	4.56788e-13
SPAC31G5.12c	-0.105542	0.640392	0.0847046	0.892568	-0.0209589	0.952558
SPAC31G5.13	0.234094	0.0204091	0.0650371	0.881784	0.11184	0.466533
SPAC31G5.14	0.287841	0.050334	0.140167	0.588762	0.15348	0.307978
SPAC31G5.15	-0.169304	0.31093	-0.137236	0.69755	-0.260167	0.132042
SPAC31G5.16c	0.013237	0.940091	-0.0436938	0.930712	0.0788383	0.607223
SPAC31G5.17c	-0.22794	0.0742546	0.0616449	0.892577	-0.243516	0.222237
SPAC31G5.18c	-0.202125	0.268093	0.0886279	0.873712	-0.224604	0.28114
SPAC31G5.19	-0.233377	0.0447787	-0.122315	0.682564	-0.0505643	0.820376
SPAC31G5.21	-0.0990333	0.641002	0.00535465	0.990901	-0.142953	0.556611
SPAC323.01c	-0.134619	0.351688	0.0229993	0.967427	-0.130236	0.464191
SPAC323.02c	0.224872	0.024801	0.213216	0.201443	0.175257	0.201933
SPAC323.03c	0.188033	0.310349	0.0604888	0.930012	0.0579314	0.838597
SPAC323.04	0.057147	0.69897	0.0505514	0.917156	0.0514813	0.796395
SPAC323.05c	0.00404636	0.988947	-0.0111572	0.987085	0.0901008	0.687476
SPAC323.06c	0.194941	0.311413	-0.114874	0.811791	0.0655019	0.820376
SPAC323.07c	0.133851	0.515664	0.0871723	0.878361	0.0907528	0.750888
SPAC323.08	-0.0243477	0.944423	0.0584605	0.938624	-0.0801486	0.814806
SPAC328.01c	0.215147	0.0584082	0.0867456	0.799965	0.10501	0.489266
SPAC328.02	0.233442	0.0894018	-0.0461389	0.93896	0.395171	0.00223474
SPAC328.03	0.0523036	0.737273	0.198302	0.388246	-0.234742	0.14556
SPAC328.04	0.0680151	0.74513	0.067855	0.907405	-0.061602	0.803788
SPAC328.05	0.190095	0.164982	0.197395	0.478394	-0.0620338	0.805536
SPAC328.06	0.0850724	0.562485	0.0520947	0.915529	0.214573	0.145982
SPAC328.07c	0.158541	0.309845	0.127574	0.696691	0.122516	0.535319
SPAC328.08c	0.211038	0.404201	0.0470804	0.954445	0.140955	0.680356
SPAC328.09	0.231669	0.0656631	0.201255	0.321444	-0.0410908	0.858548
SPAC328.10c	-0.123248	0.248519	-0.00524259	0.988602	-0.0424961	0.817572
SPAC32A11.01	0.271557	0.162893	0.0406468	0.95757	0.138098	0.658694
SPAC32A11.02c	-0.0696339	0.705665	0.0794894	0.882597	0.0370738	0.890637
SPAC32A11.03c	-0.112458	0.444047	0.0829557	0.851323	-0.0475582	0.840187
SPAC32A11.04c	-0.12699	0.163712	-0.0572225	0.892568	-0.0158233	0.92338
SPAC343.01c	-0.106417	0.422571	-0.060745	0.904044	-0.0990917	0.553861
SPAC343.02	-0.0181261	0.925154	-0.00773633	0.987736	0.0583608	0.766367
SPAC343.03	-0.0595066	0.83287	-0.0712386	0.913304	0.0298643	0.934384
SPAC343.04c	0.271862	0.0331839	0.147272	0.650131	0.103736	0.602769
SPAC343.05	0.169569	0.0825038	-0.0249705	0.957886	0.106935	0.383503
SPAC343.06c	0.486057	0.00016094	0.256345	0.234358	0.391957	0.00777567
SPAC343.07	0.00432451	0.994492	0.0470897	0.917156	-0.0388768	0.916673
SPAC343.08c	-0.22692	0.0581076	-0.0630306	0.893444	-0.196497	0.152208
SPAC343.09	-0.0224662	0.899933	0.119799	0.696691	0.0711826	0.656165
SPAC343.10	-0.0196122	0.913618	-0.0782609	0.85601	-0.0253195	0.906868
SPAC343.11c	-0.137399	0.340976	-0.146412	0.648724	-0.0145935	0.956073
SPAC343.12	-1.12862	1.55025e-06	-0.137598	0.726954	-0.963422	3.18305e-05
SPAC343.13	-0.28768	0.0439854	0.0514415	0.934188	-0.20658	0.265893
SPAC343.14c	-0.096908	0.422183	-0.0882387	0.788837	-0.071161	0.643814
SPAC343.15	0.145782	0.352395	0.0712702	0.892568	0.209819	0.183038
SPAC343.16	-0.208623	0.0553725	-0.0787477	0.802518	-0.0558981	0.781698
SPAC343.17c	0.0402312	0.86678	-0.0321854	0.962535	0.0258605	0.927963
SPAC343.18	0.222436	0.201998	0.248017	0.309459	0.132078	0.563802
SPAC343.19	0.184487	0.172729	-0.0701974	0.892568	0.0804133	0.704574
SPAC343.20	-0.270976	0.247336	-0.0821763	0.897141	-0.0376513	0.921447
SPAC343.21	-0.864971	0.000340696	-0.0434279	0.955388	-0.585912	0.0275904
SPAC3A11.02	0.2804	0.00605656	0.124464	0.665239	0.262989	0.0169533
SPAC3A11.03	0.000572112	0.99948	0.0519598	0.938743	0.0625632	0.813817
SPAC3A11.04	-0.443101	0.0119798	-0.197638	0.560412	-0.368663	0.0395466
SPAC3A11.05c	0.057675	0.789493	0.0792593	0.892568	0.000507429	0.997999
SPAC3A11.06	0.175905	0.372767	-0.0533845	0.94108	0.0606536	0.851385
SPAC3A11.07	-0.726539	3.89944e-15	-0.411854	0.00074681	-0.171402	0.289337
SPAC3A11.08	-0.128723	0.477057	0.0446946	0.946884	0.0169617	0.952558
SPAC3A11.09	0.249543	0.0429752	0.0669917	0.892568	0.187038	0.220371
SPAC3A11.10c	0.189148	0.183406	0.112179	0.743484	0.196395	0.164423
SPAC3A11.11c	-0.0931877	0.634289	-0.052317	0.930712	-0.0816065	0.712509
SPAC3A11.12c	0.0193098	0.904164	0.106195	0.691655	-0.125053	0.371772
SPAC3A11.13	0.164383	0.238268	0.00434412	0.991529	0.167582	0.35239
SPAC3A11.14c	0.0445046	0.859228	0.0713567	0.909313	0.0693278	0.798762
SPAC3A12.02	-0.5477	0.00190179	-0.163855	0.682564	-0.166059	0.510105
SPAC3A12.03c	0.0857317	0.648132	0.0110164	0.986543	0.23126	0.161314
SPAC3A12.04c	0.255828	0.21128	0.10541	0.836644	0.186638	0.461114
SPAC3A12.05c	0.17633	0.121388	0.0236092	0.962535	0.228929	0.0620168
SPAC3A12.06c	-0.0954268	0.455591	-0.0522234	0.912854	-0.156962	0.249106
SPAC3A12.07	0.0027352	0.992766	-0.1511	0.650131	-0.00422724	0.987103
SPAC3A12.08	0.422041	0.0774115	0.156641	0.714364	0.0544439	0.894676
SPAC3A12.09c	0.12713	0.627553	0.0729162	0.914315	0.0106266	0.980136
SPAC3A12.10	-0.229584	0.019405	-0.0335261	0.949459	-0.163114	0.279471
SPAC3A12.11c	-0.00918959	0.963312	0.106635	0.734894	0.105331	0.504252
SPAC3A12.12	-0.424358	0.00225594	-0.11189	0.771045	-0.425911	0.00581865
SPAC3A12.13c	-0.146406	0.171455	-0.0375039	0.938743	-0.0403829	0.823076
SPAC3A12.14	-0.0185445	0.90263	-0.0616884	0.889687	-0.211042	0.0589249
SPAC3A12.15	-0.0212712	0.92246	-0.182601	0.541481	-0.178341	0.310403
SPAC3A12.16c	0.0154457	0.926644	0.0348922	0.947633	0.104806	0.503867
SPAC3A12.17c	0.10306	0.562205	-0.0289054	0.962535	0.0564774	0.823923
SPAC3A12.18	-0.459508	7.074e-07	0.187611	0.335938	-0.54722	3.65382e-09
SPAC3A12.19	0.0212113	0.950336	0.113689	0.836644	0.0306947	0.936468
SPAC3C7.01c	0.0714921	0.635021	-0.017439	0.97771	-0.0250851	0.905077
SPAC3C7.02c	-0.334141	0.0637012	-0.114603	0.801408	-0.0300224	0.924465
SPAC3C7.03c	0.0428619	0.870522	0.0458816	0.949883	-0.0166038	0.962395
SPAC3C7.04	-0.215275	0.145891	-0.105184	0.776676	-0.167318	0.366616
SPAC3C7.05c	0.191405	0.352701	0.00774766	0.988197	0.0815924	0.789305
SPAC3C7.06c	-0.0794817	0.700758	-0.0912686	0.869071	-0.0674483	0.797943
SPAC3C7.07c	-0.038761	0.854907	-0.182341	0.586168	-0.125631	0.547359
SPAC3C7.08c	-0.325308	0.000204978	-0.11667	0.682564	-0.206412	0.0671745
SPAC3C7.09	0.0803781	0.735839	-0.0600743	0.936799	0.0148564	0.966243
SPAC3C7.10	0.249526	0.153016	-0.00784949	0.988197	0.052107	0.868657
SPAC3C7.11c	-0.0111241	0.947717	0.0343665	0.946884	-0.00707445	0.974229
SPAC3C7.12	0.212258	0.159744	0.0718784	0.892568	0.156003	0.452575
SPAC3C7.13c	-0.0364889	0.887851	-0.0557852	0.937167	-0.0864384	0.75073
SPAC3C7.14c	-1.60944	2.33524e-36	-0.140367	0.673884	-1.84836	2.02541e-47
SPAC3F10.02c	0.118161	0.352858	-0.0255165	0.962535	0.0564332	0.766367
SPAC3F10.03	-0.0716955	0.492247	-0.0461532	0.91132	-0.0171102	0.921447
SPAC3F10.04	-0.120603	0.368914	-0.143516	0.616583	-0.105793	0.500217
SPAC3F10.05c	-0.0922894	0.519772	-0.115627	0.707715	-0.0824459	0.647346
SPAC3F10.06c	-0.169968	0.311796	-0.173599	0.595439	-0.167549	0.447704
SPAC3F10.07c	-0.196747	0.554436	-0.0487217	0.938743	-0.154105	0.687481
SPAC3F10.08c	-0.112685	0.580573	0.01082	0.98736	0.162353	0.459575
SPAC3F10.09	-0.0472838	0.758591	-0.0624904	0.892568	0.0220447	0.921447
SPAC3F10.10c	0.231219	0.235047	-0.040459	0.957886	0.114109	0.66628
SPAC3F10.11c	-0.0426519	0.772147	-0.100815	0.73301	-0.00753479	0.975838
SPAC3F10.12c	0.00940455	0.97131	-0.168106	0.642979	0.138531	0.569416
SPAC3F10.13	0.0807465	0.611585	-0.0121638	0.985619	-0.0549273	0.793876
SPAC3F10.15c	-0.306695	0.0761967	0.0690826	0.912365	-0.0678804	0.804953
SPAC3F10.16c	-0.180184	0.178914	-0.129439	0.685586	0.00823049	0.977208
SPAC3F10.17	-0.206951	0.151386	-0.0893015	0.835796	0.1264	0.509974
SPAC3F10.18c	0.0762031	0.596196	0.0503056	0.91132	0.0511154	0.793336
SPAC3F10.19	0.281927	0.0414434	0.113158	0.739996	0.0362242	0.884391
SPAC3G6.01	-0.0420587	0.808554	-0.0260528	0.962535	-0.0942634	0.612656
SPAC3G6.02	0.200345	0.110652	0.0826049	0.841989	0.232911	0.0926085
SPAC3G6.03c	-0.221468	0.0623339	-0.00268414	0.991953	-0.101802	0.562915
SPAC3G6.04	-0.12635	0.467217	0.0296236	0.962535	-0.0281445	0.906695
SPAC3G6.05	-0.159216	0.480485	0.310255	0.175307	-0.335695	0.141686
SPAC3G6.06c	0.18244	0.229312	0.0704343	0.899064	0.0184447	0.946792
SPAC3G6.07	-0.0100574	0.909117	0.0539843	0.681049	0.0569505	0.684051
SPAC3G6.08	-0.265348	0.153016	0.0702251	0.91132	-0.176473	0.43255
SPAC3G6.09c	0.106101	0.452228	0.0402527	0.949247	0.0156046	0.947618
SPAC3G6.10c	0.0485633	0.902454	-0.0738109	0.912854	-0.0888151	0.823923
SPAC3G6.11	-0.0759329	0.713984	-0.110227	0.802518	0.0285536	0.927616
SPAC3G6.13c	0.0100898	0.958292	0.0370138	0.93896	-0.0379503	0.865069
SPAC3G9.01	-0.0219369	0.921579	-0.00459796	0.990901	0.19014	0.261555
SPAC3G9.02	0.193984	0.355284	-0.0531178	0.941041	0.289456	0.194156
SPAC3G9.03	-0.177775	0.0735572	0.0183515	0.971228	-0.14155	0.399296
SPAC3G9.04	0.426587	0.00217303	0.265622	0.238005	0.216744	0.258676
SPAC3G9.05	0.162625	0.209052	0.0709007	0.878373	0.16883	0.243572
SPAC3G9.06	0.0746482	0.499079	-0.0672921	0.851323	0.0577685	0.679319
SPAC3G9.07c	-0.0655813	0.729159	-0.00890404	0.987736	-0.106586	0.603539
SPAC3G9.08	-0.323534	0.048419	-0.0857306	0.882597	-0.107915	0.650492
SPAC3G9.09c	-0.142032	0.18548	-0.00569746	0.988197	-0.0903693	0.535769
SPAC3G9.10c	-0.0943936	0.617225	-0.101017	0.818913	-0.00944433	0.976582
SPAC3G9.11c	0.925974	2.63011e-07	0.541828	0.00152709	0.233797	0.424389
SPAC3G9.12	0.00936241	0.968483	-0.0640194	0.917156	0.0779805	0.757511
SPAC3G9.13c	-0.127326	0.436442	-0.00610436	0.989094	0.00871107	0.977208
SPAC3G9.14	-0.474464	1.30893e-08	-0.152514	0.4616	-0.311017	0.000477474
SPAC3G9.15c	-0.0171745	0.923764	-0.00786233	0.987736	0.136549	0.339232
SPAC3G9.16c	0.269789	0.184797	0.116191	0.817831	0.155971	0.569416
SPAC3G9.17	-0.189116	0.442257	-0.144559	0.741034	0.1466	0.612656
SPAC3H1.01c	0.0621525	0.707523	0.0791015	0.861126	0.0405581	0.850861
SPAC3H1.02c	-0.125785	0.377519	-0.11416	0.736868	-0.147998	0.349235
SPAC3H1.03	-0.0538552	0.817763	-0.0712037	0.908408	-0.007416	0.982049
SPAC3H1.04c	-0.0446941	0.795103	-0.125128	0.696691	-0.0770803	0.690996
SPAC3H1.05	-0.145285	0.249527	-0.179986	0.535375	-0.166443	0.260963
SPAC3H1.06c	0.533631	0.000991686	0.372166	0.0605985	0.173054	0.46665
SPAC3H1.07	-0.714416	3.13166e-08	-0.139257	0.707715	-0.382634	0.17247
SPAC3H1.08c	-0.320089	0.0848787	-0.0289119	0.966617	-0.497627	0.00581865
SPAC3H1.09c	-0.0789976	0.592093	-0.0250244	0.962535	-0.267902	0.0432416
SPAC3H1.10	-0.255556	0.0405635	-0.00940813	0.987435	-0.364584	0.00473146
SPAC3H1.11	-0.719369	3.71052e-09	-0.082716	0.869071	-0.755139	7.37977e-09
SPAC3H1.12c	-0.00208844	0.995721	-0.0421457	0.940896	-0.0484182	0.823233
SPAC3H1.13	0.34352	0.0181561	0.0510395	0.938743	0.105079	0.644072
SPAC3H1.14	0.113616	0.614437	0.0479594	0.946592	0.0325367	0.927248
SPAC3H5.04	-0.046063	0.813046	-0.0391259	0.949883	0.0682369	0.74031
SPAC3H5.05c	-0.318845	0.00718778	-0.26624	0.0666485	0.0947466	0.647122
SPAC3H5.06c	-0.137228	0.33571	-0.0662797	0.894315	-0.236377	0.116336
SPAC3H5.07	-0.219918	0.0307885	-0.0891336	0.736868	-0.169315	0.231401
SPAC3H5.08c	0.150486	0.258186	0.0713736	0.87472	0.239565	0.0620798
SPAC3H5.09c	-0.0293258	0.87452	0.0451769	0.935391	0.024291	0.910882
SPAC3H5.10	-0.165056	0.0658109	-0.0414263	0.9306	-0.0939335	0.538924
SPAC3H5.11	0.347869	0.012468	0.149092	0.655212	0.235901	0.168405
SPAC3H5.12c	-0.198846	0.0584254	0.00785653	0.987736	-0.218243	0.161744
SPAC3H5.13	0.0708799	0.775932	-0.00834211	0.988197	0.133294	0.601642
SPAC3H8.02	-0.0715656	0.610668	-0.109074	0.713904	-0.121827	0.409002
SPAC3H8.03	0.192888	0.287917	-0.0562912	0.937167	0.0462482	0.86861
SPAC3H8.04	0.0412462	0.884269	-0.112315	0.835796	-0.284014	0.201905
SPAC3H8.05c	0.00671669	0.970878	-0.141156	0.682487	-0.187669	0.195137
SPAC3H8.06	-0.217226	0.0576819	-0.0954929	0.760863	-0.0533876	0.781121
SPAC3H8.07c	0.123169	0.442984	0.023403	0.969008	0.189517	0.274248
SPAC3H8.08c	0.0144036	0.963088	0.018713	0.979709	-0.0752259	0.805536
SPAC3H8.09c	-0.193608	0.291781	-0.100357	0.851323	-0.3998	0.0230506
SPAC3H8.10	-0.000705542	0.998296	0.0330762	0.94451	-0.00975512	0.962881
SPAC458.02c	-0.0519179	0.648225	-0.0196494	0.968275	-0.0714099	0.605506
SPAC458.03	0.0986417	0.604387	0.0342588	0.962535	-0.0107579	0.976212
SPAC458.04c	0.0964445	0.797591	0.0542716	0.937167	-0.307425	0.354105
SPAC458.05	0.152995	0.391136	0.0881946	0.882597	-0.115054	0.647346
SPAC458.06	0.0288304	0.928623	-0.0992168	0.87472	-0.159821	0.582664
SPAC458.07	0.418969	0.000497548	0.343192	0.0163321	0.197537	0.199967
SPAC4A8.02c	0.0371216	0.844412	-0.0330382	0.957886	0.12842	0.479467
SPAC4A8.03c	0.182418	0.168394	0.216215	0.307568	0.160005	0.33393
SPAC4A8.04	0.585438	0.00016094	0.31686	0.126116	0.560003	0.000691399
SPAC4A8.05c	-0.124897	0.45988	-0.136614	0.691655	-0.128922	0.531157
SPAC4A8.06c	0.119997	0.281812	-0.0293529	0.955388	0.204889	0.061892
SPAC4A8.07c	-0.225698	0.0522788	-0.0856647	0.836155	-0.362669	0.00508446
SPAC4A8.08c	-0.191733	0.208798	-0.204043	0.445763	-0.111761	0.592627
SPAC4A8.09c	0.100857	0.583612	0.192135	0.478394	-0.0734685	0.752137
SPAC4A8.10	0.109196	0.595084	0.160157	0.665073	-0.326081	0.170665
SPAC4A8.11c	-0.122184	0.239462	-0.00408257	0.991529	-0.0911851	0.576681
SPAC4A8.12c	-0.0872045	0.640364	-0.125476	0.75492	-0.22263	0.20853
SPAC4A8.13c	0.00202357	0.993967	-0.0150301	0.97771	-0.000662543	0.996855
SPAC4A8.14	0.0241874	0.88201	0.0278016	0.958577	-0.0975769	0.545695
SPAC4A8.15c	0.0460366	0.758917	0.00705683	0.987736	0.108708	0.506534
SPAC4A8.16c	-0.141594	0.125292	-0.0361836	0.937167	-0.109687	0.365405
SPAC4C5.01	-0.366416	0.0072478	-0.17861	0.548328	-0.387532	0.00525912
SPAC4C5.02c	0.111235	0.467813	-0.0688219	0.893594	-0.0746736	0.712443
SPAC4C5.03	0.166221	0.185798	-0.0454834	0.93724	0.0696278	0.711569
SPAC4C5.04	0.300709	0.0467305	0.117754	0.772811	0.313744	0.0376016
SPAC4D7.01c	0.16239	0.261305	-0.0762074	0.882597	0.00856856	0.977208
SPAC4D7.02c	-0.0251064	0.917813	-0.108371	0.795884	0.029161	0.909554
SPAC4D7.03	-0.0549566	0.762803	-0.0362238	0.955388	0.00926522	0.97427
SPAC4D7.04c	0.150955	0.279685	-0.00969285	0.98736	0.135712	0.464191
SPAC4D7.05	0.0680469	0.508944	-0.066002	0.845847	0.175997	0.0703609
SPAC4D7.06c	0.0274534	0.907827	0.0405891	0.947633	0.0430346	0.858548
SPAC4D7.07c	-0.181291	0.337455	-0.022135	0.973915	-0.0491266	0.866103
SPAC4D7.08c	-0.19714	0.0166236	-0.0714084	0.847993	-0.173799	0.104156
SPAC4D7.09	0.105463	0.351688	0.0704414	0.845847	0.18607	0.0891423
SPAC4D7.10c	0.307429	0.0432826	0.240743	0.307568	0.239047	0.242926
SPAC4D7.11	0.262101	0.0471715	0.0766221	0.882597	0.243372	0.119864
SPAC4D7.12c	0.132901	0.323484	0.0407722	0.941795	0.14092	0.382215
SPAC4D7.13	0.0124172	0.945382	0.0168743	0.974765	0.0342912	0.850314
SPAC4D7.14	-0.116848	0.653862	0.105895	0.852301	-0.313935	0.222237
SPAC4D7.15	-0.0240869	0.958292	0.0514295	0.93896	-0.0604892	0.898023
SPAC4F10.02	0.27967	0.0290368	0.253471	0.178787	0.00126966	0.994754
SPAC4F10.03c	0.121162	0.457204	0.0886927	0.845035	0.198418	0.243572
SPAC4F10.04	0.106304	0.574261	-0.0660843	0.912785	0.0580378	0.820345
SPAC4F10.05c	-0.104897	0.674299	0.0464113	0.950071	0.140707	0.616446
SPAC4F10.06	-0.297011	0.0126092	-0.234129	0.247527	-0.152635	0.357381
SPAC4F10.07c	-0.00700882	0.976521	0.0760314	0.88099	-0.0759897	0.766367
SPAC4F10.08	0.0187298	0.967502	0.0507653	0.94108	0.307579	0.350437
SPAC4F10.09c	-0.263078	0.044357	-0.207062	0.319395	-0.0667739	0.758534
SPAC4F10.10c	-0.129449	0.22526	-0.121528	0.642979	-0.0555431	0.712184
SPAC4F10.11	0.297603	0.016302	0.155606	0.637676	0.230565	0.08627
SPAC4F10.12	-0.082728	0.691948	-0.213157	0.438991	-0.152083	0.454262
SPAC4F10.13c	-0.132114	0.273301	-0.0656874	0.892568	0.0572283	0.748395
SPAC4F10.14c	-0.0710647	0.532229	0.0592196	0.892568	-0.0732327	0.685092
SPAC4F10.15c	-0.108113	0.41948	0.061866	0.894315	-0.127967	0.447882
SPAC4F10.16c	-0.279212	0.0726622	-0.222273	0.370397	-0.137759	0.541125
SPAC4F10.17	-0.118288	0.591053	-0.0265023	0.930801	0.0638394	0.838582
SPAC4F10.18	0.13702	0.341401	0.191073	0.330715	0.0885239	0.603539
SPAC4F10.19c	-0.160854	0.477384	0.00920844	0.988197	-0.168391	0.50731
SPAC4F10.20	-0.146495	0.327875	-0.0802806	0.861509	0.00873503	0.977208
SPAC4F10.22	-0.349321	0.233407	-0.000747448	0.997682	-0.139519	0.723507
SPAC4F8.01	0.357457	0.00769684	0.20101	0.446757	0.435505	0.00210668
SPAC4F8.02c	0.111885	0.39451	0.0109287	0.985619	0.216308	0.0969213
SPAC4F8.03	-0.0149088	0.947717	-0.0161842	0.979709	0.0504188	0.831635
SPAC4F8.04	-0.382093	0.0135243	-0.190469	0.524545	-0.102161	0.674726
SPAC4F8.05c	0.0572669	0.773209	0.14333	0.671703	0.0541902	0.806736
SPAC4F8.06	0.0748738	0.688571	0.0973137	0.835796	-0.0642573	0.793214
SPAC4F8.07c	0.101945	0.528084	0.255009	0.174735	-0.238543	0.134496
SPAC4F8.08	0.231596	0.474564	0.22498	0.398266	-0.34156	0.246085
SPAC4F8.10c	0.225575	0.154032	0.0698661	0.907405	0.0848472	0.730862
SPAC4F8.11	0.0238283	0.912393	-0.0210341	0.973915	-0.0774867	0.725265
SPAC4F8.12c	0.0866046	0.460453	0.0286666	0.955388	0.0765577	0.576681
SPAC4F8.13c	0.111837	0.427279	-0.0329828	0.955388	0.066648	0.770872
SPAC4F8.14c	-0.0689649	0.536881	-0.0724769	0.817236	-0.021507	0.912399
SPAC4F8.15	-0.22626	0.124563	-0.12475	0.705214	-0.111705	0.596613
SPAC4G8.02c	0.137066	0.223442	-0.0805679	0.814501	0.168922	0.226548
SPAC4G8.03c	0.245809	0.197647	0.314669	0.178787	-0.287281	0.19285
SPAC4G8.04	-0.196667	0.204315	-0.00258412	0.993286	-0.222702	0.194262
SPAC4G8.05	0.0545257	0.731926	0.146465	0.6231	0.0236868	0.927248
SPAC4G8.06c	-0.137514	0.379215	-0.15695	0.681884	-0.124562	0.519136
SPAC4G8.07c	-0.354854	0.0241167	-0.117897	0.753331	-0.242811	0.189957
SPAC4G8.08	0.176327	0.233622	0.00910099	0.987736	0.167121	0.350968
SPAC4G8.09	-0.187543	0.140391	-0.11822	0.699523	-0.0685972	0.741802
SPAC4G8.10	0.00919279	0.975264	0.0713586	0.912365	0.0616138	0.840187
SPAC4G8.11c	-0.0613556	0.845319	-0.0632245	0.935391	-0.144227	0.640966
SPAC4G8.12c	-0.1015	0.58459	-0.199571	0.478394	-0.145797	0.501428
SPAC4G8.13c	-0.357724	0.00474475	-0.319356	0.042364	-0.322164	0.0233446
SPAC4G9.02	0.128892	0.477384	0.0647174	0.91132	0.0494011	0.850314
SPAC4G9.03	-0.0418893	0.780438	-0.0511774	0.912365	0.0213597	0.92537
SPAC4G9.04c	0.00946039	0.966134	0.0224269	0.968275	-0.00476584	0.986205
SPAC4G9.05	-0.173167	0.609249	-0.0567146	0.937167	0.107219	0.800323
SPAC4G9.06c	0.0840527	0.59672	-0.0070154	0.987892	-0.0501503	0.792811
SPAC4G9.07	0.031595	0.94461	0.0556228	0.927918	0.273252	0.425107
SPAC4G9.08c	-0.188944	0.118619	-0.0617324	0.892972	0.0825902	0.628247
SPAC4G9.09c	-0.00869129	0.955212	0.0116751	0.979709	-0.0173446	0.921447
SPAC4G9.10	-0.240189	0.0572466	-0.0141147	0.979709	-0.308178	0.0267312
SPAC4G9.11c	0.0967903	0.562485	0.0740483	0.891532	-0.0339375	0.89798
SPAC4G9.12	0.679118	1.30244e-13	0.265141	0.13903	0.499157	2.92415e-06
SPAC4G9.13c	0.269457	0.0892272	0.206245	0.45359	0.0968915	0.675063
SPAC4G9.14	0.107924	0.500961	-0.0248279	0.968275	-0.0685697	0.784
SPAC4G9.15	-0.128286	0.305958	-0.0503312	0.91132	-0.0285589	0.898773
SPAC4G9.16c	-0.12917	0.246044	-0.0266149	0.95757	-0.0757275	0.671136
SPAC4G9.17c	0.0745285	0.608465	0.0467267	0.930712	0.17262	0.217264
SPAC4G9.19	0.00500905	0.988947	0.322852	0.133165	-0.156093	0.546156
SPAC4G9.20c	-0.140931	0.208275	-0.077418	0.837075	-0.0445778	0.825341
SPAC4G9.22	0.0230665	0.926644	0.0353575	0.959136	-0.116304	0.595015
SPAC4H3.01	-0.282343	0.00906327	-0.101103	0.75492	-0.151193	0.267784
SPAC4H3.02c	0.0808582	0.678829	-0.0519607	0.938624	-0.0266627	0.925385
SPAC4H3.03c	0.258879	0.411194	0.0563925	0.937167	0.227244	0.521307
SPAC4H3.04c	0.516852	0.019405	0.225275	0.513825	0.157341	0.657273
SPAC4H3.05	0.0864331	0.660421	-0.0600159	0.919285	0.18565	0.357659
SPAC4H3.06	-0.0864703	0.664552	-0.123368	0.761405	-0.0212739	0.943312
SPAC4H3.07c	0.147252	0.240523	0.0793048	0.846259	0.0778554	0.66222
SPAC4H3.08	-1.57886	6.4391e-15	-0.123547	0.801728	-1.2438	4.53379e-10
SPAC4H3.09	-0.0733627	0.605749	-0.155356	0.665239	-0.149557	0.331685
SPAC4H3.10c	-0.112742	0.479416	0.0203064	0.973915	-0.0723831	0.773408
SPAC4H3.11c	0.112779	0.425266	0.139985	0.650131	0.148011	0.360367
SPAC4H3.13	0.158702	0.489599	-0.117307	0.817831	0.125862	0.660471
SPAC4H3.14c	0.234427	0.130694	0.0902043	0.852301	0.174518	0.369065
SPAC4H3.16	-0.206639	0.173616	-0.135758	0.710516	-0.182287	0.348976
SPAC4H3.17	-0.0100574	0.909117	-0.00297046	0.973915	0.0212806	0.871975
SPAC513.01c	-0.234117	0.0373105	-0.0868117	0.801406	-0.250602	0.0143831
SPAC513.02	-0.071884	0.859228	0.039531	0.954704	0.149075	0.703666
SPAC513.03	-0.646655	0.00429409	-0.443397	0.0214242	0.821827	1.46005e-05
SPAC513.04	NA	NA	NA	NA	0.110473	0.383503
SPAC513.05	-0.201702	0.223442	-0.00552154	0.990791	-0.179086	0.376165
SPAC513.06c	-0.198694	0.190325	-0.0728042	0.892568	-0.248509	0.127261
SPAC513.07	0.0810709	0.674316	0.136065	0.696691	-0.533365	0.00116126
SPAC521.02	-0.14423	0.300571	-0.0562019	0.912365	0.0666756	0.749582
SPAC521.03	0.356531	0.216107	0.0478117	0.937167	0.250656	0.456656
SPAC521.04c	0.130794	0.386549	0.0115461	0.985619	0.218304	0.138472
SPAC521.05	-0.247415	0.0022382	0.00449797	0.990901	-0.26052	0.0234325
SPAC56E4.02c	0.168991	0.422571	0.177516	0.650131	0.215187	0.356052
SPAC56E4.03	-0.051469	0.729159	0.0857032	0.798866	-0.12202	0.444577
SPAC56E4.04c	-0.189648	0.160104	0.0807378	0.871113	-0.298012	0.0376016
SPAC56E4.05	-0.00459932	0.984537	0.0243781	0.966617	-0.149849	0.383503
SPAC56E4.06c	0.00239679	0.994225	0.041795	0.941351	0.0102715	0.969025
SPAC56E4.07	-0.0391235	0.863532	0.0472463	0.938743	-0.169943	0.396641
SPAC56F8.02	-0.0852946	0.581415	0.0196248	0.973461	-0.0238915	0.918722
SPAC56F8.03	0.00184381	0.992816	-0.028205	0.957886	0.0825574	0.490916
SPAC56F8.04c	0.287524	0.0413808	0.0656674	0.906087	0.203897	0.239908
SPAC56F8.05c	-0.000214581	0.99948	-0.0151796	0.973915	-0.0514999	0.766367
SPAC56F8.06c	0.310245	0.126233	-0.0130908	0.986543	-0.0939999	0.767653
SPAC56F8.07	-0.0584513	0.828109	-0.072111	0.91132	-0.169048	0.511651
SPAC56F8.08	-0.00967025	0.960648	0.0400264	0.938743	0.0134519	0.952558
SPAC56F8.09	-0.511312	0.000652281	-0.330247	0.0666485	-0.343234	0.0384229
SPAC56F8.10	0.0343953	0.88201	0.0831348	0.812205	-0.00880222	0.972791
SPAC56F8.11	0.148337	0.276191	-0.0448925	0.938743	0.0506339	0.810105
SPAC56F8.12	-0.0226877	0.947717	0.017496	0.962535	-0.0126796	0.973891
SPAC56F8.13	-0.186012	0.543224	-0.0728329	0.912854	-0.121399	0.755504
SPAC56F8.14c	0.089818	0.576888	-0.0158601	0.979709	-0.109513	0.647346
SPAC56F8.15	0.145539	0.644083	0.164572	0.696691	-0.494303	0.076239
SPAC56F8.16	-0.0632169	0.738413	0.124887	0.706208	-0.403796	0.0114238
SPAC57A10.02	0.180009	0.108785	0.122994	0.673884	0.0579001	0.759085
SPAC57A10.03	-0.142946	0.394464	0.0726206	0.892568	-0.236788	0.176168
SPAC57A10.04	0.202411	0.527625	0.189106	0.6231	0.315814	0.328735
SPAC57A10.05c	-0.169614	0.371431	0.148953	0.665239	-0.158668	0.414649
SPAC57A10.06	-0.0940884	0.798065	-0.0102051	0.98703	-0.218015	0.51795
SPAC57A10.07	0.0115951	0.953848	0.0623922	0.892972	-0.0932843	0.58823
SPAC57A10.08c	0.433296	0.0120145	0.170957	0.671196	0.162003	0.528018
SPAC57A10.09c	0.205423	0.0906374	0.0458262	0.934188	0.130662	0.424461
SPAC57A10.10c	-0.294886	0.00296319	-0.0991633	0.760863	-0.153517	0.28882
SPAC57A10.11c	0.106428	0.488283	-0.0589096	0.909313	0.0921716	0.620307
SPAC57A10.12c	-0.484891	2.81796e-10	-0.150611	0.522543	-0.17898	0.185605
SPAC57A10.14	-0.159985	0.453477	-0.169385	0.650131	0.141175	0.503523
SPAC57A7.04c	-0.377523	8.47824e-06	-0.0331737	0.95757	-0.33136	0.00149832
SPAC57A7.05	0.505242	0.00224433	0.133219	0.759401	0.439717	0.0173117
SPAC57A7.06	-0.355554	0.00563916	-0.191175	0.420792	-0.0155727	0.952331
SPAC57A7.07c	0.353788	0.00908271	0.152588	0.65885	0.243057	0.216714
SPAC57A7.08	0.0199566	0.910938	0.0956756	0.771045	0.0300318	0.871975
SPAC57A7.09	0.29511	0.0576819	0.247454	0.279375	0.123626	0.625756
SPAC57A7.10c	0.220423	0.0292718	0.103675	0.702733	0.171405	0.172134
SPAC57A7.11	0.133059	0.236181	-0.0445544	0.927918	0.135765	0.339232
SPAC57A7.12	-0.360267	2.94043e-06	-0.117993	0.650875	-0.206622	0.064608
SPAC57A7.13	-0.165858	0.271402	-0.0717062	0.892568	-0.0834709	0.675198
SPAC57A7.15c	-0.125966	0.670956	-0.00548173	0.991529	0.106847	0.756223
SPAC589.02c	0.0273526	0.930731	0.0127603	0.986543	0.036128	0.912399
SPAC589.03c	0.0334731	0.908653	0.0623463	0.927918	0.116588	0.668564
SPAC589.04	0.274492	0.0596027	0.0782659	0.892568	0.147594	0.48986
SPAC589.05c	0.0440285	0.844412	-0.136514	0.708435	0.32931	0.0452911
SPAC589.06c	0.0406711	0.745652	0.0298073	0.949883	0.0511296	0.787315
SPAC589.07c	0.417503	0.030778	0.34318	0.140863	0.175645	0.551608
SPAC589.08c	0.0141031	0.970724	0.0809738	0.907405	-0.00446794	0.993076
SPAC589.09	0.363814	0.0207141	0.481052	0.00214449	0.0179098	0.959704
SPAC589.10c	-0.0570615	0.658116	0.0641679	0.882597	-0.0541913	0.790726
SPAC589.11	-0.253858	0.401982	-0.0582053	0.909313	-0.0765839	0.857276
SPAC589.12	0.00135689	0.996126	-0.0559359	0.906087	0.0310692	0.871975
SPAC5D6.01	-0.162099	0.139407	-0.223898	0.122702	-0.0950297	0.530874
SPAC5D6.02c	-0.240433	0.3085	0.0690475	0.917941	-0.0912053	0.789542
SPAC5D6.04	0.116684	0.455219	0.0972813	0.801728	0.0239288	0.92338
SPAC5D6.05	0.1598	0.276125	-0.011285	0.986492	0.215651	0.163606
SPAC5D6.06c	0.0657321	0.759584	-0.209914	0.531743	-0.18553	0.43255
SPAC5D6.07c	0.529937	0.000367981	0.236358	0.398266	0.179889	0.462992
SPAC5D6.08c	-0.0474561	0.836914	0.00951994	0.987736	-0.2003	0.339232
SPAC5D6.09c	-0.441584	0.0118598	0.184244	0.616744	-0.448026	0.0242428
SPAC5D6.10c	NA	NA	NA	NA	NA	NA
SPAC5D6.12	-0.172563	0.162029	0.036261	0.949883	-0.171613	0.257875
SPAC5D6.13	0.147516	0.22526	0.0208264	0.968275	0.0101442	0.96523
SPAC5H10.01	0.363774	0.0864885	0.0330377	0.962535	0.580411	0.00235761
SPAC5H10.02c	-0.0612212	0.872128	0.112724	0.705214	0.142365	0.690569
SPAC5H10.03	-0.700734	1.27538e-09	-0.103493	0.773881	-0.957842	2.16444e-14
SPAC5H10.04	-0.601673	0.00012295	-0.253421	0.309661	-0.614785	9.98291e-05
SPAC5H10.05c	-0.26666	0.0621915	0.0465562	0.938743	-0.322741	0.0505868
SPAC5H10.06c	-0.0984902	0.504915	0.264254	0.0905537	-0.15075	0.339778
SPAC5H10.07	-0.12634	0.669873	0.0278081	0.955388	-0.241875	0.331795
SPAC5H10.08c	0.158006	0.230183	0.231792	0.24342	-0.0751786	0.72972
SPAC5H10.09c	-0.0523381	0.870982	0.0984329	0.874886	0.0133457	0.975838
SPAC5H10.10	-0.193065	0.203574	0.060372	0.91132	-0.360796	0.011476
SPAC5H10.11	-0.083882	0.829339	0.166275	0.654271	-0.147375	0.704574
SPAC5H10.12c	-0.379721	0.00102105	-0.0625427	0.907405	-0.285198	0.028517
SPAC5H10.13c	-0.372119	6.47254e-05	-0.0952113	0.741632	-0.332978	0.000679788
SPAC607.02c	0.0513025	0.807978	0.165484	0.637676	0.152244	0.436192
SPAC607.03c	-0.183486	0.0429695	-0.0669933	0.869071	-0.126962	0.362596
SPAC607.04	-0.380993	0.0112486	-0.22061	0.33998	-0.270698	0.104859
SPAC607.05	0.215497	0.0273061	0.017412	0.974765	0.0792734	0.575743
SPAC607.06c	0.259162	0.0429752	0.00963535	0.987435	0.142027	0.452575
SPAC607.07c	0.104677	0.462844	0.0132896	0.981689	-0.00680049	0.977208
SPAC607.08c	0.0202376	0.941054	-0.0103252	0.987736	0.292309	0.102352
SPAC607.09c	-0.0821791	0.802616	-0.0344254	0.962535	0.0207356	0.96404
SPAC607.10	-0.220673	0.134065	-0.150634	0.655212	-0.110241	0.645196
SPAC630.03	0.157118	0.234106	0.0935397	0.787872	0.110426	0.536105
SPAC630.04c	0.0209963	0.949244	0.275161	0.266081	-0.0889068	0.779767
SPAC630.05	0.278914	0.040103	0.251415	0.218884	0.216951	0.24936
SPAC630.06c	-0.185091	0.253121	-0.251991	0.306037	-0.144453	0.473783
SPAC630.07c	0.147994	0.472194	0.0444163	0.953938	-0.17276	0.545169
SPAC630.08c	-0.344768	0.0109051	0.0508597	0.932066	-0.381589	0.0116895
SPAC630.09c	-0.0496664	0.757702	-0.0271343	0.962535	-0.132009	0.405078
SPAC630.10	-0.025283	0.912773	-0.0391359	0.955284	0.102312	0.638672
SPAC630.11	0.200836	0.1336	0.0207261	0.973461	0.157478	0.365405
SPAC630.12	0.151977	0.311413	-0.15785	0.638642	0.173089	0.314783
SPAC630.13c	0.379437	0.000185234	-0.00441022	0.991387	0.164701	0.265893
SPAC630.14c	0.114261	0.374966	0.137257	0.623298	0.093764	0.560782
SPAC630.15	0.176886	0.51397	0.109413	0.851323	0.0334066	0.941222
SPAC631.01c	-0.0467358	0.728005	-0.0591125	0.892972	-0.155055	0.219149
SPAC631.02	-0.202254	0.0981012	-0.0720664	0.869071	-0.047708	0.813817
SPAC637.03	0.588899	0.00185261	0.0814887	0.906325	0.817406	8.21131e-06
SPAC637.04	0.102892	0.472827	0.0181997	0.976732	0.0443534	0.840187
SPAC637.05c	0.095969	0.351688	-0.0319127	0.943106	0.117977	0.357381
SPAC637.06	-0.0472643	0.74513	-0.0582104	0.894432	0.0349411	0.859496
SPAC637.07	-0.155121	0.0756394	-0.0733604	0.842223	-0.101327	0.4556
SPAC637.08	-0.0480396	0.79524	0.030159	0.962535	0.065611	0.744619
SPAC637.09	-0.261108	0.0434437	-0.16727	0.503595	-0.156866	0.331685
SPAC637.10c	0.236926	0.0307298	-0.0384838	0.949883	0.149113	0.297466
SPAC637.11	0.0674226	0.677065	-0.0478374	0.93229	0.207836	0.128804
SPAC637.12c	-0.159194	0.312751	-0.0933406	0.835796	-0.183722	0.299043
SPAC637.13c	0.0241362	0.909117	0.111739	0.742385	0.054638	0.822499
SPAC644.04	-0.0561077	0.742116	-0.0433447	0.943106	-0.0484843	0.826716
SPAC644.05c	-0.203246	0.232087	0.141631	0.691655	-0.242401	0.283735
SPAC644.06c	-0.0748193	0.640158	0.0656578	0.892568	-0.0816776	0.679319
SPAC644.07	0.170364	0.287405	0.0571876	0.919285	0.30798	0.0408826
SPAC644.08	0.135894	0.417133	0.0301001	0.962535	0.00118294	0.995541
SPAC644.09	0.116439	0.444137	0.0214955	0.971386	-0.156799	0.37655
SPAC644.10	0.0814273	0.729159	-0.0249469	0.973915	0.0604463	0.850314
SPAC644.11c	0.101689	0.515896	-0.0526424	0.924744	0.283624	0.038721
SPAC644.12	0.0476676	0.754057	0.068638	0.882597	0.0267382	0.898773
SPAC644.13c	0.0402168	0.812589	-0.0563	0.923547	-0.00727293	0.977703
SPAC644.14c	-0.208498	0.13798	0.100214	0.79761	0.031825	0.893165
SPAC644.15	-0.200897	0.14212	0.0389356	0.938743	-0.262936	0.126112
SPAC644.16	0.0521265	0.784947	0.175326	0.515963	0.104468	0.620866
SPAC644.17c	-0.0431921	0.844412	0.00134833	0.996128	0.068125	0.786035
SPAC644.18c	0.233397	0.0626615	0.111549	0.725429	0.214413	0.117982
SPAC652.01	0.0082831	0.973723	0.0427604	0.949883	-0.21501	0.253509
SPAC664.01c	0.147277	0.204612	0.0275923	0.962535	0.0475675	0.789542
SPAC664.02c	0.18095	0.175553	0.154941	0.60221	0.0583562	0.789382
SPAC664.03	0.179768	0.129116	0.146615	0.569318	0.175608	0.174724
SPAC664.04c	-0.13569	0.26948	0.012566	0.982026	-0.108407	0.53611
SPAC664.05	-0.453741	0.000455416	-0.0141137	0.981494	-0.283449	0.367185
SPAC664.06	-0.409396	0.000313029	-0.316762	0.0207643	-0.35526	0.00403467
SPAC664.07c	0.388455	0.030593	0.188251	0.6231	0.332008	0.107341
SPAC664.08c	-0.378436	0.0126092	-0.361609	0.042364	-0.186556	0.378527
SPAC664.09	-0.217267	0.0605496	-0.0326598	0.955284	-0.165514	0.279471
SPAC664.10	0.152217	0.318272	0.121559	0.702733	0.152049	0.363345
SPAC664.11	-0.326006	0.000879426	-0.0501181	0.91132	-0.173829	0.206773
SPAC664.12c	0.108932	0.614557	0.0561775	0.937167	-0.0486148	0.86999
SPAC664.13	0.413918	0.122914	0.0648021	0.927918	0.34563	0.270944
SPAC664.14	-0.283655	0.00937672	-0.0997917	0.760863	-0.116744	0.467476
SPAC664.15	0.0720162	0.683364	0.0139231	0.981676	0.138873	0.448842
SPAC683.02c	-0.364482	0.0249711	-0.188475	0.527392	0.000289609	0.998407
SPAC683.03	-0.000156943	0.99948	0.00957546	0.947633	-0.00820177	0.927248
SPAC688.02c	0.190891	0.32581	-0.0233374	0.973915	0.157314	0.530874
SPAC688.03c	-0.087272	0.789493	0.0314535	0.966617	0.127037	0.717166
SPAC688.04c	0.627789	4.27532e-06	0.106201	0.826005	0.48668	0.000971957
SPAC688.06c	0.163	0.488283	-0.114012	0.835796	0.0974594	0.767653
SPAC688.07c	0.0544424	0.709427	0.032187	0.955284	0.0609912	0.735611
SPAC688.08	0.132189	0.386346	-0.164897	0.622075	-0.100495	0.623378
SPAC688.09	-0.138745	0.398208	-0.110246	0.772725	-0.071081	0.75548
SPAC688.10	0.111256	0.565142	-0.143895	0.696691	0.183769	0.365405
SPAC688.11	-0.122279	0.336911	-0.00788723	0.987736	-0.199481	0.135389
SPAC688.12c	0.116236	0.434678	-0.0298842	0.962535	0.166593	0.32222
SPAC688.13	0.244365	0.201998	0.18667	0.62162	0.16959	0.501481
SPAC688.14	-0.112329	0.535381	-0.196109	0.486773	-0.0792173	0.747491
SPAC688.16	-0.248498	0.301961	-0.0774191	0.892568	-0.375311	0.0963907
SPAC694.02	-0.0707534	0.498842	-0.0848356	0.752044	0.0351209	0.823923
SPAC694.03	0.078684	0.735839	-0.00714083	0.989094	0.115627	0.668444
SPAC694.04c	0.0830002	0.502798	-0.00334513	0.991748	0.100648	0.526262
SPAC694.05c	-0.0296629	0.836406	0.103603	0.726954	-0.0582289	0.749582
SPAC694.06c	0.158383	0.368421	0.132524	0.720064	-0.00445966	0.988802
SPAC6B12.02c	0.102932	0.585105	-0.190658	0.55279	0.0775501	0.787315
SPAC6B12.03c	0.130891	0.517343	0.0566004	0.730612	0.205529	0.339532
SPAC6B12.04c	0.226011	0.0741687	0.115613	0.713904	0.0957257	0.592627
SPAC6B12.05c	0.0440526	0.79656	0.0155841	0.97771	-0.00183536	0.99345
SPAC6B12.06c	-0.0888357	0.756009	-0.176432	0.679113	-0.133166	0.680356
SPAC6B12.07c	-0.32516	0.00204068	-0.178648	0.461516	-0.252102	0.0459127
SPAC6B12.08	-0.156376	0.527125	-0.104671	0.860642	-0.343888	0.152107
SPAC6B12.09	-0.161926	0.330484	-0.171189	0.623385	-0.125289	0.515415
SPAC6B12.10c	0.10749	0.482028	0.000542297	0.99769	0.214394	0.151395
SPAC6B12.11	0.0072073	0.976065	-0.133862	0.707715	0.0965199	0.647013
SPAC6B12.12	0.0917772	0.387799	-0.147393	0.495923	0.126943	0.291253
SPAC6B12.13	0.193871	0.271402	-0.0360219	0.957886	0.13877	0.51795
SPAC6B12.14c	-0.19076	0.176276	0.00115234	0.996128	-0.116835	0.523834
SPAC6B12.15	-0.23068	0.0153204	-0.00803329	0.987736	-0.157767	0.284943
SPAC6B12.16	0.112841	0.701691	-0.0411857	0.892568	0.00561892	0.988348
SPAC6B12.18	-0.154819	0.605786	-0.137394	0.765825	-0.086757	0.823923
SPAC6B12.19	-0.140957	0.669372	-0.149191	0.713904	-0.279177	0.40545
SPAC6C3.02c	-0.604102	4.89241e-08	-0.245899	0.172751	-0.190986	0.345405
SPAC6C3.03c	0.377075	0.189459	0.245139	0.234358	0.017762	0.970617
SPAC6C3.04	0.273499	0.0161236	0.281503	0.0662328	0.392922	0.00132976
SPAC6C3.05	0.066007	0.871914	-0.0150114	0.979709	-0.0854232	0.835913
SPAC6C3.06c	-0.0636713	0.679999	-0.120339	0.696691	-0.0804382	0.641492
SPAC6C3.07	0.15121	0.654284	0.131812	0.688037	0.345252	0.270609
SPAC6C3.08	0.165836	0.406201	0.0207285	0.976732	0.0921619	0.734864
SPAC6C3.09	-0.00413514	0.986653	-0.106065	0.800868	-0.165619	0.345955
SPAC6F12.02	0.28456	0.029983	0.267354	0.103883	0.183901	0.223549
SPAC6F12.03c	0.312059	0.0583592	0.15823	0.679113	0.267994	0.172492
SPAC6F12.04	-0.23411	0.0539103	-0.195073	0.4616	-0.194982	0.227823
SPAC6F12.05c	-0.0307418	0.885907	-0.0243029	0.968275	-0.117884	0.56491
SPAC6F12.06	-0.240891	0.0393984	0.02724	0.962535	-0.226137	0.084243
SPAC6F12.07	0.0728551	0.563409	0.0386411	0.941351	0.0387083	0.83169
SPAC6F12.08c	0.19168	0.204612	-0.038223	0.955388	0.0907931	0.692223
SPAC6F12.09	-0.267819	0.0575237	-0.16331	0.603459	-0.163464	0.354105
SPAC6F12.10c	-0.0560926	0.623522	-0.0482611	0.91132	-0.0716366	0.598124
SPAC6F12.11c	-0.0739759	0.707549	-0.0636193	0.913846	-0.0516084	0.840187
SPAC6F12.12	0.0553884	0.77688	0.0598093	0.917156	-0.0861051	0.717166
SPAC6F12.13c	0.0567802	0.648225	-0.0530768	0.907405	-0.0818352	0.538977
SPAC6F12.14	0.393154	0.0146735	-0.0037892	0.991748	0.222181	0.26631
SPAC6F12.15c	0.237651	0.111834	0.0664963	0.907405	0.118993	0.631251
SPAC6F12.16c	-0.363012	0.00374108	-0.189567	0.435925	-0.179318	0.325297
SPAC6F12.17	0.270341	0.00733916	0.140131	0.588762	0.169644	0.200381
SPAC6F6.01	-0.136843	0.38211	-0.149821	0.671799	-0.0460127	0.843398
SPAC6F6.02c	0.112743	0.58459	0.0893975	0.87472	0.206655	0.32314
SPAC6F6.03c	-0.472482	0.000132575	-0.245805	0.201443	-0.257711	0.0973051
SPAC6F6.04c	-0.150454	0.427703	-0.00142986	0.996128	-0.0221108	0.942563
SPAC6F6.05	-0.158325	0.170187	-0.153088	0.702733	-0.304442	0.0257028
SPAC6F6.06c	-0.021119	0.913208	-0.0493711	0.935391	-0.0393158	0.846166
SPAC6F6.07c	-0.267595	0.00886011	-0.0892622	0.778437	-0.186242	0.205632
SPAC6F6.08c	0.0650624	0.767619	0.0189219	0.97771	-0.0630501	0.840187
SPAC6F6.09	-0.131028	0.548915	0.121088	0.788837	-0.0856705	0.7838
SPAC6F6.10c	0.113965	0.402986	0.115961	0.696033	-0.0289035	0.898773
SPAC6F6.11c	0.178626	0.241804	0.0367646	0.955388	0.279514	0.0728581
SPAC6F6.12	0.284696	0.0150208	0.0846348	0.844359	0.149691	0.340391
SPAC6F6.13c	-0.120743	0.371041	-0.00373594	0.991529	-0.00623312	0.977851
SPAC6F6.15	0.212602	0.0531627	0.0647937	0.882597	0.120332	0.489266
SPAC6F6.16c	-0.0778954	0.619723	-0.0992411	0.78405	0.0356475	0.870223
SPAC6F6.17	-0.208949	0.0714351	-0.149745	0.53735	-0.105232	0.499726
SPAC6F6.19	-0.0532903	0.866906	0.0220288	0.976977	0.0925513	0.798338
SPAC6G10.02c	0.043127	0.797464	0.0077718	0.987736	0.025432	0.914962
SPAC6G10.03c	-0.412877	0.000203159	-0.124993	0.696691	-0.554742	6.49483e-07
SPAC6G10.04c	0.121263	0.279986	0.0826994	0.803481	0.11193	0.435363
SPAC6G10.05c	0.125309	0.301778	-0.0992831	0.74378	0.117981	0.478973
SPAC6G10.06	-0.102796	0.471697	-0.023491	0.894315	0.0486561	0.849065
SPAC6G10.07	0.150974	0.167498	-0.0258764	0.962535	0.145341	0.28882
SPAC6G10.08	0.109097	0.313721	0.0801911	0.799965	0.122571	0.312739
SPAC6G10.09	0.146403	0.141538	-0.0383531	0.938624	0.25783	0.0123375
SPAC6G10.10c	-0.217929	0.331765	0.133286	0.757242	-0.0088869	0.980837
SPAC6G10.11c	-0.0522094	0.652966	0.0333715	0.941795	-0.0159736	0.941118
SPAC6G10.12c	-0.608691	0.0207317	-0.0716388	0.91132	-0.455985	0.118195
SPAC6G9.01c	-0.090592	0.6493	-0.144887	0.688936	0.079155	0.757551
SPAC6G9.02c	-0.365373	0.0110082	-0.163597	0.6231	-0.181894	0.373175
SPAC6G9.03c	0.258057	0.0861738	0.171322	0.593945	0.168439	0.393579
SPAC6G9.04	-0.232141	0.137667	-0.178096	0.559123	-0.126432	0.571165
SPAC6G9.05	0.26867	0.0524948	0.0186649	0.976732	0.172483	0.339232
SPAC6G9.06c	0.180792	0.235047	-0.0617886	0.91132	0.114163	0.577039
SPAC6G9.07c	0.115528	0.413797	-0.0183516	0.976732	-0.0639589	0.754487
SPAC6G9.08	0.170281	0.189044	0.174543	0.461516	0.197152	0.145282
SPAC6G9.09c	-0.136543	0.199485	0.0620256	0.892568	-0.151081	0.305734
SPAC6G9.10c	-0.379024	0.000426533	-0.241963	0.174735	-0.269267	0.0356552
SPAC6G9.11	-0.0991092	0.430378	-0.0814948	0.827192	-0.201528	0.0979998
SPAC6G9.12	0.0109118	0.955549	0.0868731	0.835796	0.0714182	0.700607
SPAC6G9.13c	0.0166834	0.970016	0.0821298	0.852301	-0.0064185	0.989196
SPAC6G9.14	0.0292999	0.864631	0.187976	0.367166	-0.293846	0.0149279
SPAC6G9.15c	0.0950428	0.580709	-0.0493391	0.937167	0.0914062	0.649067
SPAC6G9.16c	-0.12686	0.637326	-0.104	0.86753	0.0790547	0.823233
SPAC732.01	0.0779527	0.578667	0.0148454	0.97771	0.078915	0.642742
SPAC732.02c	0.13534	0.280757	-0.0519775	0.924744	0.0443558	0.835913
SPAC750.01	-2.05073	1.50828e-20	-0.802212	2.18545e-10	-1.76413	3.90629e-17
SPAC750.02c	NA	NA	NA	NA	NA	NA
SPAC750.03c	0.00987194	0.90991	NA	NA	NA	NA
SPAC750.04c	NA	NA	NA	NA	NA	NA
SPAC750.05c	-0.349159	0.0670105	-0.118606	0.34161	-0.31466	0.0636184
SPAC750.06c	-0.0850801	0.423602	-0.0270191	0.764271	-0.0705475	0.51774
SPAC750.07c	NA	NA	NA	NA	NA	NA
SPAC750.08c	NA	NA	NA	NA	NA	NA
SPAC767.01c	-0.00554503	0.973451	0.0342501	0.941351	-0.0252612	0.885007
SPAC7D4.02c	-0.150852	0.243694	-0.094561	0.818953	-0.148996	0.364594
SPAC7D4.03c	-0.0661029	0.669873	-0.0763949	0.851046	-0.229645	0.101124
SPAC7D4.04	0.072704	0.619723	0.0311786	0.955284	-0.00282107	0.991741
SPAC7D4.05	0.219821	0.232087	0.00264098	0.994183	0.0373286	0.900931
SPAC7D4.06c	-0.00443183	0.989664	-0.169581	0.657125	-0.0329398	0.90212
SPAC7D4.07c	0.0218283	0.921561	-0.0712812	0.892568	0.274571	0.0693557
SPAC7D4.08	0.0121902	0.979613	-0.00179432	0.994309	-0.0824859	0.835913
SPAC7D4.09c	0.00760415	0.983613	-0.0573077	0.938743	0.0445216	0.903264
SPAC7D4.10	0.241514	0.011808	0.0784901	0.836644	-0.0386766	0.834486
SPAC7D4.11c	0.0716872	0.728005	-0.154551	0.691655	-0.0357082	0.912399
SPAC7D4.12c	0.108225	0.535381	-0.000847767	0.997343	0.063424	0.80085
[truncated: 3,131 more rows]
