# Supplementary material for: Chaperone-mediated ordered assembly of the SAGA and NuA4 transcription co-activator complexes in yeast
Source: Nat Commun. 2019 Nov 20;10:5237. doi: 10.1038/s41467-019-13243-w (PMC6868236; doi:10.1038/s41467-019-13243-w)
Supplement: Supplementary file 6 — Source Data [file 41467_2019_13243_MOESM6_ESM.zip › SourceData_Fig6.xlsx]

## Sheet: Fig6a-e
Silver staining of SAGA purification eluates:																				Maxquant LFQ values:
																				Tra1/Spt7-TAP
																				WT	1.02492
																				spt20D	0.00264704
																				spt20-290	0.00241416
																				spt20-300	0.987956
																				Maxquant LFQ values:
																				Tra1/Spt7-TAP
																				WT	0.925758
																				spt20-HITD	0.0240323
																				spt20-FIEN	0.0180692
																				spt20-RRKR	0.471023

## Sheet: Fig6f
Growth assays (drop tests):
From left to right:
10-fold serial dilutions of liquid cultures in exponential growth

## Sheet: Fig6g-i
DESeq2 results	spt20-HITD/WT		spt20D/WT		tra1D/WT		tra1-Sptra2/WT
geneID	log2(FC)	P-adj	log2(FC)	P-adj	log2(FC)	P-adj	log2(FC)	P-adj
SPAC1002.01	0.331742	0.243601	0.597738	0.012412	0.411377	0.10635	0.419942	0.0712627
SPAC1002.02	0.334023	0.02815	0.416148	0.000807592	0.528234	8.3557e-06	0.481161	2.36735e-05
SPAC1002.03c	0.0384347	0.877368	0.0662084	0.615078	0.10637	0.504252	0.114014	0.349914
SPAC1002.04c	0.00924708	0.980698	0.142648	0.404592	-0.0505225	0.863892	0.0156478	0.952129
SPAC1002.05c	0.0688353	0.82395	0.66447	4.59367e-06	0.0858202	0.742087	0.129905	0.519772
SPAC1002.06c	0.0529433	0.78856	0.254563	0.421524	0.0532109	0.823076	0.0870076	0.667538
SPAC1002.07c	-0.111102	0.642577	0.401252	0.000869614	-0.111016	0.595015	-0.407948	0.000955162
SPAC1002.08c	-0.052546	0.847689	0.189599	0.154275	-0.00610912	0.982049	-0.0524811	0.7775
SPAC1002.09c	-0.170438	0.367223	-0.301737	0.0175423	-0.151988	0.228124	-0.106842	0.376481
SPAC1002.10c	0.0495858	0.896099	0.534386	0.000513583	0.117313	0.655715	0.0791459	0.739086
SPAC1002.11	0.23025	0.299223	0.376721	0.0156592	0.223067	0.26105	0.26246	0.124563
SPAC1002.12c	-0.0394858	0.921901	0.332266	0.0593924	0.159879	0.45026	0.0629386	0.756932
SPAC1002.13c	-0.208764	0.131401	0.162101	0.111551	-0.208984	0.177634	-0.402092	6.64783e-08
SPAC1002.14	-0.330493	0.0516269	-0.252617	0.0534547	-0.324614	0.015842	-0.349012	0.00427828
SPAC1002.15c	0.0561006	0.833715	0.0305354	0.857227	0.0132958	0.959704	-0.0687694	0.690758
SPAC1002.16c	0.0938935	0.819269	0.687213	0.00678555	0.0454672	0.914962	-0.0694226	0.842776
SPAC1002.17c	0.0060902	0.984494	0.0303128	0.947473	0.131641	0.651583	0.235647	0.342524
SPAC1002.18	0.0124621	0.972287	0.284989	0.487271	0.241805	0.471791	0.38161	0.177842
SPAC1002.19	0.0122242	0.959824	0.101753	0.79624	0.152809	0.546156	0.221949	0.327875
SPAC1002.20	-0.034093	0.872622	-0.00155964	0.997037	-0.159851	0.270609	-0.0938251	0.652966
SPAC1006.01	0.108775	0.62635	0.649144	1.30499e-08	0.0436506	0.818253	0.191234	0.174973
SPAC1006.02	0.140045	0.568287	0.28264	0.0272466	0.0063452	0.980918	-0.0215665	0.924205
SPAC1006.03c	0.127831	0.622311	0.173806	0.318833	0.234508	0.145982	0.115241	0.479445
SPAC1006.04c	0.0901144	0.819269	0.04706	0.885202	-0.248321	0.415885	-0.130448	0.660601
SPAC1006.05c	-0.000732066	0.998733	0.0853361	0.598851	0.144192	0.40315	0.124102	0.425448
SPAC1006.06	-0.0593611	0.78856	-0.12979	0.278365	-0.0253411	0.909105	-0.0632244	0.626211
SPAC1006.07	-0.0853646	0.674791	-0.088093	0.329043	-0.0907748	0.508625	-0.163919	0.0532783
SPAC1006.08	-0.088805	0.795989	-0.117009	0.576818	-0.0315768	0.919866	-0.149978	0.481847
SPAC1006.09	-0.225928	0.140263	0.103099	0.42363	-0.0354567	0.86801	-0.0480777	0.756131
SPAC1039.01	0.0702696	0.848102	-0.767273	0.0297214	0.275507	0.42079	0.618113	0.019405
SPAC1039.02	0.133695	0.727244	-0.96984	0.00183909	0.218981	0.515415	0.912671	5.52216e-05
SPAC1039.03	-0.153186	0.457407	0.0237777	0.886916	-0.0627959	0.773031	-0.15784	0.272395
SPAC1039.04	-0.0943754	0.693534	0.0774175	0.60633	-0.150241	0.415885	-0.151623	0.332499
SPAC1039.05c	0.0324027	0.929442	0.230461	0.144208	0.170769	0.415885	0.353912	0.0119469
SPAC1039.06	-0.171209	0.586728	0.220248	0.199797	0.23219	0.232471	0.191179	0.244077
SPAC1039.07c	-0.1123	0.69973	0.135269	0.451066	0.158302	0.44932	0.145599	0.396001
SPAC1039.08	-0.21435	0.51514	0.578148	0.013443	0.299099	0.255277	0.166235	0.516908
SPAC1039.09	-0.0534645	0.875965	0.109108	0.806078	0.710811	0.0036869	0.517703	0.0494556
SPAC1039.10	0.0276409	0.949655	0.905276	0.00472609	0.865723	0.000155167	0.717553	0.00287943
SPAC1039.11c	-0.116221	0.635215	-0.062781	0.672112	-0.167894	0.322053	-0.0576306	0.740642
SPAC105.01c	-0.205371	0.230064	-0.222683	0.0721818	-0.525177	6.72807e-05	-0.177281	0.243771
SPAC105.02c	-0.145346	0.533802	-0.0798229	0.615078	-0.0786885	0.703966	-0.139353	0.347242
SPAC105.03c	0.0668683	0.775318	-0.110963	0.392451	0.108268	0.482557	0.155821	0.187399
SPAC1071.01c	-0.0492482	0.819269	-0.150534	0.18697	-0.0535181	0.753262	-0.086037	0.489593
SPAC1071.02	0.0288214	0.928485	-0.103448	0.566207	-0.101916	0.644072	-0.0451338	0.838581
SPAC1071.03c	-0.135197	0.587875	-0.366491	0.0191526	-0.355367	0.0378728	-0.184555	0.233622
SPAC1071.04c	-0.00596716	0.990341	-0.31783	0.28893	-0.389744	0.179191	-0.256521	0.377338
SPAC1071.05	0.0544278	0.810122	-0.083856	0.500688	0.105243	0.53431	-0.0017692	0.995159
SPAC1071.06	0.132759	0.457407	0.0501781	0.712405	0.0774767	0.643564	0.174748	0.134613
SPAC1071.07c	-0.183294	0.31215	-0.667303	8.77588e-11	-0.13523	0.397869	-0.237796	0.0182222
SPAC1071.08	-0.390644	0.0915297	-0.840998	3.06052e-08	-0.408939	0.156991	-0.412583	0.00713736
SPAC1071.09c	-0.10786	0.704104	0.147736	0.344284	-0.113125	0.623837	-0.135973	0.442984
SPAC1071.10c	-0.321737	0.0509053	-1.41515	7.5093e-42	-0.347299	0.0128276	-0.396847	0.000652546
SPAC1071.11	-0.206292	0.425633	-0.273795	0.0837524	-0.451945	0.00484785	-0.313668	0.0414434
SPAC1071.12c	-0.115916	0.664321	-0.108574	0.52165	-0.0916299	0.677508	-0.12612	0.481577
SPAC1071.13	-0.693651	2.96694e-05	-0.660468	3.53237e-05	-0.947091	2.26464e-10	-1.19579	1.3984e-16
SPAC1093.01	0.097884	0.744809	-0.829119	4.15806e-13	-0.399136	0.00409935	0.080398	0.611917
SPAC1093.02	0.218745	0.175369	0.303654	0.00568717	0.371321	0.000446991	0.333999	0.00157167
SPAC1093.03	-0.137163	0.493295	0.0157921	0.925562	-0.0852912	0.684129	-0.0908134	0.554479
SPAC1093.04c	0.0480445	0.877368	0.179906	0.185076	-0.125217	0.510174	-0.215078	0.135168
SPAC1093.05	-0.221046	0.385493	-0.70256	6.34191e-06	-0.241944	0.08303	-0.506294	3.0302e-06
SPAC1093.06c	-0.100872	0.791815	-0.206703	0.313364	-0.152853	0.614511	-0.119709	0.589689
SPAC1093.07	0.029895	0.945078	0.285844	0.249935	-0.387007	0.117829	0.0812861	0.793401
SPAC10F6.01c	-0.206797	0.46114	-0.828343	4.36999e-08	-0.487215	0.00114169	-0.409865	0.00316905
SPAC10F6.02c	0.10283	0.594772	0.23088	0.0400858	0.200449	0.128179	-0.000482054	0.99948
SPAC10F6.03c	-0.261305	0.154898	-0.445428	1.66637e-07	-0.308893	0.00297988	-0.448033	5.51934e-09
SPAC10F6.04	-0.000598486	0.998733	0.322722	0.0581021	-0.0601052	0.813817	-0.0425793	0.848716
SPAC10F6.05c	-0.0133032	0.970043	0.102516	0.531813	0.108286	0.620307	-0.00584071	0.982746
SPAC10F6.06	0.178291	0.293482	0.439187	5.33563e-08	0.479459	1.74389e-07	0.458692	1.89118e-09
SPAC10F6.07c	-0.34115	0.203373	-0.452759	0.0768141	-0.233852	0.459996	-0.316951	0.220222
SPAC10F6.08c	0.219524	0.380788	0.129427	0.528828	0.263718	0.223327	0.197404	0.31093
SPAC10F6.09c	0.139193	0.481992	0.311953	0.0203924	-0.0343836	0.885007	0.0962689	0.539736
SPAC10F6.10	-0.150307	0.664687	-0.573825	0.000781906	-0.244021	0.187589	-0.460385	0.00141166
SPAC10F6.11c	0.151741	0.489135	0.525787	5.79829e-05	0.226244	0.153578	0.266577	0.0510019
SPAC10F6.12c	-0.0423298	0.89457	-0.18964	0.293757	0.341712	0.0463912	-0.126026	0.488283
SPAC10F6.13c	0.147838	0.493872	0.347914	0.00478348	0.171894	0.257875	0.224163	0.0857732
SPAC10F6.14c	0.116849	0.560634	0.190227	0.105129	0.216378	0.115748	0.22457	0.0627283
SPAC10F6.15	0.195074	0.517377	0.575774	0.113783	0.0494287	0.909554	0.0589423	0.886206
SPAC10F6.16	-0.3025	0.0215775	-0.326062	0.0114686	-0.254304	0.0432416	-0.291977	0.00733149
SPAC10F6.17c	0.0642307	0.81413	0.463008	0.000258284	0.148969	0.360367	0.198913	0.107047
SPAC110.01	-0.192205	0.446261	0.206361	0.21571	-0.132422	0.489266	-0.0243233	0.900207
SPAC110.02	0.0923987	0.754667	0.0823079	0.638304	-0.0613134	0.823233	0.0628117	0.745652
SPAC110.03	-0.200603	0.160699	-0.211646	0.0234403	-0.142505	0.240397	-0.147906	0.153006
SPAC110.04c	-0.143742	0.385493	-0.320636	9.93391e-05	-0.186507	0.0608577	-0.28581	0.000340696
SPAC110.05	-0.566781	0.0114329	0.120616	0.727417	-0.530735	0.0553004	-0.360541	0.208345
SPAC1142.01	0.0100433	0.972058	0.144895	0.281773	-0.0171179	0.941105	-0.0017356	0.995935
SPAC1142.02c	0.136806	0.358474	0.157201	0.100211	0.132874	0.291597	0.140654	0.182394
SPAC1142.03c	0.166508	0.400576	0.179306	0.142896	0.245086	0.0937812	0.203555	0.103787
SPAC1142.04	-0.0901409	0.794767	-0.643603	7.05273e-05	-0.162588	0.383503	-0.369098	0.00463728
SPAC1142.05	-0.286868	0.341739	-1.34071	1.72352e-17	-0.342054	0.276407	-0.180648	0.535068
SPAC1142.06	0.0205307	0.928329	-0.207107	0.0328719	-0.029975	0.858548	0.0249296	0.86678
SPAC1142.07c	0.0277832	0.922449	0.116721	0.397911	0.216879	0.10734	0.210513	0.0883745
SPAC1142.08	0.0196264	0.948796	0.232429	0.0659345	-0.0118332	0.958981	0.00445972	0.983381
SPAC1142.09	0.0249765	0.90874	-0.215756	0.290168	-0.0833105	0.573859	-0.0753457	0.642359
SPAC11D3.01c	-0.615937	0.0040537	-0.607378	0.0145662	-0.771775	0.000198251	-0.604433	0.00239651
SPAC11D3.02c	-0.0952171	0.738739	-0.42341	0.00222525	-0.322401	0.0538417	0.000340494	0.99948
SPAC11D3.03c	-0.115089	0.664321	-0.234733	0.57627	0.0402058	0.932239	0.171899	0.610057
SPAC11D3.04c	-0.00208877	0.99557	0.197897	0.101133	0.0252849	0.9136	-0.427066	0.000405429
SPAC11D3.05	-0.0758617	0.835051	-0.488923	0.0232772	-0.306923	0.194262	0.003915	0.993132
SPAC11D3.06	-0.0401461	0.90874	0.0600107	0.746771	-0.0707378	0.797297	-0.154892	0.411394
SPAC11D3.07c	-0.489566	0.0114329	-0.194042	0.308971	-0.302788	0.120505	-0.22475	0.211326
SPAC11D3.08c	-0.438457	0.0195681	-0.156325	0.400216	-0.489123	0.00214196	-0.500254	0.000619868
SPAC11D3.09	-0.137338	0.708335	1.68858	4.63484e-12	-0.287487	0.393534	-0.405739	0.161952
SPAC11D3.10	-0.226487	0.38733	0.225001	0.233532	-0.394312	0.064608	-0.501935	0.0072435
SPAC11D3.11c	-0.314171	0.0510989	0.152817	0.33582	-0.497802	0.000197496	-0.55395	1.62726e-05
SPAC11D3.13	-0.559375	0.00597477	-0.0445261	0.871406	-0.840666	3.82589e-07	-0.956353	5.13511e-09
SPAC11D3.14c	-0.114298	0.640279	-0.0276557	0.879519	0.0405761	0.866103	0.105297	0.525247
SPAC11D3.15	-0.089659	0.71357	0.203579	0.127866	0.0496025	0.814685	0.042227	0.801634
SPAC11D3.16c	0.0461422	0.900721	0.428791	0.0129567	-0.197287	0.393141	0.326099	0.0533302
SPAC11D3.17	0.0516645	0.905468	0.837154	2.63675e-05	0.250544	0.284852	0.96839	2.74936e-11
SPAC11D3.18c	0.0536897	0.906128	1.01035	9.58264e-06	1.05738	1.14632e-08	1.23538	3.72712e-11
SPAC11D3.19	-0.46523	0.0299422	-0.435527	0.242141	-0.133791	0.738811	-0.651538	0.0121954
SPAC11D3.20	0.000945818	0.995492	0.00910978	0.96819	0.0420897	0.80635	-0.0344646	0.714708
SPAC11E3.01c	-0.0941751	0.68703	-0.0884957	0.482667	-0.123111	0.504252	-0.176717	0.172729
SPAC11E3.02c	-0.0440272	0.860668	0.118793	0.352835	-0.0137146	0.956656	0.0617969	0.694836
SPAC11E3.03	-0.0576229	0.865073	0.0157772	0.948063	-0.198828	0.432646	0.126959	0.546123
SPAC11E3.04c	-0.000942485	0.998733	0.141118	0.290168	0.155801	0.266367	0.035469	0.830206
SPAC11E3.05	-0.155061	0.419887	0.101597	0.457238	-0.214629	0.249687	-0.204898	0.128285
SPAC11E3.06	-0.30031	0.313029	1.12542	1.19762e-07	0.720123	0.00173837	-0.668974	0.00602275
SPAC11E3.07	0.110847	0.608821	-0.00955864	0.945782	0.190442	0.087936	0.206971	0.0431284
SPAC11E3.08c	0.153207	0.634542	0.161977	0.478321	-0.201576	0.464191	-0.0122672	0.969532
SPAC11E3.09	-0.0475877	0.900716	-0.202525	0.197246	0.145537	0.473928	-0.00511333	0.98555
SPAC11E3.10	-0.0582269	0.819269	-0.140995	0.308449	-0.0957601	0.618431	-0.00697884	0.974885
SPAC11E3.11c	-0.0440138	0.860668	-0.309367	0.00738154	-0.166507	0.365405	-0.0103966	0.958234
SPAC11E3.12	0.0786254	0.82009	0.256962	0.150986	-0.0249767	0.941222	0.0271381	0.923764
SPAC11E3.13c	-0.324284	0.133006	-0.0353017	0.869482	-0.282687	0.196116	-0.456188	0.00222446
SPAC11E3.14	-0.240186	0.177692	0.226996	0.0915556	0.140909	0.421143	-0.0238884	0.911172
SPAC11E3.15	-0.14904	0.341269	-0.207744	0.0134167	-0.128456	0.305734	-0.181518	0.0482588
SPAC11G7.01	-0.100343	0.647947	-0.679977	2.96343e-09	-0.366209	0.00216415	-0.208218	0.104076
SPAC11G7.02	-0.0320804	0.877368	-0.0978606	0.326323	0.0599953	0.675198	-0.0251726	0.852389
SPAC11G7.03	0.261305	0.18325	0.50652	0.000340969	0.383295	0.000295969	0.489632	2.5479e-07
SPAC11G7.04	-0.166699	0.358597	-0.355214	0.000257739	-0.0741298	0.686025	-0.158728	0.150702
SPAC11G7.05c	0.0148654	0.965652	0.47676	0.00698924	0.125631	0.560782	0.014013	0.958292
SPAC11G7.06c	-0.143557	0.613803	0.0655408	0.756768	-0.203468	0.389692	-0.19076	0.346935
SPAC11H11.01	0.218363	0.462976	0.884182	3.85034e-06	0.245699	0.359381	0.336607	0.117583
SPAC11H11.02c	-0.152734	0.673322	-0.134546	0.676892	-0.101493	0.791535	-0.291008	0.272569
SPAC11H11.03c	0.0443032	0.89674	-0.0447021	0.836027	-0.0276942	0.920485	-0.0291266	0.898503
SPAC11H11.04	-0.0672065	0.87743	0.466417	0.0930399	0.994937	1.03825e-05	0.171456	0.582713
SPAC11H11.05c	0.156984	0.665894	0.575113	0.0568383	0.203215	0.576406	0.100078	0.786388
SPAC11H11.06	-0.0938442	0.731179	-0.0381353	0.79624	0.0431687	0.823074	0.0617508	0.671611
SPAC1250.01	0.0852483	0.681976	0.00786848	0.960782	0.202515	0.156604	0.0991039	0.467813
SPAC1250.02	-0.016793	0.966474	0.492467	0.192725	-0.00900783	0.986073	-0.00573103	0.992615
SPAC1250.03	0.170296	0.488406	0.246541	0.173348	0.193919	0.34709	0.186452	0.266091
SPAC1250.04c	-0.0678713	0.868942	0.0253342	0.927042	-0.266541	0.325136	0.0267075	0.9351
SPAC1250.05	-0.0841525	0.771579	-1.26536	2.03251e-25	-0.125647	0.492266	-0.111532	0.425672
SPAC1250.07	NA	NA	NA	NA	NA	NA	NA	NA
SPAC1296.01c	0.135798	0.426361	0.218855	0.0507067	0.200136	0.122346	0.123979	0.301778
SPAC1296.02	-0.182448	0.304987	-0.660376	9.85237e-11	0.0433278	0.801912	-0.137605	0.226261
SPAC1296.03c	-0.131058	0.642577	-0.162083	0.347081	-0.281371	0.123673	-0.26583	0.108327
SPAC1296.04	-0.199965	0.500717	-0.246211	0.205496	-0.280153	0.177953	-0.132553	0.514978
SPAC1296.05c	0.182291	0.406015	0.37108	0.00739628	0.215099	0.242068	0.183124	0.246713
SPAC1296.06	-0.0886896	0.764801	0.419696	0.00428223	-0.212434	0.297466	-0.111443	0.562205
SPAC12B10.01c	0.0911208	0.737844	0.244114	0.054119	0.0201857	0.93754	0.0990796	0.511486
SPAC12B10.02c	-0.0287907	0.926263	-0.190335	0.171177	0.0547029	0.802255	0.00685058	0.975216
SPAC12B10.03	0.135913	0.58197	0.0865325	0.621693	0.0341651	0.897603	0.218519	0.163375
SPAC12B10.04	0.114703	0.692789	-0.118026	0.495624	0.0471012	0.854205	-0.000129012	0.99979
SPAC12B10.05	0.00791704	0.981479	0.293107	0.0246621	-0.0185878	0.939975	-0.0239892	0.908402
SPAC12B10.06c	0.095193	0.719299	-0.0110507	0.956296	0.170021	0.357381	0.223032	0.13865
SPAC12B10.07	-0.049714	0.84141	-0.144701	0.24561	-0.0207735	0.925606	-0.0197387	0.923026
SPAC12B10.08c	0.178388	0.546447	0.434206	0.0445018	0.122486	0.716709	0.234439	0.326569
SPAC12B10.09	0.296302	0.0734579	0.173169	0.227184	0.242265	0.130577	0.159749	0.30661
SPAC12B10.10	0.0699093	0.865073	0.337228	0.142249	0.0599773	0.873051	-0.221568	0.400397
SPAC12B10.11	0.131282	0.654711	0.342372	0.046558	0.162754	0.48527	0.00128133	0.998296
SPAC12B10.12c	-0.0596121	0.84141	0.131059	0.431859	0.00466897	0.987167	-0.172726	0.301015
SPAC12B10.13	-0.033008	0.92574	0.239616	0.122269	-0.0848259	0.767653	0.092043	0.635387
SPAC12B10.14c	0.024743	0.937462	0.0184549	0.925562	-0.0226017	0.93187	0.0479942	0.80653
SPAC12B10.15c	0.0673339	0.875022	0.188037	0.494128	-0.015963	0.973267	-0.17242	0.557638
SPAC12B10.16c	0.138216	0.561414	0.0756875	0.622526	0.0399722	0.846166	0.177625	0.173053
SPAC12G12.01c	-0.00810815	0.977692	-0.0122363	0.941982	-0.0225208	0.91718	-0.112691	0.396828
SPAC12G12.02	-0.297377	0.197674	-0.783961	1.85044e-07	-0.322734	0.0662177	-0.563919	1.02437e-05
SPAC12G12.03	-0.0524829	0.845068	-0.278394	0.0475814	-0.0044023	0.986906	0.0429851	0.796055
SPAC12G12.04	-0.0134885	0.947538	0.63568	1.79845e-12	0.0324427	0.822499	0.000161531	0.99948
SPAC12G12.05c	0.0601023	0.807936	-0.129694	0.31378	0.0748659	0.690628	-0.00301215	0.99026
SPAC12G12.06c	-0.260761	0.0917795	-0.506322	1.42399e-06	-0.202578	0.122097	-0.333239	0.000375332
SPAC12G12.07c	0.131752	0.490933	0.194706	0.0754619	0.208282	0.0971192	0.23494	0.0320468
SPAC12G12.08	0.0451063	0.873179	0.140842	0.31625	0.0868982	0.65809	0.0876597	0.598649
SPAC12G12.09	0.0113146	0.975312	0.00177846	0.99352	-0.0310873	0.916111	-0.0668174	0.802241
SPAC12G12.10	-0.0939322	0.662181	0.0684494	0.610662	-0.0357387	0.87531	-0.0231556	0.909117
SPAC12G12.11c	0.0679344	0.819269	0.256104	0.0987181	0.123693	0.549175	0.18906	0.19946
SPAC12G12.12	0.309131	0.0506866	0.309083	0.0124414	0.0648652	0.767653	0.313425	0.0166045
SPAC12G12.13c	-0.175215	0.547003	-0.414905	0.0149171	-0.323715	0.0671745	-0.343488	0.0315916
SPAC12G12.14c	0.104133	0.715356	0.164952	0.330929	0.0206174	0.944979	0.154662	0.387217
SPAC12G12.15	0.291254	0.105297	0.0607256	0.714925	0.155559	0.413564	0.321014	0.0194994
SPAC12G12.16c	0.160205	0.586823	0.488549	0.00659325	-0.176235	0.563802	-0.0375891	0.907097
SPAC12G12.17	0.0834681	0.819269	0.145423	0.547401	-0.145176	0.646992	-0.0288414	0.931279
SPAC1327.01c	0.0877566	0.684669	0.0168496	0.905974	0.138276	0.357381	0.102805	0.422571
SPAC139.01c	0.0879133	0.596012	-0.239689	0.0105323	-0.0521734	0.733607	0.0380815	0.773962
SPAC139.02c	-0.336712	0.0244484	-0.318714	0.00955414	-0.431681	0.000679788	-0.425552	0.000280701
SPAC139.03	0.190833	0.388168	0.668436	2.50557e-05	0.0113287	0.973414	-0.00279311	0.994492
SPAC139.04c	-0.0263823	0.92999	0.0911874	0.534263	0.0754575	0.696197	-0.0551708	0.765623
SPAC139.05	-0.440584	0.082798	0.178586	0.59196	-0.513278	0.064608	-0.59647	0.0203375
SPAC139.06	0.0535709	0.84141	-0.233205	0.085986	-0.07363	0.710726	0.0500103	0.770734
SPAC1399.01c	-0.260568	0.257357	0.860858	7.50244e-07	0.192355	0.412012	-0.203819	0.283618
SPAC1399.02	-0.254855	0.257357	-0.444143	0.00620367	0.0181917	0.952625	-0.0189176	0.943659
SPAC1399.03	-0.161425	0.397814	-0.287538	0.00579964	0.0491584	0.78961	-0.04352	0.781841
SPAC1399.04c	0.0100898	0.971884	-0.13546	0.746919	0.113749	0.732226	0.25062	0.348596
SPAC1399.05c	-0.00216594	0.997999	0.405309	0.076962	0.218517	0.397061	0.514103	0.00358725
SPAC1399.06	-0.223742	0.438664	0.658328	0.000382078	-0.0198471	0.959704	-0.198528	0.398231
SPAC13A11.01c	0.160089	0.3877	0.0121026	0.930846	0.063001	0.72626	0.153915	0.199606
SPAC13A11.02c	-0.210874	0.46416	-0.772082	3.72769e-06	0.00419	0.99054	0.0161134	0.950336
SPAC13A11.03	0.591913	0.00494624	1.02352	1.05108e-05	0.540831	0.0257028	0.40678	0.0962839
SPAC13A11.04c	0.18562	0.399641	0.434316	0.0017015	0.166383	0.447882	0.162133	0.371195
SPAC13A11.05	0.0116731	0.966345	-0.0785496	0.540371	0.049237	0.770805	0.0665752	0.631188
SPAC13A11.06	0.374979	0.152048	-0.024304	0.947473	0.0203437	0.96523	0.310307	0.220744
SPAC13C5.01c	0.105364	0.570648	0.0596053	0.628513	0.152717	0.239939	0.19103	0.0628143
SPAC13C5.02	0.0459187	0.879449	0.269637	0.0535696	0.165153	0.36697	0.129424	0.430378
SPAC13C5.03	-0.190897	0.5327	0.0757464	0.768443	-0.268938	0.32222	-0.333777	0.145574
SPAC13C5.04	-0.227159	0.467135	-0.152893	0.480407	0.197568	0.410566	0.0568878	0.829935
SPAC13C5.05c	0.0312224	0.919237	0.42582	0.000892914	0.123043	0.511651	-0.0512338	0.769557
SPAC13C5.06c	-0.405302	0.0419931	-0.424395	0.00678494	-0.492466	0.00268132	-0.362312	0.0166099
SPAC13C5.07	0.117197	0.552406	0.212077	0.089015	0.118896	0.511651	0.173604	0.180871
SPAC13D1.01c	NA	NA	NA	NA	NA	NA	NA	NA
SPAC13D6.01	-0.0366137	0.935982	0.751557	0.00104183	-0.211498	0.515415	-0.206901	0.467217
SPAC13D6.02c	0.0440769	0.869848	-0.137959	0.203609	-0.103211	0.393134	-0.0559651	0.598935
SPAC13D6.03c	0.0369653	0.915499	-0.182065	0.232121	0.0399709	0.873051	-0.0248705	0.912393
SPAC13D6.04c	0.10172	0.674791	0.315637	0.0195983	0.0103978	0.973201	0.0847925	0.633103
SPAC13D6.05	0.0395232	0.88973	-0.0272298	0.875305	0.119745	0.515378	0.130694	0.38661
SPAC13F5.01c	-0.253253	0.316348	-0.158546	0.397911	-0.175573	0.464191	-0.468327	0.00219515
SPAC13F5.02c	0.0366641	0.900472	-0.185168	0.174097	0.0923195	0.599951	0.134313	0.332774
SPAC13F5.03c	0.0505506	0.90874	0.0731032	0.810297	0.0700641	0.854953	0.118519	0.684073
SPAC13F5.04c	-0.165998	0.631295	0.0549482	0.894928	-0.259162	0.459562	-0.0225396	0.96104
SPAC13F5.05	-0.0256931	0.943946	0.0859861	0.645772	-0.0256977	0.934865	0.0999044	0.619723
SPAC13F5.06c	0.141	0.51514	0.156362	0.273887	0.0374929	0.88338	0.234311	0.0950194
SPAC13F5.07c	-0.532994	0.0116014	0.127483	0.733994	-0.675583	0.00625369	-0.938482	0.000118139
SPAC13G6.01c	-0.134172	0.522352	-0.02418	0.862109	-0.0234127	0.904592	-0.21901	0.0426747
SPAC13G6.02c	-0.129006	0.410216	-0.518106	9.59729e-10	-0.100991	0.47669	-0.162774	0.0978192
SPAC13G6.03	-0.496153	3.72122e-05	-0.65907	4.57361e-08	-0.52894	1.13131e-05	-0.367344	0.000791138
SPAC13G6.04	0.0980114	0.690301	0.166343	0.253695	0.0890531	0.701179	0.18266	0.213933
SPAC13G6.05c	0.214571	0.367144	0.488882	0.00149171	0.296433	0.109033	0.250942	0.139282
SPAC13G6.06c	0.283593	0.288894	0.403048	0.000161342	0.162488	0.373375	0.316449	0.0284969
SPAC13G6.07c	-0.244153	0.175369	-0.492721	1.74773e-07	-0.236998	0.163593	-0.280944	0.00558396
SPAC13G6.08	-0.200048	0.553396	-0.242331	0.429387	0.00975532	0.982979	-0.0425015	0.913618
SPAC13G6.09	0.050348	0.875022	-0.258145	0.0432116	-0.019373	0.94164	-0.0735566	0.670041
SPAC13G6.10c	-0.326505	0.000818104	0.130577	0.13972	-0.280826	0.00927295	-0.438777	1.55681e-08
SPAC13G6.11c	0.0912094	0.716073	-0.066256	0.61325	0.0288792	0.890131	0.206938	0.0766988
SPAC13G6.12c	-0.303215	0.264403	0.0383171	0.889324	-0.465852	0.0242428	-0.384263	0.0741687
SPAC13G6.13	0.00119287	0.990341	-0.0184294	0.894928	0.000923643	0.99345	-0.0100574	0.909117
SPAC13G6.14	0.0533077	0.845068	-0.0682663	0.652332	0.0741462	0.720861	0.239803	0.064461
SPAC13G6.15c	-0.045438	0.912286	0.0913179	0.688501	-0.126769	0.666047	-0.0480493	0.873733
SPAC13G7.01c	-0.0484558	0.849681	-0.187742	0.0631551	-0.0540504	0.744958	0.047669	0.728005
SPAC13G7.02c	-0.0655239	0.879911	-1.24042	2.17569e-07	-0.48661	0.0271561	-0.874342	1.14068e-06
SPAC13G7.03	0.0571542	0.84141	0.287564	0.0331955	0.0150043	0.961494	0.133377	0.424389
SPAC13G7.04c	-0.267445	0.140263	-0.0321116	0.863884	-0.211289	0.210988	-0.278731	0.0405859
SPAC13G7.05	-0.0839995	0.825742	-0.157891	0.487077	-0.182563	0.486195	-0.0480428	0.862168
SPAC13G7.06	-0.178348	0.276068	-0.539804	6.77521e-07	-0.253319	0.0454286	-0.249142	0.0206208
SPAC13G7.07	0.253445	0.307858	0.580851	0.000230037	0.0656577	0.83078	0.301547	0.120217
SPAC13G7.08c	-0.135507	0.583338	-0.52006	4.07547e-06	-0.0985208	0.529538	-0.323979	0.00301268
SPAC13G7.09c	0.0616807	0.860668	-0.114879	0.580734	-0.070214	0.822499	-0.00101444	0.999153
SPAC13G7.10	0.190599	0.380828	0.613885	2.66407e-06	0.352693	0.0334515	0.253725	0.100592
SPAC13G7.11	0.0861431	0.783178	0.112091	0.512441	0.19014	0.317021	0.312445	0.0266533
SPAC13G7.12c	-0.213372	0.357478	-0.261944	0.0478229	-0.375849	0.00444364	-0.379462	0.0078087
SPAC13G7.13c	0.0817964	0.819269	-0.723508	0.000283773	-0.127144	0.664946	0.523178	0.000691137
SPAC140.01	-0.195639	0.438492	-0.130168	0.457429	-0.146507	0.470089	-0.0280011	0.904406
SPAC140.02	-0.317347	0.180439	-0.557295	7.2357e-07	-0.515791	1.86362e-07	-0.775943	3.70827e-20
SPAC140.03	-0.0570527	0.872515	0.0293351	0.873636	-0.24039	0.170179	-0.100022	0.583305
SPAC140.04	0.352568	0.207667	0.945037	0.00014596	0.163116	0.649301	0.433186	0.0808584
SPAC1420.01c	0.0174369	0.947538	-0.160424	0.152093	0.0387698	0.835261	0.031154	0.841163
SPAC1420.02c	0.0518396	0.77783	-0.209202	0.0126477	0.102787	0.396641	0.0620702	0.573675
SPAC1420.03	0.0151117	0.97172	-0.0943698	0.670093	-0.0038743	0.992974	0.165882	0.423967
SPAC1420.04c	-0.106368	0.78856	-0.118729	0.651048	-0.351529	0.164953	-0.223978	0.366838
SPAC144.01	-0.0127467	0.976509	-0.163852	0.423014	-0.0497644	0.863455	-0.229252	0.189819
SPAC144.02	0.136817	0.560634	0.312319	0.0301583	0.0603726	0.802687	0.102017	0.549281
SPAC144.03	-0.118656	0.440929	-0.235101	0.00756342	-0.220325	0.0887799	-0.183156	0.0786536
SPAC144.04c	-0.0075139	0.980477	0.356762	0.000375509	0.0901831	0.535086	-0.0873927	0.475217
SPAC144.05	-0.0153443	0.959824	0.0946147	0.574608	-0.0644807	0.744619	-0.0405156	0.820484
SPAC144.06	0.0734197	0.739201	-0.107693	0.427394	-0.117149	0.515378	0.0623814	0.692108
SPAC144.07c	0.00564169	0.990341	0.202645	0.282918	-0.0465382	0.885007	-0.149381	0.480087
SPAC144.08	0.000518898	0.998733	0.066348	0.698605	0.0372907	0.89863	0.0263161	0.916279
SPAC144.09c	-0.322512	0.06996	-0.224231	0.11255	-0.292153	0.0794388	-0.439023	0.000916175
SPAC144.10c	-0.129315	0.500881	-0.109001	0.421524	-0.197879	0.190493	-0.0633725	0.685875
SPAC144.11	-0.336251	0.0388502	-0.72102	9.57062e-13	-0.289528	0.0466856	-0.368856	0.000573172
SPAC144.12	-0.174217	0.319915	-0.37238	8.12808e-05	-0.0542504	0.767653	-0.138493	0.216582
SPAC144.13c	0.00735518	0.990341	0.0788476	0.694456	0.0689675	0.823074	0.0648649	0.775932
SPAC144.14	-0.126788	0.683723	0.122511	0.546307	-0.256396	0.223195	-0.165125	0.389738
SPAC144.15c	0.00059509	0.998733	-0.142094	0.441127	-0.0901922	0.680356	-0.0196028	0.930731
SPAC144.16	-0.127528	0.557116	-0.0573022	0.694456	0.00556154	0.982385	-0.16929	0.248664
SPAC144.17c	-0.0674643	0.824081	0.208803	0.127866	-0.0355099	0.893165	0.0169194	0.941054
SPAC144.18	0.238465	0.074935	-0.0101264	0.942667	0.181348	0.205265	0.302049	0.00532541
SPAC1486.01	0.106932	0.59459	0.205055	0.0673526	0.300391	0.00260064	0.0272598	0.863618
SPAC1486.02c	0.0674147	0.792464	0.26587	0.0390161	0.259441	0.0927192	0.105479	0.49469
SPAC1486.03c	0.0651304	0.774977	0.0578126	0.656189	-0.0835855	0.636872	-0.0361936	0.833436
SPAC1486.04c	-0.0701322	0.741102	-0.29523	0.0051775	-0.0889264	0.565749	-0.14379	0.310405
SPAC1486.05	-0.0116709	0.962666	-0.0915988	0.438831	0.0861783	0.616865	0.0716775	0.53926
SPAC1486.06	-0.0614478	0.789042	-0.165443	0.137891	-0.0790816	0.631278	-0.127939	0.320011
SPAC1486.07c	-0.135458	0.547381	-0.376359	0.0030764	-0.0185505	0.938047	-0.0275677	0.887077
SPAC1486.08	0.141669	0.587521	-0.0864473	0.645231	0.164396	0.448956	0.122965	0.521502
SPAC1486.09	-0.156271	0.591317	-0.557533	0.000379384	-0.162822	0.401947	-0.408235	0.00229164
SPAC1486.10	-0.137701	0.521787	-0.234482	0.0618482	-0.144573	0.365602	-0.180301	0.148406
SPAC1486.11	0.219511	0.466831	0.684387	0.00207387	0.196532	0.519768	0.290649	0.215048
SPAC14C4.01c	-0.225049	0.249127	0.288242	0.0313898	-0.0987009	0.645196	-0.284162	0.0426747
SPAC14C4.02c	0.123837	0.560354	0.0517609	0.714925	0.150938	0.404374	0.122502	0.414046
SPAC14C4.03	0.252293	0.410574	0.0731137	0.868867	0.068582	0.877296	0.0831293	0.831101
SPAC14C4.04	-0.162999	0.387294	-0.372802	0.000814231	-0.0275805	0.901728	-0.0424442	0.812589
SPAC14C4.05c	-0.054504	0.84141	-0.0937961	0.547401	-0.057996	0.792067	-0.11092	0.489132
SPAC14C4.06c	0.266068	0.10146	0.366451	0.00165669	0.311368	0.0303287	0.4434	6.06966e-05
SPAC14C4.07	0.185252	0.381427	0.525368	7.80074e-05	0.202809	0.190493	0.262273	0.0773994
SPAC14C4.08	-0.113201	0.733464	-0.651309	0.0788529	-0.360607	0.178917	-0.176431	0.585413
SPAC14C4.09	-0.165904	0.521787	-0.784067	2.26809e-08	-0.266298	0.137709	-0.562216	7.757e-06
SPAC14C4.10c	0.130711	0.688476	0.895349	2.41463e-06	0.311448	0.178237	0.0842792	0.753197
SPAC14C4.11	-0.0585963	0.810122	-0.330007	0.0058139	0.0155125	0.943619	-0.131215	0.304675
SPAC14C4.12c	-0.101765	0.690082	-0.270039	0.0469631	0.00707277	0.979155	0.00951587	0.966329
SPAC14C4.13	-0.326964	0.0782296	0.0979241	0.58948	-0.198564	0.324024	-0.422064	0.00463496
SPAC14C4.14	-0.27974	0.0133034	-0.786625	9.80359e-20	-0.134299	0.304943	-0.236387	0.00410579
SPAC14C4.15c	0.0207498	0.943946	-0.0860449	0.560607	-0.114833	0.570587	0.0132508	0.953003
SPAC14C4.16	0.22318	0.477729	0.345774	0.143148	0.0928214	0.796395	0.300046	0.182822
SPAC1527.01	-0.0811819	0.743003	0.063306	0.644247	0.0561373	0.797791	0.0516644	0.756932
SPAC1527.02	0.125897	0.647397	0.406718	0.0111367	0.207211	0.322627	0.379732	0.00613124
SPAC1527.03	-0.259041	0.264953	-0.539128	0.000198227	-0.204392	0.278454	-0.46289	9.51376e-05
SPAC1556.01c	0.19832	0.333906	0.564459	2.52035e-05	0.129169	0.557518	0.208275	0.179719
SPAC1556.02c	-0.0912821	0.768235	-0.321836	0.048957	0.015549	0.953918	0.0271732	0.896608
SPAC1556.03	-0.0765377	0.742186	0.0252646	0.860211	0.0790415	0.656165	-0.0426168	0.810275
SPAC1556.04c	-0.0573478	0.900472	0.366671	0.216626	0.0183498	0.970105	0.624116	0.00370722
SPAC1556.05c	-0.0927674	0.768235	-0.124385	0.488715	-0.0943513	0.666047	-0.177042	0.25369
SPAC1556.06	0.067508	0.875965	0.228611	0.451816	0.0225337	0.960945	0.207626	0.458845
SPAC1556.07	-0.0123848	0.962685	-0.188888	0.123897	0.0114923	0.961075	0.0155746	0.923764
SPAC1556.08c	0.0784436	0.744809	-0.061934	0.610662	0.021094	0.920485	0.1341	0.260156
SPAC1565.01	-0.172052	0.606663	-0.633061	0.0300206	-0.233448	0.501428	-0.2377	0.434468
SPAC1565.02c	0.134122	0.569747	0.26386	0.0802023	0.0860604	0.705282	0.0845518	0.65957
SPAC1565.03	-0.0544327	0.906128	0.223703	0.493878	-0.422571	0.157229	-0.205167	0.515692
SPAC1565.04c	-0.204839	0.438175	0.431141	0.00809421	0.825527	6.38946e-07	-0.0583317	0.815674
SPAC1565.05	-0.235569	0.3887	-0.893403	7.2585e-09	-0.390576	0.0079283	-0.462292	0.000796432
SPAC1565.06c	0.0381865	0.893659	0.205611	0.150418	0.173836	0.288528	0.264839	0.049363
SPAC1565.07c	0.243153	0.332951	0.0603852	0.820488	-0.0169626	0.965409	0.0193709	0.950336
SPAC1565.08	0.0211522	0.937135	0.179188	0.0536241	0.125907	0.285215	0.112052	0.329062
SPAC15A10.01	0.188912	0.357478	0.628741	4.61201e-07	0.125738	0.545695	0.190252	0.19395
SPAC15A10.02	0.0285377	0.909767	-0.206902	0.0723383	-0.0865541	0.620307	-0.117441	0.387217
SPAC15A10.03c	0.226709	0.218342	0.474802	0.000245048	0.319692	0.0365013	0.135271	0.41273
SPAC15A10.04c	-0.0891312	0.788522	-0.381871	0.00267306	-0.199188	0.161204	-0.37277	0.000245654
SPAC15A10.05c	0.00952713	0.985974	0.46937	0.0116263	0.0691664	0.830059	0.323948	0.0928545
SPAC15A10.06	0.229946	0.22522	0.0605443	0.690094	0.213562	0.179886	0.273867	0.0292081
SPAC15A10.07	0.346991	0.0419931	0.412958	0.00862272	0.191671	0.307346	0.249861	0.0978386
SPAC15A10.08	0.0801388	0.715677	0.403096	0.000352634	0.0935226	0.616446	-0.05211	0.746157
SPAC15A10.09c	-0.39705	0.0789802	-0.638789	0.000795139	-0.213891	0.397061	-0.317236	0.102096
SPAC15A10.10	-0.357308	0.113777	0.100541	0.619858	-0.370106	0.0665958	-0.747475	1.07862e-05
SPAC15A10.11	0.119359	0.482108	0.190272	0.0622726	0.176909	0.177083	0.129646	0.24428
SPAC15A10.12c	0.128449	0.647397	0.193135	0.338296	-0.129925	0.608967	0.144278	0.500961
SPAC15A10.13	0.0683088	0.819269	-0.131107	0.347952	-0.10173	0.577391	0.0244555	0.90991
SPAC15A10.15	0.00302353	0.992048	-0.184385	0.133394	-0.00331754	0.989434	0.0655371	0.667538
SPAC15A10.16	0.0582437	0.838976	0.131527	0.333387	0.133453	0.501428	0.124819	0.352395
SPAC15A10.17	-0.103832	0.775476	-0.839825	2.30966e-06	-0.133429	0.601642	-0.272005	0.141538
SPAC15E1.02c	0.175713	0.620338	1.13179	0.00029494	1.41687	1.45721e-13	1.00434	4.00382e-06
SPAC15E1.03	-0.0771579	0.71867	-0.0840716	0.423088	-0.0654953	0.663384	-0.0669392	0.565179
SPAC15E1.04	0.0434617	0.873179	0.226992	0.121981	0.0815925	0.6528	0.160004	0.214247
SPAC15E1.05c	0.00225939	0.995278	-0.00679257	0.96877	0.0356046	0.875258	0.103127	0.557698
SPAC15E1.06	0.179669	0.358474	0.143957	0.327116	0.183172	0.296123	0.302976	0.0164585
SPAC15E1.07c	0.0117696	0.908527	0.168122	0.476089	0.00105038	0.99345	0.0645511	0.612786
SPAC15E1.08	-0.181941	0.254535	-0.24522	0.0383747	-0.0442122	0.81624	-0.11511	0.383994
SPAC15E1.09	0.337219	0.0347681	0.664781	1.81634e-07	0.106017	0.62393	0.333114	0.0118598
SPAC15E1.10	0.0765927	0.831087	0.59337	0.00102003	0.0519721	0.880093	0.0211521	0.950841
SPAC15F9.01c	0.0959315	0.794767	1.58207	3.37321e-08	0.114163	0.784676	-0.325874	0.266333
SPAC15F9.02	-0.0952047	0.665447	0.0191265	0.896434	0.109283	0.517268	0.058436	0.708458
SPAC15F9.03c	-0.146888	0.469906	-0.157685	0.190305	0.0582144	0.768829	-0.0482567	0.739123
SPAC16.01	-0.0357461	0.9066	-0.10752	0.480597	-0.0565778	0.805536	0.00965884	0.967502
SPAC16.02c	-0.100305	0.683292	-0.13838	0.320914	-0.0472286	0.823923	-0.027437	0.870216
SPAC16.03c	0.0244665	0.92614	0.0921388	0.443448	0.177447	0.277586	0.036667	0.820295
SPAC16.04	-0.0110889	0.971884	-0.116873	0.371993	0.0730699	0.662166	-0.0793146	0.535381
SPAC16.05c	-0.354005	0.104129	-0.742523	2.92866e-06	0.423103	0.00471131	-0.167974	0.357456
SPAC1610.01	0.188508	0.455929	-0.11952	0.53683	0.0354235	0.915247	0.273953	0.118619
SPAC1610.02c	0.0417867	0.873179	-0.124147	0.411488	-0.0486797	0.808938	0.0496093	0.775401
SPAC1610.03c	0.113185	0.721145	1.10821	0.000990221	0.23214	0.482621	0.146294	0.65737
SPAC1610.04	0.104045	0.697023	0.295185	0.0450212	0.145409	0.479289	0.188902	0.249147
SPAC1635.01	-0.33495	0.00487769	-0.027544	0.819211	-0.286222	0.005081	-0.317916	0.00252515
SPAC1639.01c	-0.367611	0.0419931	-1.05865	2.15918e-17	-0.571843	1.17462e-05	-0.359656	0.00463496
SPAC1639.02c	-0.0480453	0.833739	0.0987745	0.402832	-0.0265816	0.89863	-0.000886359	0.998296
SPAC167.01	0.0291422	0.927227	0.115308	0.485402	0.0369145	0.88338	-0.022771	0.924205
SPAC167.02	0.068011	0.84141	0.122834	0.469324	-0.0433002	0.86999	0.000202775	0.999643
SPAC167.03c	0.078402	0.789992	-0.132133	0.378566	0.219108	0.172134	0.163845	0.26748
SPAC167.04	-0.0037544	0.990341	0.0334363	0.815031	0.0774227	0.699472	0.0316622	0.869322
SPAC167.05	0.0681039	0.809998	0.225046	0.0987181	0.143159	0.408222	0.177181	0.169214
SPAC167.06c	0.234067	0.471859	1.10022	5.27746e-06	0.0131312	0.977703	0.236461	0.412653
SPAC167.07c	0.168846	0.467615	0.144088	0.426361	-0.0500738	0.839413	0.0271142	0.909117
SPAC167.08	0.0668367	0.84084	0.0189699	0.968005	0.0240412	0.957112	0.0968118	0.779144
SPAC167.09	0.210054	0.455374	0.391055	0.0394023	0.133981	0.636872	0.384332	0.0374937
SPAC1687.01	-0.0548137	0.873179	-0.45519	0.000523776	-0.105596	0.53611	-0.220796	0.102051
SPAC1687.02	0.142554	0.555011	0.130075	0.459963	0.120488	0.620307	0.175265	0.317043
SPAC1687.03c	0.0540676	0.810122	-0.00994677	0.944922	0.0149818	0.943048	0.112361	0.352395
SPAC1687.04	0.484421	0.00775689	0.541308	0.00100569	0.419859	0.0231389	0.500513	0.00110709
SPAC1687.05	-0.0859744	0.734944	0.090018	0.490263	-0.00775748	0.974229	-0.0531055	0.728005
SPAC1687.06c	-0.186892	0.357478	-0.428823	1.87668e-05	-0.195246	0.213424	-0.1947	0.0742546
SPAC1687.07	0.181322	0.557952	0.476933	0.0357713	-0.0873446	0.813817	-0.0721943	0.821253
SPAC1687.08	-0.0400354	0.92454	-0.111298	0.803038	-0.251594	0.42481	-0.113142	0.751131
SPAC1687.09	-0.109006	0.635215	-0.113803	0.328756	-0.120038	0.464352	-0.169373	0.153137
SPAC1687.10	0.075064	0.767488	-0.100735	0.493949	-0.0378442	0.865274	-0.0273215	0.888791
SPAC1687.11	-0.139719	0.670494	-0.445196	0.00936547	-0.0918121	0.662708	-0.398851	0.00138982
SPAC1687.12c	0.0483315	0.875965	0.0967088	0.465462	-0.017231	0.943048	0.164299	0.208469
SPAC1687.13c	0.143994	0.56486	0.326337	0.0322371	0.139377	0.495257	0.137236	0.419234
SPAC1687.14c	-0.0427249	0.92574	0.203913	0.474021	-0.0213146	0.962881	-0.0291411	0.940662
SPAC1687.15	0.104248	0.594772	-0.211352	0.0558918	-0.0351349	0.85987	0.363057	0.000140927
SPAC1687.16c	-0.0103082	0.981299	-0.35265	0.371433	-0.0323935	0.945381	0.0471516	0.912119
SPAC1687.17c	0.0902879	0.731926	-0.0357488	0.840283	-0.150185	0.44558	0.0551454	0.797756
SPAC1687.18c	0.00526965	0.988703	0.106073	0.437803	0.0674361	0.770872	-0.0432681	0.786509
SPAC1687.19c	-0.0972792	0.715492	-0.197435	0.118812	0.0651946	0.735618	-0.143993	0.287919
SPAC1687.20c	0.0288635	0.947538	-0.0535509	0.858375	-0.22851	0.472797	-0.13757	0.619723
SPAC1687.21	0.144289	0.367223	0.162881	0.14849	0.130682	0.37679	0.0756298	0.557638
SPAC1687.22c	-0.338932	0.0350973	-0.232257	0.0565372	-0.464475	8.59763e-05	-0.359377	0.00201439
SPAC1687.23c	NA	NA	0.0251202	0.855685	NA	NA	NA	NA
SPAC16A10.01	-0.381281	0.0639822	0.355204	0.0340451	-0.108443	0.681326	-0.442965	0.00623106
SPAC16A10.02	0.0361815	0.898012	-0.0927675	0.58676	-0.0678738	0.780522	0.00978988	0.966484
SPAC16A10.03c	-0.0865502	0.741102	0.262675	0.101241	-0.0153503	0.957112	-0.104188	0.579226
SPAC16A10.04	-0.337779	0.086611	-0.118357	0.551171	-0.127728	0.609616	-0.158289	0.403197
SPAC16A10.05c	-0.251363	0.3887	-0.551772	0.0192749	-0.590044	0.00794536	-0.467401	0.035584
SPAC16A10.06c	0.0985877	0.766718	0.457977	0.00620367	0.233755	0.312666	-0.0172743	0.954313
SPAC16A10.07c	-0.00473513	0.990341	0.025197	0.883595	0.0309521	0.898773	-0.0867463	0.601604
SPAC16A10.08c	-0.156297	0.654109	0.148237	0.606145	-0.103444	0.767653	0.0376756	0.912393
SPAC16C9.01c	0.34188	0.0444223	0.686137	1.47673e-07	0.0543008	0.82572	-0.10262	0.579034
SPAC16C9.02c	-0.467203	5.87267e-07	-0.748189	4.99186e-18	-0.533142	1.22597e-07	-0.60359	1.95629e-14
SPAC16C9.03	-0.181803	0.563333	-0.550598	0.000891118	-0.274219	0.119864	-0.523721	0.000105028
SPAC16C9.04c	0.0118399	0.969915	-0.0880156	0.540718	0.0342615	0.874178	0.0184728	0.925692
SPAC16C9.05	0.16244	0.387294	0.168688	0.175759	0.0335129	0.8815	0.0919653	0.546201
SPAC16C9.06c	-0.190874	0.175369	-0.302087	0.00126406	-0.0745054	0.613417	-0.0683507	0.590338
SPAC16C9.07	0.0325145	0.923531	-0.101146	0.521407	0.114615	0.59469	0.0447239	0.822822
SPAC16E8.01	0.0112314	0.966653	-0.0341828	0.794068	0.156909	0.296354	0.0477398	0.732186
SPAC16E8.02	0.33472	0.166295	0.680022	0.000538381	0.13057	0.675198	0.293178	0.180871
SPAC16E8.03	NA	NA	NA	NA	NA	NA	NA	NA
SPAC16E8.04c	0.349097	0.0128736	0.204395	0.146614	0.225079	0.127082	0.389625	0.000710357
SPAC16E8.05c	0.164721	0.628295	0.413791	0.244493	-0.0209309	0.967637	0.0756334	0.849973
SPAC16E8.06c	-0.0340852	0.932624	-0.323747	0.0737414	-0.0547091	0.823923	-0.296557	0.0498219
SPAC16E8.07c	0.0809191	0.651082	-0.0715718	0.531062	0.109479	0.39153	0.107095	0.315066
SPAC16E8.08	-0.0459535	0.879911	-0.0987514	0.564156	0.0677039	0.796395	0.0512646	0.818264
SPAC16E8.09	0.0932999	0.69973	0.155758	0.217242	-0.00857449	0.975526	0.104624	0.480087
SPAC16E8.10c	0.0820757	0.713232	0.0916821	0.484785	0.144472	0.36697	0.0854652	0.585413
SPAC16E8.11c	0.216475	0.241815	-0.0452529	0.781331	0.0197229	0.938683	0.130283	0.380806
SPAC16E8.12c	-0.111955	0.631295	-0.236697	0.0900886	-0.0760066	0.72972	-0.0871525	0.63154
SPAC16E8.13	0.110497	0.649933	0.21412	0.0869202	0.0758406	0.708652	0.173944	0.263383
SPAC16E8.14c	0.100196	0.674791	0.160882	0.266989	0.0986558	0.641281	0.0596784	0.751131
SPAC16E8.15	-0.0699866	0.73535	-0.159603	0.0719271	0.0100046	0.959888	-0.0612705	0.608636
SPAC16E8.16	-0.243384	0.209875	0.219182	0.124364	-0.212375	0.245094	-0.351849	0.0112872
SPAC16E8.17c	0.172889	0.401162	0.241423	0.0631646	0.176397	0.28114	0.230566	0.0522817
SPAC16E8.18	-0.107595	0.792627	-0.239405	0.473271	-0.103428	0.798717	-0.158606	0.628342
SPAC16E8.18c	0.0774489	0.832637	0.185937	0.423615	-0.264893	0.325171	0.0689077	0.80531
SPAC1705.02	-0.607593	0.0006303	-0.119881	0.537773	-0.151929	0.571468	-0.591547	0.000695202
SPAC1705.03c	-0.0502335	0.861936	0.366443	0.00266464	0.0793961	0.717166	-0.127789	0.394464
SPAC1751.01c	-0.0177044	0.971646	0.400634	0.111624	-0.421291	0.0937812	0.0581584	0.863618
SPAC1751.02c	0.236979	0.266252	-0.0303596	0.894878	-0.0711385	0.796395	0.112596	0.544143
SPAC1751.03	-0.0748285	0.71867	-0.336191	1.85585e-05	0.105357	0.424389	0.00665887	0.966977
SPAC1751.04	-0.165554	0.522729	-0.345977	0.0520573	-0.102796	0.647122	-0.190731	0.247336
SPAC1782.01	0.0259335	0.921901	-0.078261	0.545164	-0.0896974	0.651583	0.00628382	0.974885
SPAC1782.02c	-0.0333262	0.91991	0.0525746	0.74532	-0.0255401	0.916609	-0.0808537	0.640663
SPAC1782.03	-0.0970975	0.740991	0.116918	0.528615	-0.0215218	0.944979	-0.073606	0.74023
SPAC1782.04	0.0606245	0.79925	-0.205792	0.0898936	0.165111	0.287052	0.026336	0.888549
SPAC1782.05	0.0944039	0.749351	0.507106	0.000244361	0.0200552	0.945933	0.0552489	0.795363
SPAC1782.06c	-0.0404982	0.872515	-0.493423	1.24734e-05	0.0483231	0.80085	0.0955905	0.508453
SPAC1782.07	-0.16631	0.472575	-0.691972	1.73384e-10	0.00561255	0.980837	-0.255434	0.00861395
SPAC1782.08c	0.0217934	0.933339	-0.151237	0.240509	-0.0852999	0.622578	-0.0377821	0.812589
SPAC1782.09c	0.111372	0.697023	0.0291923	0.880598	-0.0689354	0.796395	0.0474931	0.819735
SPAC1782.10c	-0.159605	0.350322	-0.481857	2.51105e-06	-0.180377	0.114971	-0.234056	0.0119454
SPAC1782.11	-0.088544	0.608821	-0.698623	4.29568e-17	-0.232625	0.0662177	-0.152674	0.110702
SPAC1782.12c	0.0813585	0.826488	0.973754	9.14235e-08	0.0112495	0.977851	-0.230337	0.339618
SPAC1783.01	-0.2504	0.351599	0.399794	0.0292423	-0.243003	0.326657	-0.412906	0.0113471
SPAC1783.02c	0.143824	0.493885	0.290037	0.0237454	0.176342	0.366616	0.219033	0.154619
SPAC1783.03	-0.105439	0.724595	-0.0212688	0.925562	-0.160081	0.511651	-0.11314	0.597193
SPAC1783.04c	-0.206145	0.222818	-0.28408	0.0174954	-0.115296	0.505538	-0.136925	0.34304
SPAC1783.05	0.144032	0.491954	0.0620227	0.651822	0.189078	0.14916	0.0882718	0.502798
SPAC1783.06c	-0.0628821	0.87743	0.219982	0.365052	0.0907443	0.796395	-0.227298	0.373173
SPAC1783.07c	-0.127311	0.51514	0.00201507	0.990418	-0.22309	0.094176	-0.0583828	0.685299
SPAC1783.08c	-0.108439	0.595263	-0.572318	4.13425e-09	-0.0967029	0.593234	-0.152384	0.160312
SPAC1786.01c	0.127667	0.56486	-0.44256	9.35315e-05	-0.244281	0.223778	-0.0648881	0.751131
SPAC1786.02	-0.378364	0.0166759	-2.22688	1.96626e-71	-0.21525	0.254876	-0.586263	2.36164e-07
SPAC1786.03	0.141342	0.553396	-0.186617	0.227414	0.0393808	0.885007	0.0990194	0.593927
SPAC1786.04	0.0193633	0.918247	0.35669	0.279506	0.0488829	0.823233	-0.0663185	0.677065
SPAC17A2.01	-0.535025	0.00434292	-0.357698	0.0921993	-0.299237	0.169541	-0.427557	0.0166954
SPAC17A2.02c	0.172514	0.407126	-0.267861	0.0417886	-0.161954	0.477643	0.123304	0.452228
SPAC17A2.03c	0.136082	0.412182	-0.212406	0.0391965	0.0761926	0.649867	0.238756	0.0155355
SPAC17A2.04c	-0.17009	0.517565	-0.166983	0.359738	0.103105	0.645196	-0.233268	0.127698
SPAC17A2.05	0.0366145	0.932106	-0.156844	0.361881	-0.0881966	0.725265	0.051123	0.811859
SPAC17A2.06c	0.103705	0.706405	0.053586	0.778103	-0.19056	0.411101	-0.0570248	0.773632
SPAC17A2.07c	0.157606	0.664321	0.707707	0.014762	0.0899938	0.83169	0.249615	0.415681
SPAC17A2.08c	0.188465	0.399641	0.253768	0.0900818	0.111683	0.603611	0.213492	0.17769
SPAC17A2.09c	-0.168794	0.488406	-0.331082	0.022729	-0.357938	0.0127332	-0.243616	0.0879921
SPAC17A2.10c	0.00116033	0.990341	0.120545	0.582994	0.0241714	0.853622	0.0743419	0.583523
SPAC17A2.11	0.0177146	0.952589	-0.0680143	0.863849	-0.0779167	0.767653	0.0436107	0.899325
SPAC17A2.12	-0.224112	0.317367	-0.313513	0.0328923	-0.191934	0.321199	-0.350529	0.0227288
SPAC17A2.13c	-0.0700394	0.724751	-0.0817537	0.391479	0.0114084	0.952331	0.0626381	0.593927
SPAC17A2.14	-0.13998	0.410574	-0.384851	9.75877e-05	-0.0681319	0.690882	-0.0147418	0.930688
SPAC17A5.01	0.0326013	0.909602	-0.171913	0.255277	-0.00752317	0.977208	0.00732877	0.974908
SPAC17A5.02c	0.133092	0.516701	0.0201815	0.903363	0.124093	0.509549	0.126736	0.376427
SPAC17A5.03	-0.172518	0.431778	-0.42873	0.000379384	-0.134652	0.447704	-0.212139	0.0773994
SPAC17A5.04c	-0.18142	0.410574	-0.085154	0.598235	-0.118479	0.562524	-0.260544	0.102017
SPAC17A5.05c	-0.0341688	0.933339	-0.143281	0.545113	-0.110548	0.716562	-0.188867	0.424389
SPAC17A5.06	0.19878	0.362696	0.23339	0.0336296	0.167996	0.243572	0.235593	0.0403475
SPAC17A5.07c	-0.0492212	0.834059	0.0132519	0.930466	0.0657465	0.740311	0.0902921	0.533149
SPAC17A5.08	0.070195	0.754869	-0.114539	0.320394	0.136523	0.348628	0.14432	0.21241
SPAC17A5.09c	0.0208235	0.950983	0.0934267	0.55613	0.0471568	0.848439	0.10779	0.543218
SPAC17A5.10	0.227234	0.348052	0.372406	0.0453982	0.117361	0.656172	0.4604	0.00504284
SPAC17A5.11	0.0762128	0.858875	1.50508	8.47308e-12	0.286384	0.360367	0.153387	0.634289
SPAC17A5.12	-0.0218834	0.943946	0.0316898	0.862331	0.204176	0.223327	0.116193	0.51142
SPAC17A5.13	0.0350558	0.900428	-0.149274	0.34716	0.00223295	0.993357	-0.000384119	0.99948
SPAC17A5.14	0.0339143	0.909385	-0.0142705	0.929205	0.0897578	0.597056	0.0878746	0.512266
SPAC17A5.15c	-0.0461427	0.818582	-0.229146	0.00985174	0.0813167	0.571374	0.00855709	0.953848
SPAC17A5.16	0.0835766	0.734944	-0.0626763	0.709386	-0.0320812	0.894568	0.110914	0.482028
SPAC17A5.18c	0.21358	0.517164	0.569304	0.071297	0.104641	0.803788	0.0355213	0.93649
SPAC17A5.19	0.0893754	0.826058	0.196662	0.609831	-0.196268	0.595015	-0.139313	0.690351
SPAC17C9.01c	-0.00378491	0.990851	0.132912	0.349269	0.041137	0.858548	0.0343111	0.862168
SPAC17C9.02c	0.0411667	0.909385	0.011915	0.958494	-0.020086	0.953095	-0.00900671	0.975756
SPAC17C9.03	-0.115474	0.480629	-0.37388	7.07423e-06	-0.0610595	0.642427	-0.170139	0.0602184
SPAC17C9.05c	0.263684	0.264316	0.194544	0.332055	0.0176609	0.961075	0.265516	0.197078
SPAC17C9.06	0.046892	0.879161	0.0666167	0.666501	0.0739636	0.700607	0.180113	0.171455
SPAC17C9.07	0.202201	0.383462	0.0769394	0.64298	-0.00887659	0.977208	0.275617	0.0475626
SPAC17C9.08	0.114533	0.604632	0.212814	0.0961543	0.0491719	0.820376	-0.0420855	0.818264
SPAC17C9.09c	-0.235314	0.156871	-0.567446	8.55346e-07	-0.219274	0.10734	-0.210418	0.0770607
SPAC17C9.10	-0.275096	0.0821934	0.000389891	0.997739	-0.15682	0.32499	-0.202411	0.0886754
SPAC17C9.11c	0.022176	0.947538	0.318228	0.0499038	-0.0521828	0.846166	0.0652908	0.761319
SPAC17C9.12	-0.0601176	0.8348	0.219616	0.0758241	-0.0420189	0.863455	-0.0523623	0.745709
SPAC17C9.13c	-0.0308779	0.925518	-0.231057	0.0958432	-0.0312123	0.890637	-0.0682621	0.666752
SPAC17C9.14	0.116967	0.607395	0.323986	0.0125813	0.0335418	0.89422	-0.00919317	0.969532
SPAC17C9.15c	0.0298904	0.92574	0.0602291	0.692597	0.143635	0.424173	0.0711976	0.687934
SPAC17C9.16c	0.0529131	0.842132	-1.07455	9.67577e-19	-0.302285	0.0600253	-0.292871	0.0316009
SPAC17D4.01	-0.787105	2.27298e-08	-3.89576	1.38569e-191	-0.772999	3.78086e-12	-1.31521	7.03666e-45
SPAC17D4.02	0.183334	0.357478	0.21527	0.0934002	0.0072928	0.977208	0.0455718	0.793885
SPAC17D4.03c	0.0310832	0.910092	-0.115003	0.414511	-0.119069	0.550008	0.116999	0.43385
SPAC17D4.04	0.00679342	0.985218	-0.207732	0.0842426	-0.157534	0.313268	-0.171339	0.169667
SPAC17G6.02c	-0.221283	0.123074	-0.457639	1.08598e-05	-0.209585	0.123038	-0.0755748	0.607695
SPAC17G6.03	0.540955	0.0129878	1.2348	2.67738e-09	0.0734058	0.840187	0.498631	0.0128978
SPAC17G6.04c	0.00364742	0.992025	0.00917402	0.962171	0.267902	0.0961578	0.084641	0.623815
SPAC17G6.05c	0.293209	0.179742	0.476853	0.00644966	0.12303	0.630361	0.260135	0.170308
SPAC17G6.06	-0.0361916	0.879911	-0.278919	0.00877165	-0.031961	0.865685	-0.00681979	0.967881
SPAC17G6.07c	0.159573	0.413261	0.115206	0.422522	0.16717	0.331685	0.138355	0.351406
SPAC17G6.08	0.06577	0.811049	0.163644	0.241829	-0.0190399	0.943235	0.0680832	0.702548
SPAC17G6.09	0.0812569	0.693201	-0.0409803	0.768238	0.0868506	0.599509	0.206634	0.0832424
SPAC17G6.10	0.250685	0.0932094	0.134871	0.248724	0.182783	0.177282	0.207939	0.0711025
SPAC17G6.11c	-0.421495	0.000720934	-0.619337	5.4915e-08	-0.143199	0.361697	-0.219621	0.119364
SPAC17G6.12	0.43681	0.00653168	0.483446	0.000825281	0.235566	0.220431	0.457756	0.000914121
SPAC17G6.13	-0.0768459	0.819269	0.539865	0.000202255	-0.109931	0.620953	-0.100825	0.619723
SPAC17G6.14c	0.0111525	0.962905	-0.193339	0.068964	0.0597602	0.701776	0.0390948	0.751131
SPAC17G6.15c	-0.0924977	0.670494	-0.257024	0.0111135	-0.142649	0.35239	-0.0703799	0.590338
SPAC17G6.16c	0.100659	0.573837	0.0559058	0.634581	0.166798	0.174859	0.199795	0.0605496
SPAC17G6.17	0.217584	0.351621	0.163401	0.280722	0.0728907	0.757549	0.154438	0.358959
SPAC17G8.01c	-0.0710884	0.789042	-0.465457	0.000177513	-0.130884	0.472533	-0.102944	0.495483
SPAC17G8.02	-0.14027	0.562798	-0.135694	0.404592	-0.129515	0.535319	-0.228829	0.159744
SPAC17G8.03c	-0.126985	0.527689	-0.264843	0.0453023	0.0218826	0.924019	0.0274489	0.888024
SPAC17G8.04c	0.0293067	0.915479	-0.140548	0.22402	0.0129908	0.953918	0.256943	0.0136451
SPAC17G8.05	0.347674	0.0947372	0.333984	0.0656894	0.301897	0.141455	0.317369	0.0856279
SPAC17G8.06c	-0.112085	0.443358	-0.110615	0.197298	-0.120574	0.375315	-0.109108	0.241804
SPAC17G8.07	-0.00567248	0.988392	0.00645565	0.967398	0.138595	0.462347	-0.00100427	0.998296
SPAC17G8.08c	-0.113407	0.570195	-0.371641	5.0061e-05	-0.0299525	0.885662	-0.130735	0.231453
SPAC17G8.09	0.107555	0.762763	0.265042	0.238137	0.0161813	0.968793	-0.136015	0.632486
SPAC17G8.10c	-0.114452	0.719449	0.360518	0.0162837	0.0368798	0.902721	-0.0199733	0.942044
SPAC17G8.11c	-0.00514796	0.990341	-0.635717	4.45609e-06	-0.0358445	0.889504	0.0827604	0.640742
SPAC17G8.12	-0.0268405	0.92574	0.190563	0.138514	-0.0837987	0.679319	-0.0954653	0.555857
SPAC17G8.13c	0.0637784	0.801631	-0.228105	0.103468	-0.0292661	0.898773	0.0690206	0.670041
SPAC17G8.14c	0.114894	0.55923	-0.00295009	0.986093	0.100641	0.560169	0.212938	0.0879921
SPAC17G8.15	-0.262937	0.388926	-0.298361	0.303087	-0.335043	0.266615	-0.113507	0.715819
SPAC17H9.01	0.18631	0.432286	0.405726	0.0131234	0.228953	0.270944	0.114645	0.582259
SPAC17H9.02	-0.0455694	0.869148	-0.268112	0.0395673	-0.20929	0.190452	-0.0497472	0.766771
SPAC17H9.03c	-0.116731	0.695756	0.0787724	0.701574	-0.175862	0.489266	-0.145548	0.49805
SPAC17H9.04c	-0.176944	0.458588	-0.668845	2.25305e-07	-0.154181	0.30255	-0.353016	0.000721448
SPAC17H9.05	-0.116195	0.741102	-0.565694	0.00126289	-0.150302	0.423717	-0.426439	0.00115959
SPAC17H9.06c	0.184492	0.491791	0.271357	0.176044	0.171118	0.473928	0.20412	0.306159
SPAC17H9.07	0.0565461	0.819269	-0.06425	0.666855	0.091278	0.621087	0.132898	0.376481
SPAC17H9.08	-0.0508493	0.861582	0.379332	0.00209166	0.137922	0.467761	-0.0669153	0.717477
SPAC17H9.09c	-0.00377112	0.992025	-0.0079186	0.963524	0.00480165	0.987161	0.0933053	0.556121
SPAC17H9.10c	-0.108872	0.641916	-0.434995	0.000333137	-0.240414	0.104114	-0.0967327	0.553818
SPAC17H9.11	-0.0430394	0.869148	-0.178346	0.167472	-0.024077	0.927616	0.0300046	0.884269
SPAC17H9.12c	0.00708305	0.988947	-0.27616	0.0517517	-0.133769	0.515605	-0.0949783	0.586142
SPAC17H9.13c	-0.167039	0.433529	-0.316206	0.0124414	-0.202135	0.194469	-0.158767	0.239462
SPAC17H9.14c	-0.0771289	0.71646	-0.238295	0.0288785	0.0141031	0.938967	0.0298068	0.841452
SPAC17H9.16	-0.00509983	0.98645	-0.100899	0.405222	0.0421351	0.820345	0.0536216	0.689526
SPAC17H9.17c	0.0354064	0.92574	0.318265	0.0889414	-0.0965847	0.725211	-0.0285835	0.917966
SPAC17H9.18c	NA	NA	NA	NA	0.00935711	0.915189	NA	NA
SPAC17H9.19c	-0.0576355	0.879911	-0.213167	0.311614	-0.304062	0.134496	-0.0840931	0.705136
SPAC17H9.20	0.19439	0.385493	-0.0363654	0.857806	-0.00191598	0.993736	0.154983	0.395237
SPAC1805.01c	0.140576	0.488406	0.185267	0.113132	-0.0629471	0.727949	0.0272966	0.885071
SPAC1805.02c	0.0494433	0.829552	0.094247	0.430038	0.156843	0.30255	-0.028855	0.862745
SPAC1805.03c	0.0657798	0.854383	0.220058	0.292096	0.0743733	0.805536	-0.00241678	0.996081
SPAC1805.04	0.063372	0.785932	-0.0222758	0.881225	0.0280547	0.889417	0.0970952	0.469316
SPAC1805.05	0.021863	0.921866	-0.0312009	0.767039	0.00985246	0.956332	0.0786577	0.476971
SPAC1805.06c	-0.1397	0.341739	-0.141459	0.218458	0.0344067	0.839179	-0.0964828	0.387217
SPAC1805.07c	0.199926	0.491022	0.227202	0.318258	0.121517	0.692312	0.0361164	0.911172
SPAC1805.08	-0.116	0.641523	-0.297194	0.023712	0.00427444	0.987167	0.0302807	0.882272
SPAC1805.09c	0.186929	0.576257	0.591546	0.0179369	0.211109	0.516964	0.165613	0.589237
SPAC1805.10	-0.020723	0.952043	0.522867	3.47707e-05	0.187817	0.297187	0.0710914	0.729159
SPAC1805.11c	-0.144846	0.549703	-0.197588	0.0856788	-0.222835	0.199171	-0.256448	0.0206884
SPAC1805.12c	-0.161162	0.308373	-0.669978	3.22756e-13	-0.0241673	0.89863	-0.0557714	0.670855
SPAC1805.13	-0.17086	0.357478	-0.324321	0.000592	-0.147216	0.3227	-0.152305	0.174973
SPAC1805.14	-0.166988	0.44567	-0.282966	0.0283186	-0.165573	0.329204	-0.182647	0.215885
SPAC1805.15c	-0.18623	0.396528	0.164971	0.260018	-0.00957139	0.976857	-0.182258	0.250638
SPAC1805.16c	0.183836	0.332215	0.122398	0.377099	0.155327	0.369952	0.239058	0.0580453
SPAC1805.17	-0.130011	0.482381	-0.446592	2.16832e-06	-0.0223724	0.904407	-0.000722473	0.998296
SPAC1805.18	-0.00918412	0.985974	0.103972	0.638278	-0.051811	0.873998	0.0138047	0.966921
SPAC1834.01	-0.117843	0.516306	-0.268764	0.00378308	-0.0708451	0.601642	-0.116079	0.249147
SPAC1834.02	0.0024755	0.993521	0.123755	0.172382	-0.0327433	0.843758	-0.0210507	0.883443
SPAC1834.03c	-0.0601906	0.801631	-0.774373	3.42245e-11	-0.0859187	0.611878	-0.058797	0.745218
SPAC1834.04	-0.107364	0.550091	-0.46649	9.99379e-05	-0.215882	0.0879395	-0.147608	0.211662
SPAC1834.05	0.148859	0.481992	-0.0360596	0.78199	0.100716	0.496868	0.116422	0.347798
SPAC1834.06c	0.0174367	0.952145	-0.297443	0.0181078	-0.233774	0.128573	-0.0383342	0.833436
SPAC1834.07	-0.145649	0.488399	-0.0253368	0.876215	-0.0922778	0.652544	-0.188367	0.202283
SPAC1834.08	-0.0720857	0.767193	-0.000195688	0.999218	0.0523299	0.801205	-0.0358939	0.843107
SPAC1834.09	0.0343417	0.93482	0.527089	0.00758492	0.108622	0.750639	-0.0382096	0.90991
SPAC1834.10c	0.0276176	0.928692	-0.0314462	0.857218	-0.0454996	0.849826	0.0308871	0.888549
SPAC1834.11c	-0.324736	0.0407308	-0.329096	0.00131685	-0.422803	3.73873e-05	-0.393754	0.000192726
SPAC1834.13	0.0202733	0.958617	0.969048	0.00453181	-0.0385782	0.930878	-0.0232902	0.957248
SPAC1851.02	0.148812	0.386302	-0.211961	0.0528007	-0.059494	0.766367	0.146995	0.289751
SPAC1851.03	-0.103779	0.61673	-0.199346	0.0607474	-0.108222	0.489266	-0.0078436	0.964512
SPAC1851.04c	0.0374815	0.892716	0.091192	0.567895	0.0921202	0.643564	0.186839	0.163773
SPAC186.01	0.532072	0.0147836	0.701778	0.0059144	0.636463	0.005081	0.610143	0.0055959
SPAC186.02c	0.345853	0.0156555	0.71165	0.0151964	0.126706	0.343783	0.466397	0.0117073
SPAC186.03	0.0476983	0.586465	0.249725	0.236485	0.0225958	0.80085	NA	NA
SPAC186.04c	-0.755224	5.29098e-06	-0.49259	0.198755	-0.125237	0.427786	-1.20259	4.42795e-08
SPAC186.05c	-0.226029	0.0972372	-0.477796	0.132741	NA	NA	-4.8919	5.01161e-168
SPAC186.06	-0.724511	7.08791e-06	-0.705374	0.0542407	-0.694874	0.00181499	-1.16206	1.40898e-07
SPAC186.07c	0.00128737	0.990341	0.132705	0.547401	0.0489363	0.708652	-0.0100574	0.909117
SPAC186.08c	-0.0538755	0.649856	0.125244	0.685894	-0.0418405	0.820376	-0.116777	0.331666
SPAC186.09	-0.262106	0.0639822	-0.472477	0.17222	-0.301629	0.189581	-0.452933	0.0132874
SPAC18B11.02c	-0.134586	0.426512	-0.316551	0.00249993	-0.0657404	0.697693	-0.180972	0.129116
SPAC18B11.03c	-0.105835	0.725121	-0.107817	0.576414	-0.3631	0.0563539	-0.116482	0.569103
SPAC18B11.04	-0.0338414	0.918339	0.115108	0.525563	0.027753	0.915189	0.153132	0.337096
SPAC18B11.05	0.227543	0.182851	0.139661	0.308051	-0.0193344	0.944979	0.236537	0.0830826
SPAC18B11.06	-0.0395191	0.928692	-0.458911	0.0202427	-0.103882	0.689951	-0.434228	0.00725712
SPAC18B11.07c	-0.0370932	0.905468	0.126825	0.358862	0.0939138	0.599446	0.185907	0.122341
SPAC18B11.08c	0.237325	0.179541	-0.14903	0.313364	0.0498002	0.832869	0.244827	0.0784815
SPAC18B11.09c	0.0349291	0.92289	0.592414	2.96973e-05	0.174151	0.412308	-0.121502	0.538558
SPAC18B11.10	-0.130278	0.503916	-0.1813	0.170989	-0.0515419	0.801573	-0.13904	0.291351
SPAC18B11.11	0.126579	0.664321	0.0119875	0.955219	-0.10122	0.7208	0.118458	0.551543
SPAC18G6.01c	0.061603	0.879161	0.193763	0.350471	-0.162459	0.594924	0.130755	0.559165
SPAC18G6.02c	-0.0267957	0.935982	-0.145518	0.370081	-0.0696484	0.750961	-0.215009	0.175337
SPAC18G6.03	-0.0293333	0.900716	-0.251928	0.0033454	0.0949705	0.424461	0.016008	0.912393
SPAC18G6.04c	0.184584	0.269742	0.264468	0.010504	0.145549	0.300787	0.0032432	0.988545
SPAC18G6.05c	-0.155968	0.276068	-0.568474	3.2691e-11	-0.179723	0.098624	-0.131158	0.209559
SPAC18G6.06	-0.00407317	0.992025	-0.208147	0.197939	0.0562776	0.80993	0.071409	0.6912
SPAC18G6.07c	-0.180155	0.283895	-0.365934	0.00136927	-0.174901	0.220371	-0.231676	0.0318671
SPAC18G6.09c	0.0743548	0.819269	0.127839	0.525563	0.225004	0.378527	0.305261	0.0722658
SPAC18G6.10	0.0603538	0.810122	0.178955	0.195624	0.0907431	0.621087	0.0844022	0.58809
SPAC18G6.11c	-0.227193	0.362313	-0.386942	0.0174101	-0.259602	0.0927192	-0.394295	0.00156539
SPAC18G6.12c	-0.126494	0.73891	-0.461753	0.0272068	-0.0470685	0.90212	-0.0544226	0.84462
SPAC18G6.13	-0.135268	0.724595	0.0642884	0.866595	0.153938	0.680133	0.0555918	0.888549
SPAC18G6.14c	-0.219063	0.232789	-0.328219	0.00170203	-0.160551	0.332614	-0.277975	0.00700166
SPAC18G6.15	-0.0572711	0.807936	-0.18728	0.0931323	0.00154914	0.99345	-0.0110119	0.953491
SPAC1952.01	0.0714834	0.823539	-0.109729	0.619103	-0.201289	0.436205	0.0218275	0.939724
SPAC1952.02	-0.219722	0.337752	-0.536361	0.000105425	-0.232691	0.0914578	-0.358504	0.00121532
SPAC1952.03	-0.00732143	0.984298	-0.0617841	0.698043	-0.127558	0.516299	0.0551326	0.778149
SPAC1952.04c	0.120358	0.683463	0.551523	0.000561465	0.177072	0.444866	0.271845	0.12372
SPAC1952.05	-0.04657	0.873179	0.165062	0.285544	-0.0596266	0.830166	-0.21026	0.165713
SPAC1952.06c	0.0480984	0.865073	-0.417668	0.00298402	-0.0396287	0.873055	-0.0939955	0.563392
SPAC1952.07	-0.0392135	0.90874	0.228898	0.131206	0.0646063	0.796395	-0.191813	0.262889
SPAC1952.08c	-0.00699512	0.984074	0.0460472	0.751713	-0.0807595	0.710726	0.0698155	0.6493
SPAC1952.09c	-0.116569	0.602258	-0.0467451	0.77913	0.0333354	0.890131	0.0924313	0.564807
SPAC1952.10c	0.0279122	0.943946	-0.0543581	0.800799	-0.121792	0.645196	-0.0325996	0.907856
SPAC1952.11c	0.287972	0.153628	0.40089	0.0034216	0.380739	0.00292527	0.422302	0.000203164
SPAC1952.12c	-0.034386	0.919173	-0.17752	0.312409	-0.145482	0.482949	-0.016144	0.947717
SPAC1952.13	0.105838	0.683595	0.219655	0.138314	0.140499	0.375315	0.28916	0.0167021
SPAC1952.14c	0.0478938	0.865073	0.140026	0.365705	0.119212	0.511651	0.132027	0.403721
SPAC1952.15c	-0.268232	0.387294	0.133765	0.666501	-0.0763339	0.850314	-0.24329	0.414928
SPAC1952.16	0.144078	0.500655	0.166109	0.214598	-0.101105	0.673859	0.150227	0.321313
SPAC1952.17c	0.366972	0.0674485	0.648797	0.000182148	0.19889	0.41532	0.175773	0.41273
SPAC19A8.01c	-0.241541	0.297334	-0.303546	0.0623369	-0.0937109	0.725265	-0.0776314	0.704528
SPAC19A8.02	-0.281778	0.101295	-0.439136	2.52022e-05	-0.275709	0.0270527	-0.160587	0.183751
SPAC19A8.03	0.151112	0.481992	0.332088	0.00826967	0.00207139	0.99345	0.186256	0.174438
SPAC19A8.04	0.0144652	0.966556	0.304194	0.0120177	0.264914	0.0578738	0.103572	0.467813
SPAC19A8.05c	-0.0158367	0.962438	0.354254	0.00643945	0.00918013	0.977208	-0.0209518	0.929079
SPAC19A8.06	-0.035139	0.90874	0.178049	0.271328	-0.0183218	0.943619	-0.149568	0.351688
SPAC19A8.07c	-0.110348	0.785439	-0.71311	9.57651e-05	-0.040624	0.899682	-0.521718	0.00195161
SPAC19A8.08	-0.0747193	0.739201	-0.154036	0.219832	-0.0841967	0.635021	0.0044067	0.983381
SPAC19A8.09	0.0123519	0.980477	0.0100617	0.975225	-0.00073679	0.997999	0.088743	0.770306
SPAC19A8.10	0.0657055	0.821857	0.227262	0.138069	0.0284226	0.91578	0.0452001	0.824439
SPAC19A8.11c	0.117641	0.617255	0.090092	0.583916	0.00470072	0.987161	0.0624022	0.748433
SPAC19A8.12	0.185954	0.271054	0.187346	0.0995084	0.0254829	0.906451	0.155766	0.214247
SPAC19A8.13	0.0371025	0.910092	-0.0618224	0.708641	0.0768217	0.734864	0.212743	0.118005
SPAC19A8.14	0.196143	0.283895	0.188454	0.215736	0.233932	0.127934	0.230425	0.0863631
SPAC19A8.15	-0.00121008	0.997999	-0.117159	0.221238	0.017457	0.93187	0.0664635	0.590338
SPAC19A8.16	0.0315786	0.947408	0.0869738	0.823252	-0.134697	0.737349	-0.290588	0.344686
SPAC19B12.01	-0.181895	0.528538	-0.52695	0.00140244	-0.22938	0.10274	-0.522869	8.61122e-06
SPAC19B12.02c	-0.432176	0.00377031	0.0200611	0.911052	-0.153969	0.424517	-0.456861	0.000117456
SPAC19B12.03	-0.403809	6.44314e-05	-0.669725	2.51308e-09	-0.414943	7.15916e-06	-0.43818	2.46048e-06
SPAC19B12.04	0.00460481	0.990341	0.0350751	0.776581	0.0946884	0.53611	0.0668487	0.605843
SPAC19B12.05c	0.0937177	0.663996	0.127417	0.263867	0.0718288	0.656172	0.106519	0.404816
SPAC19B12.06c	-0.0922081	0.633825	-0.348544	0.000820346	-0.254399	0.0620168	-0.170472	0.163845
SPAC19B12.07c	0.0387889	0.909761	0.0789486	0.666384	-0.165059	0.462992	-0.0210636	0.940588
SPAC19B12.08	0.157226	0.576105	0.805354	2.05262e-06	0.0959888	0.731758	0.206781	0.300318
SPAC19B12.09	0.0126292	0.96997	-0.0964869	0.528615	0.122945	0.528062	-0.0242888	0.909117
SPAC19B12.10	0.19044	0.438175	0.435629	0.0015371	-0.0231107	0.933949	0.198926	0.199227
SPAC19B12.11c	-0.0969988	0.776276	-0.125216	0.440028	0.0122355	0.961075	-0.261092	0.0403623
SPAC19B12.12c	-0.0840186	0.831087	0.130747	0.652822	-0.210984	0.495765	-0.320044	0.201538
SPAC19B12.13	-0.0966456	0.792396	-0.404667	0.304455	-0.201268	0.558652	-0.227034	0.465609
SPAC19D5.01	0.230358	0.450939	0.372585	0.0951148	0.180618	0.502278	0.315346	0.114211
SPAC19D5.02c	0.00483989	0.990341	0.0989981	0.496644	0.0164507	0.946792	0.087213	0.566398
SPAC19D5.03	0.229097	0.33193	0.385374	0.0174101	0.322765	0.0631609	0.389873	0.00849393
SPAC19D5.04	0.0269596	0.90874	-0.140086	0.195624	0.0526697	0.753262	0.0995177	0.383994
SPAC19D5.05c	-0.132781	0.673322	-0.475815	0.00189609	-0.23428	0.141455	-0.405561	0.00384548
SPAC19D5.06c	0.103382	0.673322	0.277827	0.0501814	0.190709	0.32229	-0.0487228	0.818264
SPAC19D5.07	0.126418	0.709083	0.443364	0.0338277	0.262164	0.266418	0.369832	0.0493154
SPAC19D5.09c	NA	NA	NA	NA	NA	NA	NA	NA
SPAC19D5.10c	0.00217896	0.990341	0.0565359	0.822842	0.00483978	0.977208	-0.0242039	0.84462
SPAC19D5.11c	-0.0889972	0.821986	-0.0781639	0.789535	-0.171594	0.599552	-0.139788	0.624201
SPAC19E9.01c	-0.0589458	0.802686	-0.281858	0.00959955	0.0347391	0.863892	-0.0253728	0.887851
SPAC19E9.02	-0.0848884	0.690301	0.0282781	0.836409	-0.0426641	0.839812	-0.122954	0.334764
SPAC19E9.03	-0.321754	0.117067	-0.635937	1.48549e-05	-0.132767	0.521906	-0.0786827	0.662116
SPAC19G12.01c	0.00836742	0.98686	0.208114	0.289386	0.0394608	0.908343	0.102721	0.653862
SPAC19G12.02c	0.018778	0.947538	0.169673	0.174097	-0.117687	0.505538	0.0947276	0.52637
SPAC19G12.03	0.0102218	0.97869	0.260018	0.083246	0.324837	0.0409186	0.192536	0.232435
SPAC19G12.04	0.237164	0.385493	0.823138	2.52035e-05	0.393453	0.0786174	0.239885	0.293333
SPAC19G12.05	-0.266416	0.193652	-0.819692	5.01731e-12	-0.28874	0.0310035	-0.411147	0.000127736
SPAC19G12.06c	0.0534083	0.807936	0.249969	0.0234403	-0.0506611	0.766367	-0.0193622	0.925468
SPAC19G12.07c	0.163467	0.475498	0.224041	0.157917	0.122575	0.558451	0.0237792	0.916411
SPAC19G12.08	-0.159649	0.641976	-0.465863	0.120137	-0.23358	0.499726	-0.219631	0.477578
SPAC19G12.09	0.202616	0.332401	0.959484	1.1678e-15	0.584383	3.89361e-07	0.43428	0.000361177
SPAC19G12.10c	-0.106416	0.541492	0.22688	0.00712421	0.230118	0.054636	-0.0372077	0.759584
SPAC19G12.11	-0.00118249	0.998418	-0.0945103	0.47937	0.079002	0.656985	-0.00573369	0.980895
SPAC19G12.12	0.00759933	0.984959	0.0985501	0.505096	-0.118207	0.547364	0.0786663	0.640392
SPAC19G12.13c	-0.0411378	0.900721	0.253916	0.0914037	0.00947152	0.977208	0.0589598	0.773312
SPAC19G12.14	-0.0784916	0.697532	-0.0994347	0.39244	-0.015358	0.944752	0.00083755	0.998296
SPAC19G12.15c	-0.0179306	0.960462	-0.0064983	0.965908	-0.0189176	0.938589	0.138365	0.28945
SPAC19G12.16c	-0.357071	0.0356516	-1.23534	6.31604e-21	-0.830636	6.07694e-13	-1.05108	2.85731e-30
SPAC19G12.17	0.0949792	0.722724	0.183714	0.27826	0.126582	0.543071	0.0868792	0.646623
SPAC1A6.01c	0.0517957	0.861582	-0.0184839	0.923169	-0.0868071	0.700861	-0.0739939	0.67719
SPAC1A6.02	-0.00285952	0.994134	-0.219681	0.0678404	-0.0270882	0.903064	-0.103346	0.508453
SPAC1A6.03c	-0.079587	0.724595	-0.117174	0.328597	-0.0295048	0.873051	-0.121425	0.296101
SPAC1A6.04c	0.217343	0.488406	0.195327	0.577437	0.922282	2.70005e-11	1.39381	2.15353e-27
SPAC1A6.05c	0.0840761	0.69973	-0.0981813	0.447664	-0.0026395	0.992802	0.207911	0.140365
SPAC1A6.06c	0.124688	0.737844	0.590712	0.0737204	-0.0733714	0.868657	0.142634	0.684274
SPAC1A6.07	0.236669	0.0882608	0.322635	0.00310178	0.185509	0.153548	0.359193	0.001054
SPAC1A6.08c	0.0685578	0.865073	0.563492	0.0150605	-0.122791	0.72626	-0.312718	0.203475
SPAC1A6.09c	-0.0842119	0.641916	-0.318911	0.00242981	-0.231226	0.0687722	-0.147005	0.246044
SPAC1A6.10	-0.0403099	0.895882	-0.364997	0.00203994	0.133058	0.393141	-0.0787939	0.581415
SPAC1A6.11	0.0591395	0.84141	0.74131	0.0425064	0.10832	0.726393	0.190133	0.506677
SPAC1B1.01	-0.178536	0.332951	-0.108693	0.455772	-0.173745	0.280456	-0.129939	0.316165
SPAC1B1.02c	0.119272	0.586465	0.215019	0.072265	0.12662	0.476878	0.141133	0.294557
SPAC1B1.03c	-0.0026211	0.992025	-0.335472	5.28901e-05	0.0511879	0.736912	0.025853	0.849973
SPAC1B1.04c	0.0836706	0.70908	-0.191706	0.117512	-0.0414456	0.838582	0.0729154	0.629571
SPAC1B2.02c	0.223936	0.191353	0.0550349	0.670802	0.174708	0.245563	0.142805	0.271332
SPAC1B2.03c	-0.45067	0.000469009	-0.539292	1.48956e-07	-0.78327	7.77118e-13	-0.339831	0.000545855
SPAC1B2.04	-0.163309	0.479299	-0.657583	1.44689e-11	-0.0435761	0.807386	-0.193791	0.0770607
SPAC1B2.05	0.0548856	0.845966	-0.176462	0.161057	0.0574909	0.785654	0.100753	0.498621
SPAC1B2.06	-0.309672	0.230064	-0.399547	0.0735529	-0.402699	0.0746824	-0.457535	0.0232921
SPAC1B3.01c	0.138291	0.42796	0.359835	0.000129217	0.250097	0.0441526	0.0472006	0.745948
SPAC1B3.02c	-0.00373577	0.990341	-0.242282	0.0676433	0.00864377	0.972049	0.083785	0.536881
SPAC1B3.03c	0.10795	0.606663	1.38072	2.47301e-15	0.220773	0.155149	0.187316	0.156294
SPAC1B3.04c	0.0759312	0.787918	0.242345	0.106282	0.171754	0.396641	0.120117	0.495483
SPAC1B3.05	-0.0373116	0.869949	-0.223215	0.0480775	0.117933	0.388622	0.0570351	0.653862
SPAC1B3.06c	0.363854	0.0242785	0.365244	0.0101641	-0.111769	0.595015	0.419027	0.00123821
SPAC1B3.07c	0.090806	0.741102	0.31912	0.0273148	0.130326	0.542915	0.0795157	0.683224
SPAC1B3.08	0.0860642	0.706284	0.188399	0.0796354	0.00206284	0.99345	0.0393996	0.800419
SPAC1B3.09c	-0.0816682	0.787918	-0.489649	0.000163475	-0.162393	0.245563	-0.176343	0.186912
SPAC1B3.10c	0.0443586	0.917318	0.216903	0.260446	-0.051304	0.88563	-0.0846599	0.735935
SPAC1B3.11c	0.428507	0.0847218	0.869209	0.000116861	0.405378	0.100218	0.558459	0.00718778
SPAC1B3.12c	-0.131618	0.486463	-0.290818	0.00684984	-0.0754452	0.647122	-0.0444783	0.761728
SPAC1B3.13	-0.142437	0.644465	-0.593005	0.000829858	-0.259255	0.152107	-0.43775	0.00179444
SPAC1B3.14	-0.0664392	0.740563	-0.262162	0.00356455	0.00912021	0.962395	0.023298	0.881088
SPAC1B3.15c	0.245671	0.235979	0.380264	0.00558258	0.0641679	0.793876	0.289886	0.0668424
SPAC1B3.16c	-0.172587	0.624475	-1.03789	8.34346e-05	-0.544512	0.0441526	-0.341832	0.225458
SPAC1B3.17	0.152623	0.550779	0.152179	0.377308	0.0120814	0.970105	0.0575698	0.818264
SPAC1B3.18c	-0.115609	0.673322	0.0310337	0.87409	0.0173313	0.952558	-0.102633	0.606975
SPAC1B3.20	0.0469401	0.902317	0.314287	0.11833	0.135347	0.596684	0.187026	0.352776
SPAC1B3.21	NA	NA	NA	NA	NA	NA	NA	NA
SPAC1B9.02c	-0.2212	0.234431	-0.292949	0.0124058	-0.0859645	0.643564	-0.0604752	0.674654
SPAC1B9.03c	-0.182312	0.51514	-0.754482	1.42399e-06	-0.252918	0.112559	-0.400899	0.00130748
SPAC1D4.01	-0.0168447	0.962849	-0.00339982	0.990418	-0.0419874	0.86999	-0.180967	0.277756
SPAC1D4.02c	0.00750398	0.985974	0.177351	0.330849	0.130805	0.512718	0.275749	0.0531523
SPAC1D4.03c	0.227876	0.372253	0.65543	1.90466e-05	0.0853776	0.757551	0.278704	0.122341
SPAC1D4.04	0.0125541	0.952145	-0.301217	0.000305534	0.0589589	0.6596	-0.00792546	0.959113
SPAC1D4.05c	-0.0995058	0.681158	-0.175307	0.189133	-0.292396	0.0794388	-0.0312379	0.87699
SPAC1D4.06c	-0.167677	0.493295	0.204079	0.198379	-0.221469	0.308925	-0.34087	0.0403238
SPAC1D4.08	-0.100516	0.569747	-0.31313	0.00221258	-0.124348	0.410962	-0.0673749	0.599213
SPAC1D4.09c	-0.0163755	0.962951	-0.162511	0.275991	0.0608729	0.787315	-0.0153825	0.944864
SPAC1D4.10	-0.0987124	0.683463	-0.138203	0.359789	-0.0396714	0.855418	-0.0638717	0.704756
SPAC1D4.11c	0.0924555	0.731954	0.228507	0.111551	-0.0521528	0.819441	0.108595	0.574177
SPAC1D4.12	0.244876	0.109181	0.373098	0.000418378	0.294896	0.0126309	0.234287	0.0564491
SPAC1D4.13	-0.204036	0.37759	0.401118	0.000488322	0.468386	0.000191846	-0.0351685	0.854907
SPAC1D4.14	0.0524947	0.83876	0.153358	0.242537	0.069362	0.706413	0.0313582	0.865725
SPAC1F12.02c	-0.162495	0.333906	-0.37116	2.16171e-06	-0.064374	0.692223	-0.196452	0.0202313
SPAC1F12.04c	0.0601795	0.846564	-0.176664	0.292296	-0.441746	0.00401072	-0.146287	0.432503
SPAC1F12.05	-0.182168	0.247695	-0.334492	0.00137075	-0.0447611	0.818218	-0.0846347	0.536527
SPAC1F12.06c	0.146961	0.639809	0.541341	0.00354374	0.231372	0.344732	0.139938	0.549293
SPAC1F12.07	0.0193913	0.935336	0.0466079	0.687035	-0.0219793	0.904568	0.0496363	0.69729
SPAC1F12.08	0.156024	0.521787	0.31483	0.0344762	0.177981	0.361801	0.203986	0.201998
SPAC1F12.09	0.162783	0.481992	0.156715	0.264554	0.203951	0.27584	0.193755	0.17698
SPAC1F12.10c	0.129946	0.706597	0.937846	9.32285e-07	0.0485526	0.885549	-0.278023	0.187369
SPAC1F3.01	0.0652377	0.843344	0.0385456	0.831356	0.152706	0.37293	-0.0196268	0.930252
SPAC1F3.02c	0.035483	0.906128	0.292191	0.0165158	0.197434	0.267784	0.166078	0.2332
SPAC1F3.03	0.104316	0.674946	0.266761	0.0277828	0.118942	0.521788	0.202169	0.124563
SPAC1F3.04c	0.215339	0.261477	0.392933	0.00268854	0.276002	0.0659253	0.355111	0.0055959
SPAC1F3.05	0.167019	0.276906	0.006656	0.960138	0.058867	0.748395	0.299793	0.00155794
SPAC1F3.06c	-0.0514101	0.811049	-0.160325	0.134195	0.016067	0.941105	-0.0575131	0.707549
SPAC1F3.07c	0.118168	0.557952	-0.108903	0.434857	0.106023	0.525391	0.0230007	0.909644
SPAC1F3.08c	0.00359455	0.981372	-0.0371348	0.85697	-0.027053	0.789731	0.0457533	0.771953
SPAC1F3.09	-0.11472	0.594772	0.111813	0.459744	-0.0502401	0.807498	-0.0685178	0.662116
SPAC1F3.10c	0.0344724	0.922613	0.310977	0.0530449	-0.0878361	0.734864	-0.0270066	0.919517
SPAC1F5.02	0.12667	0.397814	0.23331	0.00325195	0.0911834	0.441262	0.154966	0.0757135
SPAC1F5.03c	-0.15947	0.277301	-0.468266	2.15694e-07	-0.184	0.164548	-0.236603	0.0181634
SPAC1F5.04c	0.157417	0.382849	0.363545	0.00017172	0.059059	0.742695	0.0507403	0.733953
SPAC1F5.05c	-0.0595688	0.834059	-0.216231	0.179649	-0.137067	0.501736	-0.0924712	0.609169
SPAC1F5.06	-0.048625	0.828782	-0.184799	0.0895713	-0.0689558	0.684129	-0.00400173	0.982746
SPAC1F5.07c	0.229093	0.332036	0.110297	0.412987	0.202619	0.181244	0.0930191	0.543218
SPAC1F5.08c	-0.0898024	0.767193	0.0251816	0.900058	-0.160395	0.401947	-0.103095	0.554436
SPAC1F5.09c	0.278592	0.367223	1.04201	1.63822e-05	0.0539364	0.904568	0.451031	0.0761967
SPAC1F5.10	-0.090647	0.641916	-0.261101	0.00746165	-0.0335225	0.856771	-0.169383	0.143626
SPAC1F5.11c	0.0157962	0.949655	-0.0630445	0.602975	0.0411129	0.823233	-0.00619274	0.974181
SPAC1F7.01c	0.0950894	0.573742	-0.0909475	0.39244	0.176276	0.141686	0.172733	0.120696
SPAC1F7.02c	-0.206693	0.482168	-0.797965	1.58055e-09	-0.247015	0.0941546	-0.546619	1.67022e-06
SPAC1F7.03	-0.0333682	0.885965	0.0102278	0.938231	0.106268	0.475178	-0.085327	0.506106
SPAC1F7.04	-0.180742	0.117813	-0.365484	2.31525e-06	-0.0222344	0.898773	-0.100357	0.313721
SPAC1F7.05	-0.232733	0.327165	0.108919	0.598401	-0.203455	0.35239	-0.217185	0.185373
SPAC1F7.06	0.0138847	0.969915	0.673059	0.0683782	-0.223131	0.33393	-0.169278	0.506675
SPAC1F7.07c	-1.10128	2.47282e-09	-0.479173	0.192237	-0.327814	0.30538	-0.686325	0.00769684
SPAC1F7.08	-1.05896	8.4864e-09	0.164479	0.689904	-0.815697	0.000211276	-1.41435	4.45379e-12
SPAC1F7.09c	0.0487209	0.879911	0.312287	0.0488959	0.348326	0.034422	0.148133	0.40976
SPAC1F7.10	-0.0647236	0.839779	0.0900908	0.632717	-0.0669607	0.8111	-0.154933	0.432503
SPAC1F7.11c	0.0984498	0.660355	0.0140376	0.931368	-0.0704907	0.71557	0.0297	0.886381
SPAC1F7.12	-0.133488	0.586465	0.0366806	0.812201	0.200226	0.255493	0.195608	0.107375
SPAC1F7.13c	-0.189586	0.34385	-0.551377	1.03075e-06	-0.279276	0.0531418	-0.288797	0.00675302
SPAC1F7.14c	-0.208563	0.527689	-0.265183	0.364076	0.0935741	0.805536	-0.418567	0.10516
SPAC1F8.01	-0.0937269	0.754667	1.45709	7.91257e-06	0.164563	0.647013	-0.0669595	0.851569
SPAC1F8.02c	0.0474274	0.586823	0.0728819	0.641505	0.105766	0.399196	0.00987194	0.90991
SPAC1F8.03c	-0.609368	0.000336654	-0.304728	0.416638	-0.763905	0.000934533	-1.05127	6.60784e-06
SPAC1F8.04c	-0.621046	0.00384532	-0.476677	0.152313	-0.380547	0.216664	-0.538843	0.0429752
SPAC1F8.05	-0.680598	0.00027903	-0.690207	0.000784137	-0.833681	8.53877e-06	-0.636435	0.00385757
SPAC1F8.06	-0.0360477	0.92454	0.687753	5.6249e-06	-0.0292218	0.921856	-0.0567452	0.802649
SPAC1F8.07c	-0.268113	0.149206	-0.724806	3.01405e-10	-0.135054	0.499726	-0.266255	0.0305449
SPAC1F8.08	-0.402781	0.0851876	1.41828	2.21075e-24	-0.396412	0.0685971	-0.661626	0.000775347
SPAC20G4.01	0.174103	0.350245	-0.041765	0.778103	-0.0105321	0.965409	0.0815076	0.594822
SPAC20G4.02c	0.0597014	0.875965	0.401924	0.029553	-0.0784849	0.800984	0.0366995	0.905077
SPAC20G4.03c	0.219909	0.463629	1.01174	4.45801e-10	0.248791	0.263652	0.678224	1.02437e-05
SPAC20G4.04c	-0.156445	0.535417	0.237123	0.160781	-0.0718298	0.792811	-0.219723	0.21128
SPAC20G4.05c	0.00135133	0.998612	0.788666	9.64199e-08	0.294238	0.132042	0.162102	0.416197
SPAC20G4.06c	-0.0328041	0.909185	0.0894818	0.490757	-0.0290486	0.907795	0.0476273	0.734197
SPAC20G4.07c	0.111747	0.647397	-0.32634	0.00876849	0.124615	0.48546	0.22196	0.0753187
SPAC20G4.08	0.377817	0.00449847	-0.0326585	0.834031	0.341218	0.0114465	0.5492	5.76482e-08
SPAC20G4.09	NA	NA	0.0251202	0.855685	0.00935711	0.915189	NA	NA
SPAC20G8.01	0.062303	0.82009	0.152089	0.317067	0.193671	0.297187	0.0959237	0.574595
SPAC20G8.02	-0.132026	0.592884	0.0932049	0.495624	-0.179177	0.263911	-0.138667	0.336636
SPAC20G8.03	0.0427168	0.87743	0.0422368	0.711611	0.668078	4.89091e-16	0.332726	0.000176829
SPAC20G8.04c	-0.730104	1.01625e-12	-0.264274	0.00981202	-0.363882	0.00202482	-0.567817	8.76708e-10
SPAC20G8.05c	-0.0900776	0.733239	0.0578943	0.733895	0.00662431	0.980918	-0.0357487	0.861558
SPAC20G8.06	-0.020325	0.927807	-0.396728	6.89749e-05	-0.0243839	0.904568	0.00954322	0.953491
SPAC20G8.07c	0.00934276	0.980477	-0.29582	0.014045	0.0813602	0.67936	0.0626343	0.685299
SPAC20G8.08c	0.216255	0.313713	0.0410022	0.815909	0.155376	0.349392	0.189842	0.136716
SPAC20G8.09c	-0.10459	0.758203	-0.352723	0.0361098	-0.125431	0.499726	-0.424235	0.000508717
SPAC20G8.10c	0.175153	0.537573	0.377751	0.0405974	-0.0111397	0.977208	0.346095	0.0735572
SPAC20H4.01	-0.11249	0.719348	-0.628	6.71554e-06	-0.14572	0.408864	-0.220356	0.0854654
SPAC20H4.02	0.0510434	0.865073	0.293154	0.0352647	-0.0831146	0.684129	0.0179791	0.940639
SPAC20H4.03c	0.00668311	0.980943	-0.188881	0.0757187	-0.075705	0.65809	0.0180235	0.919092
SPAC20H4.04	-0.0685307	0.811049	0.189765	0.20828	0.125265	0.551777	-0.220834	0.159744
SPAC20H4.05c	0.0723976	0.82009	0.162583	0.319366	-0.012543	0.967174	-0.074182	0.726753
SPAC20H4.06c	-0.0702391	0.820491	0.172771	0.273068	-0.0340157	0.906868	-0.187085	0.273429
SPAC20H4.07	-0.108001	0.651082	0.0975963	0.529865	-0.0930983	0.65952	-0.119078	0.480457
SPAC20H4.08	-0.477033	0.00513081	-0.762606	3.80385e-09	-0.479471	8.4556e-05	-0.47633	4.21782e-05
SPAC20H4.09	0.0925301	0.737686	0.24766	0.0981948	-0.0762923	0.757511	0.137272	0.430378
SPAC20H4.10	0.00698135	0.982801	-0.056112	0.662643	-0.0171411	0.938047	0.117457	0.351688
SPAC20H4.11c	-0.152131	0.673322	0.970567	4.60394e-06	0.407018	0.0984188	0.0255515	0.947717
SPAC212.01c	NA	NA	NA	NA	NA	NA	NA	NA
SPAC212.02	-0.00520693	0.943946	-0.0184294	0.894928	-0.00820177	0.927248	-0.0100574	0.909117
SPAC212.03	-0.0404144	0.64499	-0.0949572	0.665673	-0.0429117	0.770872	-0.0498668	0.709427
SPAC212.04c	-0.0584852	0.800004	0.190233	0.586049	-0.373756	0.215647	-0.364179	0.208912
SPAC212.06c	0.013109	0.963142	0.807287	0.0248718	0.0199977	0.952147	-0.0372032	0.905133
SPAC212.08c	-0.0262622	0.814816	0.278752	0.335185	0.00439905	0.982049	0.0188731	0.92866
SPAC212.11	0.160882	0.357478	0.401598	0.115098	0.0385436	0.839413	0.32872	0.113782
SPAC212.12	NA	NA	NA	NA	NA	NA	NA	NA
SPAC21E11.03c	-0.0351534	0.915398	0.261156	0.050502	0.0781589	0.763341	-0.0152639	0.947717
SPAC21E11.04	0.108239	0.74402	0.414751	0.00501382	0.251011	0.252453	0.164546	0.373032
SPAC21E11.05c	0.0666756	0.824081	0.203315	0.224292	0.191693	0.330564	0.054598	0.788036
SPAC21E11.06	0.127899	0.42796	-0.153636	0.138069	0.196397	0.0942711	0.111231	0.351406
SPAC21E11.07	0.0742622	0.813357	0.206507	0.141392	0.209656	0.210554	0.242747	0.102055
SPAC21E11.08	-0.0516241	0.828782	-0.146929	0.160344	0.0545037	0.72988	-0.00577885	0.973409
SPAC222.03c	-0.118928	0.550779	-0.416621	0.000136618	-0.0882611	0.645196	-0.0743961	0.637326
SPAC222.04c	-0.15019	0.46341	-0.293249	0.0252519	-0.087185	0.712443	-0.0777478	0.640392
SPAC222.05c	-0.053335	0.865073	-0.038087	0.818152	0.0661529	0.767653	-0.108496	0.524396
SPAC222.06	-0.148079	0.664321	-0.656438	0.000107891	-0.0799047	0.731094	-0.466332	0.000416275
SPAC222.07c	0.000190091	0.99929	0.287814	0.074574	0.0147405	0.961075	0.090962	0.640663
SPAC222.08c	-0.0884743	0.708137	-0.282644	0.0301753	-0.149336	0.369065	-0.131248	0.357357
SPAC222.09	-0.314801	0.137206	-0.67685	5.89988e-09	-0.305695	0.0441542	-0.563049	1.71247e-07
SPAC222.10c	-0.0961189	0.672391	-0.342756	0.00708212	-0.127716	0.493712	-0.0693923	0.662207
SPAC222.11	-0.0335665	0.92101	-1.28795	0.000119578	-0.163833	0.658694	0.00289274	0.996751
SPAC222.12c	-0.258511	0.034104	-0.953999	1.2573e-19	-0.0830616	0.548995	-0.204518	0.0197941
SPAC222.13c	0.178297	0.387294	0.129109	0.321782	0.00246841	0.99345	0.195651	0.135601
SPAC222.14c	-0.00212195	0.996313	-0.118233	0.39568	-0.0621039	0.776571	0.0868028	0.548915
SPAC222.15	-0.0535923	0.875567	0.58277	0.120414	0.0961743	0.801205	-0.0415442	0.916574
SPAC222.16c	0.154681	0.570481	0.0699142	0.751875	-0.19599	0.449009	0.174801	0.377435
SPAC222.17	-0.00803325	0.988392	0.802804	1.26949e-05	0.161137	0.558451	-0.164723	0.500961
SPAC222.18	-0.00362023	0.992945	0.0922813	0.632842	0.075166	0.786519	-0.0538532	0.828109
SPAC222.19	0.131509	0.66132	0.164483	0.441127	-0.0441293	0.898773	0.159455	0.450314
SPAC227.01c	-0.0290647	0.933339	-0.175899	0.368732	-0.18859	0.408842	-0.0627564	0.799127
SPAC227.02c	-0.0974359	0.785439	-0.440612	0.00433006	-0.177497	0.369952	-0.377995	0.00718778
SPAC227.03c	0.130277	0.676241	0.316067	0.0827532	0.0986079	0.725167	0.0323096	0.909117
SPAC227.04	0.147582	0.641916	0.43499	0.024888	0.0428488	0.905898	0.148144	0.549176
SPAC227.05	0.0129263	0.96988	-0.0487529	0.77518	-0.101721	0.641746	0.0588928	0.75642
SPAC227.06	0.0521555	0.835838	-0.157268	0.243167	0.083538	0.663751	0.08256	0.619723
SPAC227.07c	0.051079	0.811611	-0.108572	0.351418	-0.0820869	0.597017	0.0985457	0.435821
SPAC227.08c	0.16907	0.51514	0.111483	0.58431	0.281859	0.174655	0.43548	0.0108772
SPAC227.09	-0.146164	0.460227	-0.0569844	0.692597	0.183828	0.245123	0.0129069	0.950336
SPAC227.10	-0.017067	0.959011	0.0282333	0.872401	-0.0436563	0.857276	0.0379424	0.849329
SPAC227.11c	0.24328	0.2509	0.146416	0.330868	0.189507	0.349235	0.380529	0.00250688
SPAC227.12	0.0699638	0.792627	0.0587872	0.733675	0.116821	0.570104	0.0157308	0.942083
SPAC227.13c	-0.257088	0.267511	0.0335658	0.873429	-0.179505	0.423802	-0.117518	0.484138
SPAC227.14	0.200875	0.397814	0.600341	5.45085e-06	-0.00996818	0.974823	0.154236	0.376481
SPAC227.15	0.160106	0.419887	0.565897	6.54109e-08	0.275745	0.0369681	0.110696	0.416197
SPAC227.16c	0.0542861	0.848102	0.0159809	0.931368	0.0165587	0.952331	0.235603	0.129686
SPAC227.17c	0.153211	0.596012	-0.262979	0.177304	0.116015	0.655003	0.179886	0.342694
SPAC227.18	-0.0555949	0.775476	-0.456683	1.85039e-09	0.0506632	0.763351	0.018173	0.899325
SPAC227.19c	-0.338776	0.234431	-0.611495	0.0300416	-0.200204	0.556983	-0.570801	0.0175838
SPAC22A12.01c	-0.0507854	0.881127	0.143944	0.39244	0.0536127	0.837555	-0.10491	0.579034
SPAC22A12.02c	0.137631	0.518902	1.00073	0.00471034	0.0412146	0.897511	0.228244	0.380545
SPAC22A12.03c	-0.0711437	0.8028	-0.102261	0.597326	-0.0499314	0.847779	-0.0887765	0.619723
SPAC22A12.04c	-0.186125	0.332951	-0.481767	6.6683e-07	-0.193695	0.201525	-0.2174	0.041447
SPAC22A12.05	-0.104752	0.710441	-0.157996	0.292096	-0.145624	0.455123	-0.32466	0.0334944
SPAC22A12.06c	0.680049	0.000461059	-0.670775	3.02138e-05	0.620706	0.000121985	0.654015	0.00830194
SPAC22A12.07c	0.0748182	0.668744	-0.0288272	0.813654	0.107653	0.401947	0.13328	0.20054
SPAC22A12.08c	0.102739	0.694706	0.101145	0.480946	-0.0717873	0.741958	-0.0116006	0.958292
SPAC22A12.09c	0.0524111	0.834059	-0.133449	0.303496	0.15215	0.321199	0.165138	0.194746
SPAC22A12.10	0.139577	0.417092	0.00675876	0.958494	-0.0182291	0.935024	-0.0114661	0.948678
SPAC22A12.11	0.0124024	0.974268	-0.131042	0.477269	0.74949	1.81201e-10	0.535697	3.62312e-06
SPAC22A12.12c	0.196709	0.410574	0.0776795	0.677362	0.211299	0.276009	0.201881	0.195693
SPAC22A12.13	0.202642	0.416339	0.321657	0.0417718	0.0568566	0.848351	0.117779	0.564324
SPAC22A12.14c	0.230837	0.140263	0.429753	4.91732e-05	0.197486	0.165457	0.20761	0.0898816
SPAC22A12.15c	-0.0507947	0.776027	0.32364	0.000344281	-0.0376932	0.793876	0.005518	0.970016
SPAC22A12.16	-0.135863	0.384288	-0.23664	0.0244744	-0.0318878	0.86861	-0.133225	0.224782
SPAC22A12.17c	-0.333306	0.249826	0.181072	0.60185	0.0553107	0.900666	-0.0553479	0.891286
SPAC22E12.01	-0.0934071	0.722648	-0.255448	0.0845546	-0.160107	0.44558	-0.132085	0.424733
SPAC22E12.02	-0.121759	0.694706	-0.0739525	0.654154	-0.132427	0.514371	-0.174752	0.28959
SPAC22E12.03c	0.237284	0.327165	0.663627	6.26687e-06	0.14685	0.491397	0.221528	0.178914
SPAC22E12.04	-0.145874	0.48725	-0.355578	0.00184371	-0.143306	0.382579	-0.00201472	0.995159
SPAC22E12.05c	0.000237114	0.999172	-0.243726	0.0183183	-0.0711257	0.670675	0.034355	0.835798
SPAC22E12.06c	0.133675	0.624566	0.249908	0.0860794	0.0797219	0.70488	0.127826	0.408338
SPAC22E12.07	-0.0982496	0.66132	-0.266298	0.0106051	-0.101378	0.486064	-0.141834	0.201308
SPAC22E12.08	0.00808747	0.984298	0.224347	0.149937	-0.0311861	0.912399	-0.174547	0.372483
SPAC22E12.09c	0.14029	0.500508	0.218261	0.0346086	0.136342	0.32499	0.0871079	0.475217
SPAC22E12.10c	0.22919	0.0821934	0.294828	0.00136982	0.271447	0.0118036	0.283509	0.00137442
SPAC22E12.11c	-0.226198	0.126783	-0.168163	0.182135	-0.103465	0.526958	-0.201227	0.0849803
SPAC22E12.13c	-0.199749	0.426512	-0.59351	1.72254e-06	-0.194626	0.231706	-0.468549	3.64984e-06
SPAC22E12.14c	-0.242968	0.175304	-0.177107	0.198028	0.0247845	0.920778	-0.292551	0.0331373
SPAC22E12.16c	0.0371242	0.890308	-0.181084	0.156986	0.0677294	0.712509	0.0727067	0.60828
SPAC22E12.17c	0.0212649	0.923531	-0.0862015	0.36988	0.0320697	0.840187	0.0990979	0.37206
SPAC22E12.18	0.0140763	0.974268	-0.2374	0.260446	-0.07756	0.76397	-0.258033	0.135168
SPAC22E12.19	0.192307	0.291117	0.00660221	0.967398	0.166807	0.328735	0.0706691	0.685299
SPAC22F3.02	0.475573	0.0407308	0.668291	0.00616998	-0.316854	0.31517	0.376031	0.138136
SPAC22F3.03c	0.550918	0.000191359	0.855125	1.50898e-11	0.0985287	0.673255	0.443003	0.000927213
SPAC22F3.04	0.103066	0.719449	0.413428	0.28952	-0.0768693	0.810105	0.115346	0.6939
SPAC22F3.05c	0.0958586	0.678093	0.0967342	0.47443	0.00939423	0.973267	0.120094	0.414071
SPAC22F3.06c	-0.0532229	0.810845	-0.189978	0.050421	0.0584621	0.699472	0.0389133	0.772903
SPAC22F3.07c	-0.142053	0.487579	-0.463729	5.43885e-05	-0.00874552	0.969025	-0.127328	0.294526
SPAC22F3.08c	-0.161043	0.644465	-0.561175	0.0046742	-0.0779488	0.789382	-0.253614	0.176524
SPAC22F3.09c	0.0719758	0.819269	0.38296	0.021986	0.043687	0.8815	0.291443	0.0589061
SPAC22F3.10c	-0.0657136	0.728667	-0.0499686	0.645231	-0.0911269	0.499726	-0.157485	0.104631
SPAC22F3.11c	0.139431	0.673322	0.467794	0.0170898	0.140525	0.632922	-0.107681	0.68147
SPAC22F3.12c	-0.352138	0.132763	-0.489181	0.00939797	0.65939	8.03647e-05	-0.36452	0.0577766
SPAC22F3.13	0.0644595	0.82009	0.125778	0.480917	0.0131899	0.959704	0.19445	0.153657
SPAC22F3.15	0.151514	0.636614	0.320296	0.14767	0.10274	0.766367	0.408676	0.035584
SPAC22F8.02c	-0.300123	0.185964	0.244535	0.178203	-0.416987	0.0302103	-0.275999	0.159426
SPAC22F8.03c	-0.00520693	0.943946	-0.0184294	0.894928	-0.00820177	0.927248	-0.0100574	0.909117
SPAC22F8.04	0.0236256	0.920063	0.499668	1.05453e-06	0.0964941	0.553695	0.0374208	0.817722
SPAC22F8.05	0.160143	0.631021	2.00228	1.32327e-38	0.163113	0.506534	0.121068	0.616669
SPAC22F8.06	0.0934822	0.673251	0.00788696	0.967164	0.0687542	0.686025	0.268666	0.0118598
SPAC22F8.07c	0.080902	0.756865	-0.203041	0.137844	-0.22111	0.183159	0.0506768	0.765623
SPAC22F8.08	-0.0246904	0.906956	-0.24932	0.00304411	-0.0184145	0.912649	0.0379457	0.761106
SPAC22F8.09	-0.098691	0.795667	-0.434799	0.0265765	-0.0937989	0.719923	-0.357478	0.0244978
SPAC22F8.10c	0.0712883	0.790505	-0.00632603	0.968005	0.0394544	0.852882	0.07737	0.610368
SPAC22F8.11	-0.158498	0.436744	-0.103888	0.579426	-0.0254255	0.919866	-0.153	0.306741
SPAC22F8.12c	-0.0795777	0.805256	0.130458	0.459963	0.00913461	0.977208	-0.0920288	0.645829
SPAC22G7.01c	0.0160612	0.947538	-0.23313	0.0181078	-0.0603769	0.703653	-0.0276198	0.857306
SPAC22G7.02	-0.0585865	0.809135	-0.0225155	0.876215	-0.028081	0.905898	0.0466942	0.783902
SPAC22G7.03	0.0586279	0.896099	0.178325	0.575638	-0.00684346	0.988802	-0.083631	0.811706
SPAC22G7.04	0.0894056	0.667677	-0.176416	0.139663	-0.0528626	0.796502	0.0961533	0.507512
SPAC22G7.05	-0.164696	0.594772	-0.520139	0.00276313	-0.194931	0.289337	-0.459342	0.000533267
SPAC22G7.06c	-0.258458	0.109072	-0.582749	9.75923e-07	-0.540688	7.9069e-13	-0.577117	3.45432e-17
SPAC22G7.07c	0.201499	0.419887	0.294738	0.100791	0.0557177	0.867312	0.106794	0.641002
SPAC22G7.08	-0.000447498	0.999007	0.446706	0.00192644	0.0400096	0.890637	0.136521	0.474349
SPAC22G7.09c	-0.0486519	0.821986	-0.153356	0.162218	0.103086	0.481254	0.059542	0.679999
SPAC22G7.10	0.149346	0.31572	-0.0401759	0.744795	0.203714	0.0627675	0.131989	0.249339
SPAC22G7.11c	0.0930645	0.819269	1.30712	2.32944e-09	0.201483	0.560782	0.0910212	0.798044
SPAC22H10.02	0.077836	0.783178	0.181009	0.217477	0.0185619	0.948571	0.254265	0.0724182
SPAC22H10.03c	-0.035356	0.88973	-0.175144	0.123897	0.00119974	0.994333	-0.0645202	0.674427
SPAC22H10.04	-0.0684074	0.796861	-0.00903005	0.958494	-0.264481	0.0899542	-0.150503	0.335285
SPAC22H10.05c	0.178021	0.26107	0.239661	0.0611964	0.15042	0.290961	0.179246	0.148777
SPAC22H10.06c	0.0204517	0.892716	0.21554	0.438038	0.0208002	0.905898	0.0747812	0.641002
SPAC22H10.07	-0.0489313	0.872515	-0.0174505	0.930662	-0.00797261	0.977703	-0.0406063	0.847169
SPAC22H10.08	0.222616	0.191949	0.200708	0.115601	0.0617144	0.766838	0.0853102	0.58809
SPAC22H10.09	0.0281539	0.937462	0.0869855	0.65968	-0.190624	0.399296	-0.0223691	0.934843
SPAC22H10.10	0.397256	0.0380004	0.743609	9.53466e-06	-0.0246788	0.943883	0.0945785	0.704432
SPAC22H10.11c	-0.116802	0.485957	-0.289477	0.00432584	-0.00622549	0.977208	-0.0874329	0.486127
SPAC22H10.12c	0.104861	0.690933	0.150975	0.316813	0.204433	0.192765	0.308313	0.0113471
SPAC22H10.13	0.411658	0.107029	-0.256948	0.30741	1.68836	1.70774e-31	1.35846	9.88965e-20
SPAC22H12.01c	0.00126926	0.998733	0.777993	9.95231e-06	0.0842983	0.796395	0.132123	0.580847
SPAC22H12.02	0.0319921	0.895698	-0.0779736	0.597559	0.0807164	0.652349	0.109784	0.396841
SPAC22H12.03	0.184406	0.508496	0.590341	0.000629236	0.29301	0.184739	0.0305186	0.924205
SPAC22H12.04c	-0.0939897	0.606663	-0.275238	0.00288234	-0.104557	0.510225	-0.132088	0.208961
SPAC22H12.05c	0.143516	0.606663	0.407041	0.00231479	0.0393162	0.88563	0.167107	0.300089
SPAC23A1.02c	-0.139159	0.71646	0.106123	0.714925	-0.278246	0.339232	-0.238911	0.355284
SPAC23A1.03	-0.215989	0.327219	-1.19207	1.95643e-39	-0.436206	0.000108493	-0.266252	0.00264094
SPAC23A1.04c	-0.0175914	0.958617	0.0547901	0.715306	-0.118677	0.571735	-0.0340263	0.867642
SPAC23A1.05	-0.0679083	0.785932	-0.439099	0.000470701	-0.271527	0.0778195	-0.133735	0.372344
SPAC23A1.06c	0.0472388	0.883294	0.0749819	0.662352	-0.0106832	0.971564	0.136211	0.407318
SPAC23A1.07	0.0951564	0.744809	0.0859171	0.650661	-0.0155028	0.959704	-0.038521	0.887077
SPAC23A1.08c	-0.0796645	0.74025	-0.345307	0.000618737	-0.219559	0.141628	-0.119037	0.32581
SPAC23A1.09	0.0252809	0.938764	0.0187129	0.930662	0.158134	0.424173	0.169083	0.31185
SPAC23A1.10	-0.37793	0.00653168	-0.520628	5.20825e-07	-0.305655	0.0165634	-0.42811	2.11131e-05
SPAC23A1.11	-0.280712	0.113419	-0.554429	4.78309e-07	-0.28884	0.0687722	-0.271044	0.0174959
SPAC23A1.12c	-0.0725851	0.690301	-0.407959	1.80551e-06	0.0607227	0.714023	-0.0749309	0.548915
SPAC23A1.14c	0.398571	0.00647294	0.881129	9.29624e-15	0.387424	0.00330291	0.577785	5.16208e-06
SPAC23A1.15c	0.193676	0.393503	0.177901	0.271137	0.216305	0.249952	0.32155	0.0365651
SPAC23A1.16c	0.109706	0.785439	0.416338	0.0796912	0.106955	0.767653	-0.0176097	0.96368
SPAC23A1.17	-0.0842631	0.757837	-0.196812	0.122312	-0.0530223	0.792067	-0.015741	0.932058
SPAC23A1.18c	0.24247	0.1431	-0.00393119	0.982968	0.104893	0.58098	0.240555	0.0783932
SPAC23A1.19c	0.0414172	0.884575	-0.03588	0.806814	0.145383	0.360976	0.0199907	0.925536
SPAC23A1.20	0.112842	0.72451	0.405558	0.0306084	0.0613597	0.849362	0.0243051	0.940529
SPAC23C11.01	-0.159242	0.395128	-0.175827	0.169508	-0.218837	0.156546	-0.165223	0.236181
SPAC23C11.02c	-0.0676123	0.76036	-0.0589825	0.583323	-0.0524596	0.80085	-0.109816	0.277264
SPAC23C11.03	-0.0123583	0.977372	-0.65541	9.01845e-09	-0.0670233	0.708652	-0.245032	0.0404508
SPAC23C11.04c	-0.155627	0.573121	0.244244	0.16193	-0.314966	0.119864	-0.246751	0.179067
SPAC23C11.05	-0.218419	0.14027	-0.280595	0.0138645	-0.0941041	0.592627	-0.178706	0.0767914
SPAC23C11.06c	-0.358209	0.113777	0.296649	0.115776	-0.146937	0.571374	-0.448618	0.011883
SPAC23C11.07	0.0185073	0.938764	0.709433	0.0455996	0.159248	0.529747	-0.124703	0.463891
SPAC23C11.08	0.0579158	0.842132	0.115097	0.468033	0.0957802	0.655715	0.281517	0.0522817
SPAC23C11.09	-0.0501795	0.795989	-0.233101	0.00642911	-0.0437487	0.78407	-0.0340278	0.786388
SPAC23C11.10	0.163126	0.651082	0.654241	0.0264369	-0.132783	0.742087	0.0710239	0.855147
SPAC23C11.11	0.054287	0.795989	-0.176746	0.0878421	0.157771	0.187617	0.198997	0.0436615
SPAC23C11.12	0.229757	0.410574	0.339889	0.109742	-0.0385727	0.918783	0.131054	0.610754
SPAC23C11.13c	0.0568376	0.819269	-0.376767	0.000349004	0.217083	0.130577	0.233855	0.0190567
SPAC23C11.14	-0.288524	0.0868762	-0.33976	0.00242746	-0.369135	0.00147315	-0.380414	0.000171446
SPAC23C11.15	0.0359521	0.885965	0.115467	0.33819	-0.0752541	0.719493	0.0162153	0.931279
SPAC23C11.16	-0.0813335	0.790172	-0.175347	0.297452	-0.1253	0.559607	-0.0769907	0.696939
SPAC23C11.17	-0.0302397	0.897529	-0.0112286	0.937703	0.0938911	0.515378	0.0306262	0.833436
SPAC23C4.02	-0.250347	0.179541	-0.271625	0.0418021	-0.104954	0.645196	-0.224633	0.0831037
SPAC23C4.03	-0.277418	0.0129878	-0.259522	0.0170499	-0.228411	0.0352201	-0.246634	0.0118922
SPAC23C4.04c	0.203198	0.516701	0.769113	0.000189391	0.292776	0.283735	0.130265	0.644083
SPAC23C4.05c	0.237994	0.191353	0.329455	0.00348037	0.264503	0.0327647	0.256993	0.0249813
SPAC23C4.06c	0.115934	0.741102	-0.544646	4.41118e-05	0.169267	0.393056	0.149111	0.337002
SPAC23C4.07	0.0226273	0.962477	-0.0243685	0.953283	-0.0982317	0.8111	-0.190944	0.554436
SPAC23C4.08	0.0467179	0.873179	-0.127256	0.401296	-0.0558834	0.796739	0.231522	0.0677245
SPAC23C4.09c	0.152377	0.408758	0.109836	0.405669	0.0778753	0.679319	0.0096108	0.96368
SPAC23C4.10	0.137422	0.569449	0.212328	0.123866	0.059355	0.797297	0.092436	0.592093
SPAC23C4.11	-0.0139478	0.966345	-0.243655	0.129166	0.0113262	0.969606	-0.0116208	0.96196
SPAC23C4.12	-0.148716	0.448422	-0.309031	0.0146714	-0.373854	0.00646823	-0.119799	0.398849
SPAC23C4.13	-0.0364422	0.933483	-0.0859126	0.694369	-0.0619022	0.846166	-0.0258443	0.928679
SPAC23C4.14	0.30511	0.0370268	-0.00805604	0.961265	0.187243	0.266367	0.401105	0.00042855
SPAC23C4.15	-0.226279	0.207472	-0.415711	0.000712162	-0.186618	0.132042	-0.326991	0.000507481
SPAC23C4.16c	0.14588	0.500881	0.512929	9.9476e-06	0.14446	0.401947	0.159889	0.256403
SPAC23C4.17	0.032782	0.923982	-0.247376	0.0442541	-0.0120416	0.961075	-0.161799	0.163518
SPAC23C4.18c	0.135812	0.530738	0.167777	0.255456	0.0200447	0.938047	0.114981	0.467744
SPAC23C4.19	-0.0374954	0.865073	0.00393561	0.975225	0.0492635	0.787315	-0.00115957	0.996424
SPAC23D3.01	-0.0389627	0.897529	0.07033	0.666501	0.0329685	0.894568	-0.0851736	0.624201
SPAC23D3.02	0.165073	0.493295	-0.0842156	0.561015	-0.00492474	0.985941	0.0393899	0.829318
SPAC23D3.03c	-0.22248	0.116938	-0.355816	0.000472665	-0.101559	0.474731	-0.159613	0.139689
SPAC23D3.04c	-0.276198	0.0112067	-0.315449	0.00036656	-0.34238	0.000493576	-0.312431	0.000802107
SPAC23D3.06c	-0.0550818	0.803664	-0.0350522	0.77913	0.0436587	0.80635	-0.00438073	0.981969
SPAC23D3.07	0.166285	0.264403	0.0680824	0.564642	0.201472	0.109487	0.334383	0.000533516
SPAC23D3.08	0.0488967	0.845817	-0.131298	0.281773	0.0812992	0.653984	0.0596975	0.691964
SPAC23D3.09	0.16184	0.376915	0.309599	0.0101238	0.196824	0.154046	0.233289	0.0414992
SPAC23D3.10c	-0.0373806	0.879911	0.0418118	0.776507	-0.121722	0.464191	-0.0580142	0.700362
SPAC23D3.11	-0.265615	0.235979	0.0559363	0.805516	0.125737	0.592627	0.138897	0.467998
SPAC23D3.12	0.49951	0.0141909	0.375542	0.227806	1.88283	2.84546e-47	1.49715	3.7717e-30
SPAC23D3.13c	0.0174774	0.949655	0.148722	0.231153	0.093177	0.623837	0.146254	0.279685
SPAC23D3.14c	0.36631	0.0388502	0.658959	5.33789e-06	0.122599	0.632922	0.355665	0.0224342
SPAC23D3.16	0.0354719	0.928485	0.485232	0.00877165	-0.0716543	0.810105	-0.160721	0.480087
SPAC23D3.17	0.147869	0.635215	0.395587	0.0641884	0.0921665	0.770872	-0.130634	0.605786
SPAC23E2.01	-0.341732	0.0644671	-0.563896	2.03594e-05	-0.20656	0.200549	-0.182365	0.215048
SPAC23E2.02	0.000203903	0.99929	0.152249	0.243776	-0.0431874	0.866088	-0.0772405	0.654284
SPAC23E2.03c	0.0359828	0.93573	0.444975	0.0642035	0.511131	0.0165634	0.717895	0.00015493
SPAC23G3.01	0.0430341	0.840447	-0.034718	0.772632	0.11134	0.374784	0.1456	0.145574
SPAC23G3.02c	0.218363	0.232908	0.427269	0.000111772	0.0029598	0.992802	0.0978009	0.553155
SPAC23G3.03	0.0514877	0.907481	0.22547	0.20217	0.137197	0.568365	0.249127	0.136717
SPAC23G3.04	0.0215416	0.956307	-0.087922	0.667467	-0.0409626	0.906868	0.0133981	0.96368
SPAC23G3.05c	-0.0169917	0.952145	-0.189325	0.156811	-0.113001	0.541125	0.115391	0.456351
SPAC23G3.06	-0.139481	0.410574	-0.267913	0.000760971	-0.0899348	0.478372	-0.219229	0.00581493
SPAC23G3.07c	0.116815	0.678037	0.118878	0.538122	0.0467226	0.86861	0.0518769	0.827065
SPAC23G3.08c	0.0743052	0.741102	0.106057	0.41313	0.0985677	0.569416	0.0577464	0.709427
SPAC23G3.09	0.164137	0.325539	0.0244182	0.862434	0.129003	0.408222	0.209379	0.06819
SPAC23G3.10c	0.0955415	0.719449	0.0550778	0.748205	0.0985626	0.645196	0.108732	0.522649
SPAC23G3.11	0.125298	0.446001	-0.0149478	0.909145	0.0863641	0.609458	0.264527	0.00664312
SPAC23G3.12c	-0.0487072	0.84141	-0.253552	0.0169591	-0.00773188	0.974823	-0.128998	0.259639
SPAC23H3.02c	0.17201	0.423575	0.363269	0.00325195	0.279971	0.0952495	0.182799	0.211355
SPAC23H3.03c	0.215969	0.381361	0.376559	0.025088	0.0811385	0.791076	0.0881704	0.698467
SPAC23H3.04	-0.0750302	0.860668	0.807433	0.000292283	-0.0324486	0.943048	-0.0799655	0.817511
SPAC23H3.05c	-0.193833	0.234431	-0.0969364	0.463623	-0.10514	0.516409	-0.0804791	0.581415
SPAC23H3.06	0.0948914	0.690648	-0.130658	0.359008	-0.0540301	0.803788	0.142341	0.322943
SPAC23H3.07c	0.0624562	0.79925	-0.0154103	0.926668	0.0926948	0.625756	0.090844	0.5527
SPAC23H3.08c	0.156849	0.561265	0.364593	0.0504968	0.0740022	0.803777	0.0530793	0.839386
SPAC23H3.09c	-0.368931	0.00207415	-0.614439	1.23284e-13	-0.331568	0.00925526	-0.322973	0.000988312
SPAC23H3.10	0.0205845	0.943946	-0.0845503	0.529334	0.001877	0.99345	0.107442	0.407983
SPAC23H3.11c	-0.0216535	0.952018	-0.00598157	0.975965	-0.0972249	0.669912	0.0317155	0.896056
SPAC23H3.12c	0.125497	0.737844	0.213638	0.486158	0.0873441	0.822313	0.0190438	0.962929
SPAC23H3.13c	-0.292803	0.0653884	-1.10111	3.00632e-11	-0.499796	5.73276e-05	-0.253235	0.046158
SPAC23H3.14	-0.0641793	0.801631	-0.00928819	0.956296	-0.0583481	0.78407	-0.0633545	0.69897
SPAC23H3.15c	-0.125543	0.746176	0.939356	0.000243483	-0.478455	0.0927963	-0.382185	0.173087
SPAC23H4.01c	-0.282924	0.0437436	-0.896606	4.48657e-17	-0.638272	8.61495e-08	-0.424736	0.000278412
SPAC23H4.02	-0.175146	0.453053	-0.25393	0.0760905	-0.148086	0.434619	-0.103326	0.535381
SPAC23H4.03c	0.0517642	0.810122	-0.0720721	0.540564	0.100025	0.50731	0.0986066	0.431112
SPAC23H4.04	0.0461812	0.900472	0.230146	0.137891	0.15089	0.472533	-0.0283083	0.905673
SPAC23H4.05c	-0.340212	0.217634	0.21253	0.560571	-0.613155	0.0198692	-0.623482	0.0181014
SPAC23H4.06	-0.15717	0.62711	0.216458	0.293205	0.0578207	0.850314	0.137115	0.48295
SPAC23H4.07c	-0.0820934	0.726629	-0.238117	0.0668	-0.0473114	0.820385	-0.0801347	0.619723
SPAC23H4.08	0.082782	0.756541	0.154128	0.344198	0.0707891	0.766367	0.0262774	0.908653
SPAC23H4.09	0.0141784	0.952018	-0.517999	3.00632e-11	-0.124287	0.294503	0.0565449	0.618786
SPAC23H4.10c	-0.030811	0.925518	0.0774966	0.596697	0.0444627	0.839413	-0.127909	0.398849
SPAC23H4.11c	0.140491	0.598007	0.422849	0.0051773	0.201191	0.328735	0.0793474	0.728005
SPAC23H4.12	0.023257	0.92614	0.0188475	0.896888	-0.0176618	0.940801	0.0888882	0.539736
SPAC23H4.13c	-0.0199415	0.959824	-0.0673306	0.75385	-0.109712	0.687267	0.0689473	0.793965
SPAC23H4.14	0.162633	0.490933	0.0767579	0.680232	-0.0604868	0.827556	0.0780819	0.714691
SPAC23H4.15	-0.180848	0.527532	-0.760317	3.466e-06	-0.276617	0.0751001	-0.481664	0.000533267
SPAC23H4.16c	0.0679243	0.837937	0.0738747	0.683516	-0.0794307	0.750888	-0.00341369	0.992816
SPAC23H4.17c	0.228587	0.337364	0.0467955	0.837612	0.00828344	0.980918	0.101575	0.672894
SPAC23H4.18c	-0.053753	0.860668	0.056507	0.751875	-0.019986	0.944649	0.0152465	0.952129
SPAC23H4.21	0.113885	0.763783	0.61759	0.00193073	0.413091	0.060712	0.106086	0.700758
SPAC24B11.05	-0.0661174	0.849681	0.501451	0.00344431	0.169185	0.499726	0.244314	0.22526
SPAC24B11.06c	-0.0263402	0.90307	-0.188238	0.0382957	0.0401396	0.797144	-0.0147176	0.927392
SPAC24B11.07c	-0.353906	0.0419931	-0.536951	3.37699e-05	-0.197091	0.26805	-0.35622	0.00816218
SPAC24B11.08c	-0.128639	0.447229	-0.289044	0.00797719	0.0429317	0.800835	0.00815764	0.963088
SPAC24B11.09	-0.193264	0.435844	-0.331933	0.0303061	-0.178775	0.339232	-0.103637	0.554479
SPAC24B11.10c	0.00938234	0.974268	-0.237722	0.0440192	0.0719474	0.65809	-0.00435307	0.982746
SPAC24B11.11c	0.0785782	0.78856	0.153054	0.361978	-0.152498	0.401634	0.0218901	0.917692
SPAC24B11.12c	-0.161191	0.572085	-0.514297	8.12808e-05	-0.286057	0.0497873	-0.0612336	0.706392
SPAC24B11.13	-0.148987	0.367223	-0.431348	1.89565e-05	-0.392953	0.00030587	-0.338285	0.00121755
SPAC24B11.14	0.47938	0.0502488	-0.485982	0.159548	-0.193047	0.596906	0.46089	0.0722823
SPAC24C9.02c	-0.321759	0.0356516	-0.231218	0.0814989	-0.24368	0.110731	-0.261695	0.032846
SPAC24C9.03	0.0521875	0.82009	-0.0906787	0.44075	0.062803	0.703655	0.0679326	0.613246
SPAC24C9.04	-0.218372	0.2509	-0.0130832	0.939443	-0.140597	0.499726	-0.276589	0.041447
SPAC24C9.05c	0.140652	0.469616	0.0935388	0.509617	0.246125	0.0662177	0.275061	0.021426
SPAC24C9.06c	-0.358501	0.000156772	-0.348894	6.89749e-05	0.0232758	0.905608	-0.228723	0.00937672
SPAC24C9.07c	-0.0634425	0.805256	0.0917768	0.521042	0.107537	0.572137	-0.0375249	0.843026
SPAC24C9.08	0.120222	0.737844	0.557333	0.000170726	0.330954	0.0449783	0.250889	0.0522788
SPAC24C9.09	0.105253	0.683321	0.219263	0.137308	-0.0473169	0.850314	-0.107833	0.559165
SPAC24C9.10c	0.0847084	0.7206	-0.0572352	0.708641	0.186805	0.252127	0.169204	0.214247
SPAC24C9.11	-0.11415	0.733744	-0.5822	2.99679e-05	-0.0467612	0.86155	-0.247072	0.119703
SPAC24C9.12c	0.240853	0.33193	0.441667	0.000256819	0.0302086	0.904568	0.104132	0.585105
SPAC24C9.13c	0.37454	0.0571782	0.352861	0.0541228	0.179094	0.469897	0.361308	0.0398097
SPAC24C9.14	0.130879	0.555011	0.187035	0.222471	-0.143696	0.44424	-0.0104975	0.96368
SPAC24C9.15c	0.915718	1.4172e-06	2.39526	6.07548e-18	0.116482	0.765824	0.568558	0.0338289
SPAC24C9.16c	-0.080883	0.792396	-0.473588	0.00228666	-0.0619262	0.793477	-0.00277671	0.993995
SPAC24H6.01c	0.124689	0.60829	0.186251	0.248369	-0.00227819	0.99345	0.100954	0.591053
SPAC24H6.02c	-0.0978766	0.78856	-0.139018	0.626429	-0.0838528	0.805536	-0.256063	0.248053
SPAC24H6.03	-0.0264565	0.933024	-0.187288	0.18028	-0.0751531	0.717166	-0.0418526	0.828109
SPAC24H6.04	-0.0690795	0.810122	-0.0228634	0.893991	0.0688573	0.704574	0.0449362	0.773312
SPAC24H6.05	-0.179479	0.482381	-0.297564	0.0664878	-0.259633	0.159156	-0.113149	0.531104
SPAC24H6.06	0.138744	0.566873	0.510241	9.86292e-05	0.363898	0.0134372	0.0935551	0.605843
SPAC24H6.07	-0.140342	0.481992	-0.412602	8.11801e-05	-0.193991	0.206773	-0.19551	0.0735572
SPAC24H6.08	0.0881907	0.81385	0.0425159	0.829217	-0.194265	0.415885	0.0404537	0.870279
SPAC24H6.09	-0.0599513	0.810152	0.28925	0.00269703	-0.00649301	0.977208	-0.0107639	0.952129
SPAC24H6.10c	-0.0418497	0.83876	-0.153705	0.0890881	-0.0212265	0.927963	-0.013829	0.924179
SPAC24H6.11c	-0.3979	0.122769	-0.714037	0.0148769	-0.441753	0.110731	-0.459116	0.0790829
SPAC24H6.12c	-0.136308	0.592516	-0.157385	0.35526	-0.110101	0.620307	-0.139592	0.430647
SPAC24H6.13	-0.120296	0.552159	0.126558	0.330851	0.0147611	0.951378	-0.0515544	0.828275
SPAC25A8.01c	-0.0366749	0.879911	-0.178507	0.101676	-0.0677744	0.663384	0.0180572	0.912393
SPAC25A8.02	-0.0828647	0.792464	0.64059	6.77386e-06	-0.056252	0.849065	0.00031116	0.99948
SPAC25A8.03c	0.118379	0.694706	0.482381	0.00150285	0.105063	0.691316	0.0657606	0.774201
SPAC25B8.01	0.160801	0.606389	-0.0536523	0.794023	0.138588	0.59542	0.305497	0.0429752
SPAC25B8.02	0.073266	0.807936	0.0689872	0.694456	-0.0824474	0.730422	0.205861	0.192023
SPAC25B8.03	0.424131	0.0106352	0.333038	0.00320782	0.437327	0.000183353	0.773513	2.31613e-14
SPAC25B8.04c	-0.102054	0.716088	0.0329118	0.846394	-0.14385	0.475783	-0.0904099	0.615636
SPAC25B8.05	0.0540939	0.861532	0.0394816	0.849387	0.0113314	0.969073	-0.101263	0.589015
SPAC25B8.06c	0.132893	0.523519	0.392117	0.00132269	0.222147	0.146352	-0.0154315	0.944864
SPAC25B8.07c	0.036269	0.918247	-0.173433	0.352251	-0.0715539	0.8111	0.146722	0.434388
SPAC25B8.08	0.0981066	0.7206	0.387661	0.00979475	0.149614	0.475783	0.235503	0.138841
SPAC25B8.09	0.0472174	0.90874	0.44976	0.00818775	-0.248741	0.28137	-0.0617789	0.79587
SPAC25B8.10	0.13776	0.505111	0.458071	6.18005e-05	-0.0508964	0.813817	0.111134	0.482028
SPAC25B8.11	0.0552728	0.814596	0.245582	0.0131824	0.100867	0.54408	0.134033	0.287917
SPAC25B8.12c	-0.414148	0.0314306	-0.289233	0.0354866	-0.385022	0.0168359	-0.531063	3.6082e-05
SPAC25B8.13c	0.0495686	0.892716	0.230696	0.574716	0.315039	0.339232	0.458267	0.104582
SPAC25B8.14	-0.0860242	0.795989	0.143616	0.401784	-0.0393341	0.889417	-0.236851	0.183935
SPAC25B8.15c	0.0174341	0.959325	-0.0805853	0.644247	0.0694275	0.77104	0.0656223	0.731926
SPAC25B8.16	0.0709226	0.78856	-0.0819493	0.567956	-0.121761	0.499726	-0.0315419	0.875501
SPAC25B8.17	0.469643	0.000124712	0.222084	0.0988312	0.106877	0.647013	0.371303	0.00375946
SPAC25B8.18	0.00606123	0.990341	0.384767	0.044106	-0.0767713	0.822499	-0.0323849	0.920842
SPAC25B8.19c	-0.273857	0.154298	-0.056552	0.761891	-0.233614	0.240007	-0.151651	0.354707
SPAC25B8.20	-0.0697155	0.865073	5.44223e-05	0.999989	-0.158956	0.623837	-0.190837	0.45309
SPAC25G10.01	0.0875635	0.72081	0.250102	0.0336141	0.0732398	0.712443	0.283726	0.0104622
SPAC25G10.02	0.364652	0.182851	0.436367	0.132742	0.323666	0.296888	0.570628	0.0178432
SPAC25G10.03	-0.152974	0.400576	0.0167697	0.925223	-0.0747422	0.581092	-0.16353	0.104072
SPAC25G10.04c	0.130222	0.731926	0.882205	1.19508e-05	-0.141588	0.679214	0.149631	0.583656
SPAC25G10.05c	-0.0367908	0.865073	-0.638478	1.09507e-14	-0.0353934	0.842743	0.0495607	0.694664
SPAC25G10.06	-0.128611	0.509264	-0.312533	0.000301582	-0.117636	0.456656	-0.0351572	0.79373
SPAC25G10.07c	0.026446	0.937135	0.368368	0.0129403	0.0595057	0.803777	0.0203645	0.932029
SPAC25G10.08	-0.089913	0.539401	-0.497059	3.75501e-12	-0.0498585	0.72626	-0.0911803	0.335285
SPAC25G10.09c	-0.108847	0.613803	0.0251699	0.886916	0.0193974	0.937881	-0.0630193	0.648439
SPAC25H1.02	-0.421083	0.0250965	0.0186342	0.932499	-0.636365	0.000121567	-0.548405	0.000755887
SPAC25H1.03	0.383092	0.136393	1.40537	8.43787e-11	0.650395	0.00461423	0.213182	0.446268
SPAC25H1.04	-0.00515479	0.990495	0.189299	0.388646	-0.212964	0.408864	-0.113222	0.644083
SPAC25H1.05	-0.136173	0.582334	-0.33329	0.0157594	-0.119509	0.564564	0.0765206	0.664552
SPAC25H1.06	-0.0124715	0.969915	-0.120588	0.426411	0.0442356	0.838342	-0.0532665	0.765623
SPAC25H1.07	0.012823	0.959325	-0.347259	0.00651867	0.0151881	0.936097	0.0872108	0.450314
SPAC25H1.08c	-0.586551	1.11915e-05	-0.962605	1.20561e-21	-0.688351	4.50945e-13	-0.902061	5.26092e-22
SPAC25H1.09	-0.414824	0.064313	-0.69321	0.0586869	-0.562357	0.0315662	-0.659981	0.00729285
SPAC25H1.10c	-0.0564855	0.865073	-0.655348	2.10672e-05	-0.234271	0.280456	-0.0772932	0.700362
SPAC26A3.01	-0.230949	0.152048	-0.234438	0.0245223	-0.15323	0.252137	-0.167734	0.126637
SPAC26A3.02	0.166905	0.380788	0.191693	0.154275	0.0366157	0.870765	0.0497443	0.773031
SPAC26A3.03c	-0.182926	0.549712	-0.240666	0.1783	-0.00277176	0.99345	-0.232726	0.208469
SPAC26A3.04	-0.111758	0.582447	-0.343595	0.000379384	-0.102465	0.51795	-0.162398	0.141538
SPAC26A3.05	-0.0500244	0.831087	-0.237375	0.0141251	0.0110751	0.956332	0.0686384	0.581415
SPAC26A3.06	0.0280886	0.947277	-0.243069	0.107098	0.0889348	0.703666	-0.0797605	0.665234
SPAC26A3.07c	-0.135135	0.490398	-0.334801	0.000902561	-0.105143	0.528045	-0.168963	0.140255
SPAC26A3.08	-0.0247242	0.919237	-0.509123	8.55346e-07	-0.0736391	0.670675	0.0185394	0.910938
SPAC26A3.09c	-0.0787926	0.741102	-0.220697	0.0594236	-0.054504	0.784676	-0.15503	0.256403
SPAC26A3.10	-0.120797	0.572273	-0.135359	0.255277	-0.106246	0.493712	-0.179878	0.126726
SPAC26A3.11	0.0243517	0.933024	0.0265868	0.874834	-0.0526704	0.812051	0.0901146	0.579169
SPAC26A3.12c	-0.026707	0.927807	-0.167642	0.147585	0.0220717	0.915247	-0.072678	0.644083
SPAC26A3.13c	NA	NA	NA	NA	NA	NA	NA	NA
SPAC26A3.14c	-0.0830874	0.749651	-0.21648	0.111715	-0.0460018	0.842743	0.0174988	0.939724
SPAC26A3.15c	0.0898627	0.615808	-0.18428	0.0596845	0.127896	0.354105	0.160046	0.126726
SPAC26A3.16	-0.0827635	0.759087	-0.172277	0.181092	-0.0075939	0.977208	0.0234045	0.904259
SPAC26A3.17c	-0.149129	0.491791	-0.292212	0.00559204	-0.12373	0.399296	-0.343255	0.000834745
SPAC26F1.01	0.103203	0.741102	0.0754892	0.61076	-0.0410364	0.867604	0.0272032	0.892187
SPAC26F1.02	0.0553094	0.892716	0.455846	0.024868	0.126393	0.703666	0.00416854	0.993415
SPAC26F1.03	-0.0591566	0.78856	-0.175452	0.112917	0.00370324	0.987161	-0.00629439	0.968059
SPAC26F1.04c	-0.173523	0.585229	0.482426	0.0117748	0.0100712	0.97655	-0.339275	0.0403475
SPAC26F1.05	-0.326438	0.249127	-0.00455815	0.991071	-0.633016	0.0091887	-0.878921	0.000121142
SPAC26F1.06	-0.0316404	0.912741	-1.65408	3.92042e-53	0.0614909	0.75073	0.0521248	0.734197
SPAC26F1.07	0.0291526	0.939196	0.908412	2.95792e-12	0.371129	0.00856269	0.232472	0.116807
SPAC26F1.08c	0.000712235	0.998733	0.272502	0.0671518	-0.0197038	0.945381	-0.0652355	0.758591
SPAC26F1.09	0.056239	0.848229	0.142021	0.301616	-0.127626	0.485719	0.0401937	0.820578
SPAC26F1.10c	-0.414796	0.00911713	-0.253434	0.105406	-0.628497	5.93976e-06	-0.533761	0.000379295
SPAC26F1.11	-0.121171	0.631889	0.148498	0.730041	-0.0477595	0.9136	-0.306848	0.272395
SPAC26F1.12c	-0.0808546	0.801631	-0.367453	0.0253055	-0.306403	0.0492637	-0.437219	0.00097564
SPAC26F1.13c	-0.135997	0.416315	-0.486576	2.30221e-07	-0.0419227	0.805536	-0.0927937	0.422571
SPAC26F1.14c	0.197462	0.457407	1.1061	2.65062e-11	0.249241	0.223327	0.190474	0.331666
SPAC26H5.02c	0.506917	0.00251154	0.617077	0.000160425	0.448221	0.0119592	0.711013	7.86171e-07
SPAC26H5.03	-0.0085948	0.984494	-0.0643119	0.714925	-0.133109	0.545169	-0.128781	0.48802
SPAC26H5.04	0.0999741	0.711372	0.430391	0.0017175	-0.123725	0.570701	-0.13232	0.479777
SPAC26H5.05	-0.178227	0.267511	-0.325805	0.00247598	-0.109428	0.499726	-0.141997	0.228423
SPAC26H5.06	0.0637079	0.832637	0.397496	0.000847879	0.0607814	0.772854	-0.102655	0.557698
SPAC26H5.07c	-0.182892	0.163528	-0.41585	2.44047e-06	-0.338513	0.000123319	-0.178278	0.0993884
SPAC26H5.08c	-0.608516	2.15879e-08	-0.544094	0.000721347	-0.0629343	0.750639	-0.208163	0.0679631
SPAC26H5.09c	-0.941811	6.42112e-08	-0.332516	0.0775484	-0.595516	2.21291e-08	-0.84968	2.59323e-16
SPAC26H5.10c	-0.264153	0.293482	-0.453134	0.00122146	-0.420221	7.90077e-05	-0.569402	3.86179e-11
SPAC26H5.11	-0.384063	0.0490294	-0.415672	0.00252339	-0.409033	0.00409123	-0.355939	0.00721635
SPAC26H5.12	0.0183499	0.943946	-0.184698	0.0968914	0.130818	0.423802	0.0257461	0.880619
SPAC26H5.13c	0.0418312	0.865073	-0.809992	1.02723e-13	0.0937433	0.580959	0.172945	0.214364
SPAC27D7.02c	-0.0057521	0.988703	0.169824	0.171082	0.0293937	0.896863	0.059371	0.707549
SPAC27D7.03c	-0.864716	9.80023e-06	0.0444969	0.896888	0.533882	0.0531418	-0.687126	0.00215833
SPAC27D7.04	-0.0809406	0.795989	0.538924	0.000259809	-0.0223258	0.943048	0.170197	0.356751
SPAC27D7.05c	0.0417361	0.92289	0.324555	0.158529	0.159207	0.595051	0.0187457	0.960258
SPAC27D7.06	-0.0092899	0.972058	-0.190779	0.0586869	0.154141	0.291366	0.100457	0.439997
SPAC27D7.07c	-0.0765078	0.733744	-0.137977	0.299948	-0.00585128	0.980837	0.0228952	0.904406
SPAC27D7.08c	0.275493	0.285473	0.358666	0.0570368	-0.232586	0.354105	0.109546	0.644083
SPAC27D7.09c	-0.470103	0.0368539	0.19267	0.453827	-0.228683	0.435696	-0.405854	0.0655081
SPAC27D7.11c	0.612654	0.00107113	1.04529	5.49694e-09	1.87618	2.61765e-39	1.12379	1.41425e-07
SPAC27D7.12c	0.0294627	0.943946	0.273911	0.215402	-0.0469588	0.897587	-0.0359281	0.90991
SPAC27D7.13c	0.167692	0.641916	0.168916	0.638103	0.0371612	0.93993	0.270616	0.376481
SPAC27D7.14c	0.0262502	0.92574	0.0114642	0.945855	0.242283	0.0622012	0.160743	0.150192
SPAC27E2.01	0.037697	0.919237	0.313311	0.0739589	0.107749	0.664048	0.161986	0.404785
SPAC27E2.02	0.0814346	0.792564	0.0596571	0.710907	0.101105	0.623904	0.017034	0.945158
SPAC27E2.03c	-0.070762	0.681158	-0.457064	1.25189e-05	-0.0812158	0.508078	-0.123066	0.205641
SPAC27E2.04c	-0.280843	0.273423	0.247169	0.542475	-0.476072	0.0641633	-0.358052	0.207938
SPAC27E2.05	-0.14462	0.423575	-0.31575	0.00943091	-0.0943765	0.566717	-0.0906911	0.51142
SPAC27E2.06c	0.10403	0.670494	0.268834	0.0770582	-0.060251	0.803777	0.133507	0.414777
SPAC27E2.07	0.0504621	0.879161	0.208639	0.187224	-0.175368	0.435664	-0.0910695	0.637326
SPAC27E2.08	NA	NA	NA	NA	NA	NA	NA	NA
SPAC27E2.09	-0.0509264	0.82009	-0.243179	0.0753666	-0.121529	0.431933	-0.0437691	0.777947
SPAC27E2.10c	-0.213517	0.302453	-0.323441	0.027274	-0.115259	0.60135	-0.315316	0.0429752
SPAC27E2.11c	-0.233946	0.18325	0.064377	0.638278	-0.293718	0.121883	-0.285453	0.0128335
SPAC27E2.12	0.00678053	0.92574	0.0251202	0.855685	0.026495	0.784676	NA	NA
SPAC27E2.14	-0.388133	0.0686273	-0.415467	0.0481789	-0.513585	0.00660514	-0.716114	3.31992e-05
SPAC27F1.02c	0.0697706	0.725121	-0.10113	0.357178	0.11984	0.360367	0.129807	0.212901
SPAC27F1.03c	0.415065	0.013509	0.438294	0.00513468	0.264175	0.188816	0.608979	1.67711e-05
SPAC27F1.04c	-0.100173	0.772235	-0.0942078	0.659831	-0.110307	0.692223	-0.135604	0.561621
SPAC27F1.05c	-0.527583	0.0142162	0.371509	0.0375995	-0.143988	0.578506	-0.350055	0.0596027
SPAC27F1.06c	-0.140602	0.673322	-0.460089	0.00105167	-0.164378	0.333337	-0.507776	5.62203e-07
SPAC27F1.07	0.0948187	0.6246	-0.0585364	0.619858	0.0896978	0.54726	0.144575	0.169538
SPAC27F1.08	0.106437	0.64499	0.360911	0.000743903	0.212086	0.103792	0.147644	0.234543
SPAC27F1.09c	0.196191	0.179545	0.339633	0.000479455	0.209232	0.0684541	0.230324	0.0354381
SPAC27F1.10	0.0162307	0.962849	0.552145	0.144727	-0.0436676	0.908336	-0.071537	0.821657
SPAC29A4.02c	-0.363192	0.00512351	-0.567753	1.75356e-11	-0.423833	0.000172635	-0.509694	2.53785e-10
SPAC29A4.03c	0.033158	0.892716	-0.0613715	0.662456	0.226922	0.0620168	0.121089	0.334758
SPAC29A4.04c	-0.0383041	0.865073	-0.514887	9.70352e-12	-0.0701246	0.622348	-0.0684329	0.520083
SPAC29A4.05	0.0939429	0.668311	-0.122603	0.305032	0.024242	0.912399	0.171851	0.162247
SPAC29A4.06c	0.407258	0.0321659	0.469943	0.00379572	0.29223	0.128609	0.343249	0.0455634
SPAC29A4.07	0.148643	0.557952	0.430162	0.0164673	0.163744	0.456001	0.0608301	0.791495
SPAC29A4.08c	0.113262	0.490398	-0.0611226	0.595827	0.16256	0.169937	0.202981	0.044357
SPAC29A4.09	0.227354	0.186979	-0.00987916	0.95477	0.307578	0.0126835	0.227767	0.0615654
SPAC29A4.10	-0.00103705	0.998612	-0.0803707	0.592138	-0.13911	0.475178	-0.00730017	0.974389
SPAC29A4.11	-0.00119631	0.998733	0.16272	0.545113	0.0712717	0.834892	0.12539	0.619723
SPAC29A4.12c	-0.102254	0.72451	0.231099	0.583544	-0.215683	0.449009	-0.323824	0.181686
SPAC29A4.13	0.257258	0.264013	0.449357	0.00149114	0.106082	0.650492	0.249934	0.109991
SPAC29A4.14c	-0.00481514	0.990341	0.0598021	0.672713	0.0368739	0.868657	0.0290885	0.882272
SPAC29A4.15	-0.143047	0.387294	-0.235223	0.0155061	0.0275868	0.873963	-0.133567	0.204905
SPAC29A4.16	-0.134655	0.455374	-0.556148	1.75356e-11	-0.11125	0.375315	-0.0830595	0.457204
SPAC29A4.17c	0.054934	0.900721	1.50642	5.67925e-08	0.0999059	0.813817	-0.213636	0.515972
SPAC29A4.18	0.104308	0.61673	0.148963	0.210662	0.113223	0.490916	0.191686	0.107375
SPAC29A4.19c	-0.0451664	0.879911	0.0374305	0.83635	-0.0837911	0.701946	-0.061301	0.742116
SPAC29A4.20	0.00301981	0.995195	-0.2828	0.0456968	0.00886104	0.974823	-0.0425717	0.815111
SPAC29A4.22	NA	NA	NA	NA	NA	NA	NA	NA
SPAC29A4.23	0.400739	0.106793	0.862535	0.0112963	0.349866	0.271827	0.130968	0.712395
SPAC29B12.01	0.00392002	0.990341	-0.126106	0.317793	0.0715981	0.663751	0.0719535	0.592093
SPAC29B12.02c	-0.319703	0.00456128	-0.47016	7.83366e-07	-0.208018	0.0761694	-0.37119	5.61743e-05
SPAC29B12.03	0.103589	0.594772	0.30512	0.0181114	0.0790457	0.647122	0.0968853	0.477384
SPAC29B12.04	-0.0328616	0.900472	-0.218668	0.0581716	-0.0920477	0.588822	-0.05012	0.682113
SPAC29B12.05c	-0.0114334	0.978423	0.232251	0.244035	-0.144356	0.612656	-0.175542	0.445357
SPAC29B12.06c	-0.050042	0.838976	-0.310346	0.0091836	-0.0869184	0.663751	0.0186589	0.926266
SPAC29B12.07	-0.00408463	0.990341	-0.144929	0.257176	0.043404	0.834486	0.0581715	0.696635
SPAC29B12.08	0.282676	0.0284915	0.0720562	0.615446	-0.218129	0.0867525	0.132631	0.24124
SPAC29B12.10c	-0.0120537	0.977179	0.597864	3.0014e-05	-0.127601	0.568642	0.081495	0.685299
SPAC29B12.11c	0.186408	0.485962	0.476059	0.00363096	-0.235177	0.316018	0.225832	0.271402
SPAC29B12.12	0.286609	0.249127	1.32887	2.80519e-05	0.332055	0.291617	0.373672	0.197995
SPAC29B12.13	0.0393275	0.927807	0.30428	0.198877	0.251247	0.361982	0.357618	0.104612
SPAC29B12.14c	-0.473762	0.0129878	-1.01816	1.45348e-12	-0.522857	0.000266714	-0.224172	0.195693
SPAC29E6.01	0.203352	0.407126	0.548688	1.54922e-05	0.348986	0.0208456	0.231105	0.133657
SPAC29E6.02	0.143338	0.426266	0.10294	0.431538	0.0776543	0.655715	-0.00872127	0.966134
SPAC29E6.03c	0.0141255	0.959824	-0.211431	0.075642	0.131575	0.36103	0.11336	0.380377
SPAC29E6.04	-0.00759034	0.988392	0.17333	0.422933	0.176195	0.480321	0.0400302	0.890562
SPAC29E6.05c	-0.143294	0.548205	-0.0527415	0.792406	-0.495534	0.0012363	-0.04641	0.852138
SPAC29E6.06c	-0.103728	0.594772	-0.296226	0.00152206	-0.172931	0.226548	-0.303436	0.000691259
SPAC29E6.07	-0.0339871	0.676241	-0.088459	0.671097	-0.0553874	0.593764	-0.0480809	0.711496
SPAC29E6.08	-0.138619	0.598007	-0.400041	0.00163615	-0.000740448	0.997218	-0.297721	0.0114939
SPAC29E6.09	0.288979	0.151404	0.558343	0.000153688	0.0498457	0.866103	0.533709	0.000660367
SPAC29E6.10c	-0.064249	0.797734	-0.0893575	0.510679	0.127734	0.478723	-0.0646531	0.667538
SPAC2C4.03c	0.151252	0.410787	0.0630366	0.666501	0.135107	0.409102	0.165769	0.253121
SPAC2C4.04c	0.0360908	0.906128	0.185067	0.214055	0.166176	0.371772	0.00955945	0.968059
SPAC2C4.05	-0.00614995	0.984298	-0.497938	3.15019e-07	-0.0272084	0.908036	0.204368	0.041806
SPAC2C4.06c	3.5447e-05	0.999805	-0.407587	0.0270341	-0.0138626	0.959704	-0.206702	0.19102
SPAC2C4.07c	0.0613938	0.845068	0.407389	0.00696911	-0.0156198	0.962395	0.117755	0.526664
SPAC2C4.08	-0.00342734	0.995195	0.225417	0.308729	-0.0417161	0.909554	-0.00163298	0.998296
SPAC2C4.09	-0.0355913	0.919525	0.211611	0.188883	0.00796004	0.980837	0.113346	0.561621
SPAC2C4.10c	0.156272	0.522352	0.430226	0.00537448	0.117474	0.608659	0.149523	0.404785
SPAC2C4.11c	-0.142378	0.669887	-0.579526	0.000607199	-0.154128	0.419946	-0.41307	0.00124763
SPAC2C4.12c	0.0380613	0.915931	-0.125913	0.423306	0.109689	0.576406	-0.000694772	0.999284
SPAC2C4.13	0.0474973	0.865073	-0.0547076	0.719533	0.0104087	0.970054	0.0398009	0.833436
SPAC2C4.14c	0.0420547	0.872646	0.07138	0.606531	-0.00982342	0.968997	-0.0407482	0.809182
SPAC2C4.15c	0.336511	0.0298604	0.567524	3.84882e-05	0.330012	0.029723	0.368142	0.00278359
SPAC2C4.16c	-0.112407	0.552603	-0.180727	0.0621026	-0.0850995	0.60463	-0.135016	0.191216
SPAC2C4.17c	0.135073	0.587368	0.726665	5.8984e-09	0.194322	0.317021	0.0565721	0.770105
SPAC2E12.02	0.0187486	0.945982	0.000769883	0.995288	-0.192348	0.129414	0.0176609	0.912393
SPAC2E12.03c	0.170272	0.569747	0.343114	0.0681177	-0.00317711	0.99345	0.0909466	0.712662
SPAC2E1P3.01	-0.213451	0.363256	-0.222893	0.157825	-0.016726	0.958981	0.266699	0.0714603
SPAC2E1P3.02c	-0.140971	0.711372	1.27586	7.81336e-09	0.277135	0.366616	-0.299215	0.293857
SPAC2E1P3.03c	NA	NA	NA	NA	NA	NA	NA	NA
SPAC2E1P3.04	-0.354426	0.106484	-0.651448	4.82262e-05	-0.522451	0.000477474	-0.317365	0.0328759
SPAC2E1P3.05c	-0.320823	0.0731929	-3.49478	8.9316e-164	-1.22064	9.75992e-25	-0.802078	9.84012e-14
SPAC2E1P5.01c	-0.0596771	0.811049	-0.419365	0.000624816	0.0937544	0.620443	0.0551821	0.731926
SPAC2E1P5.02c	0.0241957	0.952018	-0.302298	0.177932	-0.253552	0.360641	-0.0546696	0.853854
SPAC2E1P5.03	-0.22566	0.143156	-0.722402	5.14196e-14	-0.309912	0.00147617	-0.359998	0.000114487
SPAC2E1P5.04c	0.394728	0.107108	0.609014	0.00545025	0.472139	0.0308856	0.362517	0.0984011
SPAC2E1P5.05	-0.114162	0.709916	-0.6474	4.43248e-06	-0.0313621	0.898773	-0.272393	0.0513984
SPAC2F3.01	0.0417379	0.891489	0.0411958	0.797565	0.145906	0.399697	0.153005	0.294557
SPAC2F3.02	-0.0958439	0.663029	-0.258253	0.0227502	-0.0398476	0.843253	-0.00211505	0.995067
SPAC2F3.03c	-0.0792777	0.790505	-0.577284	8.62889e-06	-0.011041	0.961075	-0.21803	0.0362353
SPAC2F3.04c	0.269718	0.082798	-0.142566	0.338111	0.0553083	0.801205	0.277722	0.027411
SPAC2F3.05c	-0.0277711	0.947538	0.65478	0.000277272	0.319273	0.119806	0.351485	0.0638201
SPAC2F3.06c	0.0203761	0.941802	-0.345897	0.00122431	0.0232744	0.912399	-0.00896309	0.963088
SPAC2F3.07c	0.00678053	0.92574	NA	NA	NA	NA	NA	NA
SPAC2F3.08	-0.186184	0.523412	0.822673	2.90579e-05	-0.172521	0.497435	-0.164767	0.415874
SPAC2F3.09	-0.495635	6.94456e-05	-0.71833	1.99171e-12	-0.665278	1.36358e-11	-0.779506	4.15165e-22
SPAC2F3.10	-0.0100294	0.974795	0.0225316	0.895733	-0.0881753	0.652349	-0.0165591	0.941054
SPAC2F3.11	-0.133273	0.535762	0.0341826	0.809359	0.0370624	0.851723	-0.123438	0.315388
SPAC2F3.12c	NA	NA	NA	NA	NA	NA	NA	NA
SPAC2F3.13c	0.0182021	0.955512	0.0962657	0.566207	0.17453	0.294456	-0.013451	0.951253
SPAC2F3.14c	0.0440516	0.880793	0.0814209	0.619858	0.0852063	0.71522	0.0956931	0.599213
SPAC2F3.15	-0.0584198	0.812893	-0.136156	0.287781	0.0247799	0.921447	-0.0671162	0.682113
SPAC2F3.16	0.0947587	0.707232	0.0108726	0.955182	-0.0553374	0.808163	0.112655	0.467744
SPAC2F3.17c	-0.0150648	0.963638	-0.10367	0.538215	0.0757481	0.738811	0.167266	0.271402
SPAC2F3.18c	-0.00968058	0.977911	0.109658	0.47343	0.0153167	0.952939	0.0580079	0.719409
SPAC2F7.02c	-0.0691407	0.785439	-0.324855	0.00870677	-0.108381	0.569098	-0.00676051	0.975681
SPAC2F7.03c	-0.124828	0.521806	-0.37508	0.0021509	-0.0734712	0.649867	-0.0348033	0.825867
SPAC2F7.04	-0.000912921	0.998733	0.127018	0.392057	0.0843856	0.696135	0.144988	0.347806
SPAC2F7.05c	-0.252803	0.096025	-0.473793	2.15528e-06	-0.1518	0.16888	-0.313514	0.000209988
SPAC2F7.06c	0.0313301	0.929295	1.60744	4.30486e-07	-0.290119	0.23937	-0.289072	0.234543
SPAC2F7.07c	0.115502	0.508496	-0.159004	0.163578	-0.0248989	0.90212	0.0804158	0.54255
SPAC2F7.08c	0.212275	0.383586	0.148964	0.424948	0.152801	0.510105	0.268425	0.119781
SPAC2F7.09c	0.121352	0.64499	0.279642	0.0597356	0.107705	0.652544	-0.0429324	0.851834
SPAC2F7.10	0.0552985	0.84786	0.283555	0.0426766	0.0548148	0.818253	0.0121415	0.961871
SPAC2F7.11	-0.495102	0.00104627	-0.639548	0.000213724	-0.318127	0.0445944	-0.262555	0.0953625
SPAC2F7.13c	-0.0614146	0.759087	-0.332893	7.04602e-05	-0.122517	0.339232	-0.0807307	0.467744
SPAC2F7.14c	-0.212522	0.283102	-0.24494	0.0581716	-0.00184592	0.99345	-0.17524	0.215048
SPAC2F7.15	0.0585347	0.809639	-0.0602458	0.666721	0.0325308	0.88563	-0.00990359	0.963088
SPAC2F7.16c	0.0953064	0.664321	0.217104	0.0698737	0.0888326	0.640976	0.108664	0.433393
SPAC2F7.17	0.00181094	0.997999	0.213013	0.170398	-0.0967725	0.656165	-0.229639	0.148406
SPAC2G11.02	-0.0612254	0.857888	-0.413003	0.0227858	-0.396221	0.0267312	-0.253593	0.135168
SPAC2G11.03c	0.152109	0.457407	0.171619	0.181713	0.092449	0.641492	0.161107	0.229691
SPAC2G11.04	0.132039	0.640279	0.251282	0.154246	0.174223	0.449009	0.134614	0.510033
SPAC2G11.05c	0.140917	0.669857	0.0470624	0.870898	-0.297697	0.322627	0.0226916	0.950336
SPAC2G11.06	0.0534484	0.845779	0.138179	0.359789	0.140797	0.374504	0.126754	0.352716
SPAC2G11.07c	-0.0489531	0.824081	-0.224965	0.0170499	0.0500124	0.757612	0.108195	0.351406
SPAC2G11.08c	0.150307	0.563536	0.252084	0.175759	0.021097	0.947618	0.118986	0.582259
SPAC2G11.09	0.150611	0.3887	-0.119118	0.325629	0.0633347	0.73472	0.325183	0.00234197
SPAC2G11.10c	0.14475	0.634995	0.32145	0.0829941	0.0190717	0.956656	0.0067001	0.982746
SPAC2G11.11c	-0.14698	0.594772	-0.481345	0.00610743	-0.045813	0.858835	-0.257382	0.0813136
SPAC2G11.12	-0.0319103	0.911096	0.116764	0.381233	0.0248314	0.915019	-0.136921	0.351688
SPAC2G11.13	0.119013	0.642577	0.400857	0.00628948	-0.0701674	0.800323	0.0696952	0.732375
SPAC2G11.14	-0.198138	0.22522	-0.10742	0.406916	-0.201067	0.110731	-0.183736	0.124476
SPAC2G11.15c	-0.0237695	0.943946	0.169336	0.348007	-0.158408	0.435681	-0.146972	0.399855
SPAC2H10.01	-0.992397	1.95469e-08	-1.06089	1.88849e-09	-1.72402	4.7921e-30	-1.06042	9.23567e-06
SPAC2H10.02c	0.170988	0.44567	0.389448	0.00726768	0.111872	0.620307	0.344754	0.0122394
SPAC2H10.04	-0.092902	0.481021	-0.330302	0.162262	-0.153395	0.284247	-0.178875	0.198561
SPAC30.01c	0.0708307	0.755539	-0.157689	0.156456	0.0658138	0.701548	0.169597	0.136717
SPAC30.02c	0.0186445	0.959824	-0.191012	0.287455	-0.171949	0.369346	-0.1131	0.506675
SPAC30.03c	0.323109	0.047914	0.253214	0.0827996	0.0972167	0.710638	0.153846	0.381946
SPAC30.04c	-0.213619	0.106484	-0.320569	0.00029098	-0.0210347	0.912399	-0.0947923	0.398231
SPAC30C2.02	-0.630623	0.000137781	-2.05357	1.7969e-36	-1.06988	3.21231e-18	-1.05624	4.811e-21
SPAC30C2.03	-0.112071	0.744963	0.110964	0.666501	-0.297766	0.223327	-0.185347	0.417865
SPAC30C2.04	-0.0452402	0.819269	-0.233776	0.00434943	-0.0239591	0.900762	-0.0408815	0.734197
SPAC30C2.05	0.13094	0.603229	-0.36996	0.0480106	-0.217955	0.364601	0.128541	0.567622
SPAC30C2.06c	0.0217081	0.944013	0.180405	0.24561	-0.0543773	0.813817	-0.0339697	0.875139
SPAC30C2.07	-0.0946512	0.582334	-0.0801711	0.472236	-0.0672601	0.656165	0.0366596	0.794761
SPAC30C2.08	0.0899483	0.602161	-0.111609	0.275199	0.0498561	0.771718	0.200725	0.0602184
SPAC30D11.01c	0.00261434	0.996986	-0.112631	0.666531	-0.172065	0.535319	0.0982548	0.683364
SPAC30D11.02c	0.133678	0.447113	1.22421	0.000387114	0.0658094	0.796395	0.146553	0.512091
SPAC30D11.03	-0.150526	0.57744	-0.46878	0.00064337	-0.138438	0.449401	-0.361696	0.00204538
SPAC30D11.04c	-0.0118298	0.960462	-0.0786335	0.451066	-0.0375745	0.822955	-0.033972	0.813233
SPAC30D11.05	0.0126993	0.966345	-0.0893982	0.533792	0.0183659	0.944716	-0.0361506	0.844431
SPAC30D11.06c	0.130497	0.485943	0.0145852	0.926668	0.0132205	0.9577	0.0550834	0.730982
SPAC30D11.07	0.12918	0.703955	0.395194	0.0581021	0.247091	0.330071	0.230001	0.3085
SPAC30D11.08c	0.0747731	0.738535	0.22576	0.0357802	0.126862	0.373175	0.147996	0.211125
SPAC30D11.09	0.244996	0.16144	0.162497	0.234603	0.149016	0.387091	0.176092	0.205708
SPAC30D11.10	0.271434	0.183393	0.362545	0.03832	0.343014	0.0618398	0.274824	0.112415
SPAC30D11.11	0.0121854	0.970666	-0.30705	0.0165378	-0.194111	0.266367	-0.0187528	0.93702
SPAC30D11.12	-0.117991	0.560634	-0.446311	1.76386e-05	-0.128148	0.371639	-0.085729	0.500961
SPAC30D11.13	-0.0711633	0.764297	-0.0645303	0.670698	0.114269	0.510105	0.132527	0.357314
SPAC30D11.14c	0.150716	0.479299	-0.0497082	0.698605	0.173956	0.195085	0.255863	0.0331373
SPAC31A2.02	0.0742566	0.801305	-0.110899	0.432493	-0.105416	0.577039	-0.226251	0.0889519
SPAC31A2.03	0.194911	0.249127	0.268976	0.0423434	0.058788	0.78961	0.23961	0.0440989
SPAC31A2.04c	0.145452	0.485943	-0.0962486	0.582994	-0.0878494	0.756808	0.202663	0.177448
SPAC31A2.05c	0.199752	0.400576	0.347598	0.0214998	0.331831	0.0458328	0.326282	0.0304681
SPAC31A2.06	0.0475617	0.869148	-0.122504	0.358864	0.0669375	0.725558	-0.064017	0.685299
SPAC31A2.07c	-0.0676494	0.83876	-0.392048	0.00127152	-0.083568	0.604365	-0.249324	0.0479394
SPAC31A2.08	0.0415012	0.889076	0.10984	0.531236	0.00815914	0.977208	-0.0139938	0.957248
SPAC31A2.09c	0.0515493	0.861173	-0.0559334	0.748205	-0.0256144	0.926018	0.0935604	0.598935
SPAC31A2.10	0.247228	0.127939	0.483646	2.69612e-05	0.277039	0.0599732	0.193036	0.177842
SPAC31A2.11c	-0.0812567	0.795989	-0.153914	0.362435	-0.0935951	0.687267	-0.0954985	0.614609
SPAC31A2.12	0.00626748	0.987293	0.145109	0.318323	0.031115	0.897603	0.0167366	0.9351
SPAC31A2.13c	-0.154802	0.610343	0.193451	0.330851	0.0142604	0.970105	-0.238909	0.271402
SPAC31A2.14	-0.0351739	0.903468	-0.00909261	0.954247	-0.00699494	0.977208	-0.0145881	0.940588
SPAC31A2.15c	0.0113994	0.979943	-0.262895	0.221355	-0.121325	0.649301	0.069755	0.759622
SPAC31A2.16	-0.0100057	0.97689	-0.0174484	0.926668	-0.0869524	0.685092	0.101057	0.563393
SPAC31F12.01	-0.104952	0.610343	-0.0685534	0.58078	0.1392	0.328735	-0.0837967	0.548069
SPAC31G5.01	0.18891	0.376915	0.0879559	0.56687	0.217642	0.227986	0.196793	0.181739
SPAC31G5.02	-0.184883	0.311116	-0.481161	0.000492855	-0.122294	0.491194	-0.102836	0.475217
SPAC31G5.03	-0.176798	0.350322	-0.307445	0.00558258	-0.106683	0.562109	-0.210398	0.0532783
SPAC31G5.04	-0.145187	0.476341	-0.0732108	0.613929	-0.168336	0.269002	-0.210413	0.0699523
SPAC31G5.05c	-0.135264	0.426721	-0.162455	0.193217	-0.0586791	0.735618	-0.0823448	0.500961
SPAC31G5.06	0.0477137	0.918201	0.110238	0.787225	-0.452873	0.112182	-0.238337	0.458515
SPAC31G5.07	-0.0712728	0.869148	0.00513756	0.991071	-0.109985	0.792067	-0.0643125	0.871914
SPAC31G5.08	-0.16195	0.4054	-0.402353	0.000345434	-0.319084	0.0098641	-0.345625	0.00295392
SPAC31G5.09c	-0.426895	0.0639822	1.15247	6.7037e-10	0.648771	0.00165511	-0.826481	9.76725e-06
SPAC31G5.10	-0.121805	0.743003	0.168525	0.673577	-0.0341137	0.944107	-0.303151	0.324357
SPAC31G5.11	-0.408568	0.0010217	-0.285471	0.0191001	-0.749614	4.56788e-13	-0.703326	7.06846e-15
SPAC31G5.12c	-0.0139773	0.973816	0.574956	0.00100111	-0.0209589	0.952558	-0.105542	0.640392
SPAC31G5.13	0.120733	0.455929	-0.00383136	0.977074	0.11184	0.466533	0.234094	0.0204091
SPAC31G5.14	0.264905	0.259431	0.443772	0.000291076	0.15348	0.307978	0.287841	0.050334
SPAC31G5.15	-0.22397	0.325523	-0.109195	0.516403	-0.260167	0.132042	-0.169304	0.31093
SPAC31G5.16c	0.0293297	0.906128	-0.0406969	0.727417	0.0788383	0.607223	0.013237	0.940091
SPAC31G5.17c	-0.237776	0.264403	-0.626758	4.21749e-08	-0.243516	0.222237	-0.22794	0.0742546
SPAC31G5.18c	-0.122339	0.673322	0.145695	0.39244	-0.224604	0.28114	-0.202125	0.268093
SPAC31G5.19	-0.15746	0.429435	0.0208476	0.885504	-0.0505643	0.820376	-0.233377	0.0447787
SPAC31G5.21	-0.291416	0.177413	0.0828553	0.665587	-0.142953	0.556611	-0.0990333	0.641002
SPAC323.01c	-0.0577386	0.819416	0.0112584	0.947505	-0.130236	0.464191	-0.134619	0.351688
SPAC323.02c	0.10747	0.631213	-0.142428	0.217477	0.175257	0.201933	0.224872	0.024801
SPAC323.03c	0.252031	0.252246	0.293717	0.0932044	0.0579314	0.838597	0.188033	0.310349
SPAC323.04	0.0249977	0.929295	0.247966	0.0218632	0.0514813	0.796395	0.057147	0.69897
SPAC323.05c	0.134243	0.586465	0.0798734	0.642657	0.0901008	0.687476	0.00404636	0.988947
SPAC323.06c	0.180873	0.500717	0.437958	0.00634191	0.0655019	0.820376	0.194941	0.311413
SPAC323.07c	-0.178398	0.608821	0.0509684	0.895983	0.0907528	0.750888	0.133851	0.515664
SPAC323.08	-0.0825725	0.822777	0.00153958	0.995932	-0.0801486	0.814806	-0.0243477	0.944423
SPAC328.01c	0.199757	0.173834	-0.0945694	0.448312	0.10501	0.489266	0.215147	0.0584082
SPAC328.02	0.210938	0.255324	0.537816	9.29729e-06	0.395171	0.00223474	0.233442	0.0894018
SPAC328.03	0.0518884	0.896036	0.774829	2.62505e-09	-0.234742	0.14556	0.0523036	0.737273
SPAC328.04	0.157285	0.490933	0.555677	0.00240988	-0.061602	0.803788	0.0680151	0.74513
SPAC328.05	0.201097	0.276232	0.220596	0.125627	-0.0620338	0.805536	0.190095	0.164982
SPAC328.06	0.026485	0.92999	0.0776027	0.563407	0.214573	0.145982	0.0850724	0.562485
SPAC328.07c	0.0809038	0.774735	0.342504	0.00615842	0.122516	0.535319	0.158541	0.309845
SPAC328.08c	0.343747	0.177598	0.77405	0.000149161	0.140955	0.680356	0.211038	0.404201
SPAC328.09	-0.0355235	0.903342	-0.0736922	0.596697	-0.0410908	0.858548	0.231669	0.0656631
SPAC328.10c	-0.127715	0.458936	-0.357065	8.26476e-05	-0.0424961	0.817572	-0.123248	0.248519
SPAC32A11.01	0.273513	0.293482	0.201053	0.44665	0.138098	0.658694	0.271557	0.162893
SPAC32A11.02c	0.226208	0.222926	0.340357	0.0220863	0.0370738	0.890637	-0.0696339	0.705665
SPAC32A11.03c	-0.0821613	0.741102	0.299984	0.0239147	-0.0475582	0.840187	-0.112458	0.444047
SPAC32A11.04c	-0.185802	0.128513	-0.421136	2.90439e-07	-0.0158233	0.92338	-0.12699	0.163712
SPAC343.01c	-0.0478495	0.84141	-0.27877	0.0285104	-0.0990917	0.553861	-0.106417	0.422571
SPAC343.02	0.055911	0.813122	-0.0405073	0.806844	0.0583608	0.766367	-0.0181261	0.925154
SPAC343.03	-0.0171089	0.967009	0.411315	0.01944	0.0298643	0.934384	-0.0595066	0.83287
SPAC343.04c	0.143984	0.500717	0.289496	0.0257436	0.103736	0.602769	0.271862	0.0331839
SPAC343.05	0.114335	0.533212	0.0180732	0.888047	0.106935	0.383503	0.169569	0.0825038
SPAC343.06c	0.382159	0.0129878	0.708979	3.16277e-08	0.391957	0.00777567	0.486057	0.00016094
SPAC343.07	0.0731784	0.822018	0.970974	0.00571821	-0.0388768	0.916673	0.00432451	0.994492
SPAC343.08c	-0.0669048	0.78856	-0.285996	0.0132953	-0.196497	0.152208	-0.22692	0.0581076
SPAC343.09	0.0531142	0.819269	-0.0325947	0.795612	0.0711826	0.656165	-0.0224662	0.899933
SPAC343.10	0.0197531	0.943946	-0.104265	0.428193	-0.0253195	0.906868	-0.0196122	0.913618
SPAC343.11c	-0.0178805	0.956736	0.191003	0.152877	-0.0145935	0.956073	-0.137399	0.340976
SPAC343.12	-0.389712	0.0687129	-1.59416	1.31067e-07	-0.963422	3.18305e-05	-1.12862	1.55025e-06
SPAC343.13	-0.19349	0.351621	-0.338116	0.0185358	-0.20658	0.265893	-0.28768	0.0439854
SPAC343.14c	0.0281306	0.909767	-0.216731	0.0311124	-0.071161	0.643814	-0.096908	0.422183
SPAC343.15	0.0908804	0.702393	-0.0806527	0.579426	0.209819	0.183038	0.145782	0.352395
SPAC343.16	-0.194674	0.230064	-0.329509	0.000495712	-0.0558981	0.781698	-0.208623	0.0553725
SPAC343.17c	0.10055	0.707232	0.259576	0.0763755	0.0258605	0.927963	0.0402312	0.86678
SPAC343.18	0.126939	0.63446	0.30856	0.0489484	0.132078	0.563802	0.222436	0.201998
SPAC343.19	0.151226	0.456258	0.136722	0.349412	0.0804133	0.704574	0.184487	0.172729
SPAC343.20	0.00673669	0.990341	-0.211267	0.354283	-0.0376513	0.921447	-0.270976	0.247336
SPAC343.21	-0.292905	0.334159	-0.211195	0.521042	-0.585912	0.0275904	-0.864971	0.000340696
SPAC3A11.02	0.180522	0.238826	0.105027	0.403594	0.262989	0.0169533	0.2804	0.00605656
SPAC3A11.03	0.065036	0.828478	0.469842	0.006865	0.0625632	0.813817	0.000572112	0.99948
SPAC3A11.04	-0.350773	0.0865729	-0.158051	0.434195	-0.368663	0.0395466	-0.443101	0.0119798
SPAC3A11.05c	0.0832332	0.78856	0.347088	0.019652	0.000507429	0.997999	0.057675	0.789493
SPAC3A11.06	0.0051126	0.990341	0.651491	1.42483e-05	0.0606536	0.851385	0.175905	0.372767
SPAC3A11.07	-0.487247	0.0127288	-1.12663	7.67069e-28	-0.171402	0.289337	-0.726539	3.89944e-15
SPAC3A11.08	-0.0223733	0.945751	-0.047395	0.795913	0.0169617	0.952558	-0.128723	0.477057
SPAC3A11.09	0.0607581	0.803664	0.180675	0.205964	0.187038	0.220371	0.249543	0.0429752
SPAC3A11.10c	0.0985247	0.74402	0.773555	1.40642e-12	0.196395	0.164423	0.189148	0.183406
SPAC3A11.11c	-0.0380416	0.922489	0.180568	0.236133	-0.0816065	0.712509	-0.0931877	0.634289
SPAC3A11.12c	-0.0367402	0.873179	-0.190672	0.0704379	-0.125053	0.371772	0.0193098	0.904164
SPAC3A11.13	0.0594946	0.819269	-0.117869	0.446649	0.167582	0.35239	0.164383	0.238268
SPAC3A11.14c	0.162087	0.523519	0.424245	0.0114418	0.0693278	0.798762	0.0445046	0.859228
SPAC3A12.02	-0.124069	0.69973	0.499944	0.00266602	-0.166059	0.510105	-0.5477	0.00190179
SPAC3A12.03c	0.15559	0.46543	0.0501976	0.785018	0.23126	0.161314	0.0857317	0.648132
SPAC3A12.04c	0.252911	0.274711	0.220017	0.240509	0.186638	0.461114	0.255828	0.21128
SPAC3A12.05c	0.1598	0.326206	0.0588227	0.657973	0.228929	0.0620168	0.17633	0.121388
SPAC3A12.06c	-0.121224	0.528232	-0.22537	0.0314805	-0.156962	0.249106	-0.0954268	0.455591
SPAC3A12.07	-0.027604	0.918677	0.0447792	0.75385	-0.00422724	0.987103	0.0027352	0.992766
SPAC3A12.08	0.307327	0.264403	0.842165	0.000129217	0.0544439	0.894676	0.422041	0.0774115
SPAC3A12.09c	0.265172	0.339252	0.143158	0.564857	0.0106266	0.980136	0.12713	0.627553
SPAC3A12.10	-0.167126	0.363256	-0.501279	2.58302e-07	-0.163114	0.279471	-0.229584	0.019405
SPAC3A12.11c	-0.034904	0.887637	0.0823546	0.508103	0.105331	0.504252	-0.00918959	0.963312
SPAC3A12.12	-0.359267	0.0282898	-0.426927	0.00269996	-0.425911	0.00581865	-0.424358	0.00225594
SPAC3A12.13c	-0.0982108	0.681497	-0.199221	0.0615529	-0.0403829	0.823076	-0.146406	0.171455
SPAC3A12.14	-0.0743717	0.744809	-0.107186	0.266989	-0.211042	0.0589249	-0.0185445	0.90263
SPAC3A12.15	0.101946	0.66132	-0.15943	0.269274	-0.178341	0.310403	-0.0212712	0.92246
SPAC3A12.16c	0.00252724	0.992638	-0.271986	0.00424055	0.104806	0.503867	0.0154457	0.926644
SPAC3A12.17c	0.071401	0.79392	-0.0431518	0.818502	0.0564774	0.823923	0.10306	0.562205
SPAC3A12.18	-0.320185	0.0899166	-0.423411	1.29499e-05	-0.54722	3.65382e-09	-0.459508	7.074e-07
SPAC3A12.19	-0.0609082	0.877775	-0.101146	0.716447	0.0306947	0.936468	0.0212113	0.950336
SPAC3C7.01c	0.0522106	0.819269	-0.132885	0.280337	-0.0250851	0.905077	0.0714921	0.635021
SPAC3C7.02c	-0.369288	0.0882334	-0.169276	0.39568	-0.0300224	0.924465	-0.334141	0.0637012
SPAC3C7.03c	0.0443278	0.90307	0.0722949	0.72695	-0.0166038	0.962395	0.0428619	0.870522
SPAC3C7.04	-0.0952554	0.765752	-0.17045	0.25169	-0.167318	0.366616	-0.215275	0.145891
SPAC3C7.05c	0.187653	0.532023	0.796506	5.32341e-06	0.0815924	0.789305	0.191405	0.352701
SPAC3C7.06c	-0.205085	0.381784	-0.133183	0.434195	-0.0674483	0.797943	-0.0794817	0.700758
SPAC3C7.07c	0.052893	0.857888	0.181339	0.270666	-0.125631	0.547359	-0.038761	0.854907
SPAC3C7.08c	-0.208688	0.238828	-0.750258	2.25254e-12	-0.206412	0.0671745	-0.325308	0.000204978
SPAC3C7.09	-0.195989	0.458353	0.165568	0.394316	0.0148564	0.966243	0.0803781	0.735839
SPAC3C7.10	0.196212	0.423575	0.0819498	0.694022	0.052107	0.868657	0.249526	0.153016
SPAC3C7.11c	-0.0503057	0.833739	-0.0502172	0.673318	-0.00707445	0.974229	-0.0111241	0.947717
SPAC3C7.12	0.114792	0.662181	0.261839	0.107824	0.156003	0.452575	0.212258	0.159744
SPAC3C7.13c	0.0344048	0.92574	0.592778	6.4161e-05	-0.0864384	0.75073	-0.0364889	0.887851
SPAC3C7.14c	-1.15163	1.70158e-15	-2.61722	1.24884e-90	-1.84836	2.02541e-47	-1.60944	2.33524e-36
SPAC3F10.02c	-0.0197109	0.942764	-0.132359	0.282311	0.0564332	0.766367	0.118161	0.352858
SPAC3F10.03	-0.10886	0.421672	-0.28271	0.00173329	-0.0171102	0.921447	-0.0716955	0.492247
SPAC3F10.04	-0.00866438	0.975596	-0.0929448	0.441618	-0.105793	0.500217	-0.120603	0.368914
SPAC3F10.05c	-0.156662	0.410574	-0.249731	0.0350043	-0.0824459	0.647346	-0.0922894	0.519772
SPAC3F10.06c	-0.189154	0.386928	-0.44304	0.00210449	-0.167549	0.447704	-0.169968	0.311796
SPAC3F10.07c	0.030288	0.947277	0.279963	0.470428	-0.154105	0.687481	-0.196747	0.554436
SPAC3F10.08c	0.0826863	0.797734	-0.0784071	0.699825	0.162353	0.459575	-0.112685	0.580573
SPAC3F10.09	0.0624829	0.812062	0.0499108	0.694925	0.0220447	0.921447	-0.0472838	0.758591
SPAC3F10.10c	0.235688	0.381318	0.603702	0.000944495	0.114109	0.66628	0.231219	0.235047
SPAC3F10.11c	-0.0609934	0.772161	-0.14423	0.230763	-0.00753479	0.975838	-0.0426519	0.772147
SPAC3F10.12c	-0.0728434	0.82009	0.159543	0.352251	0.138531	0.569416	0.00940455	0.97131
SPAC3F10.13	0.0112844	0.96997	0.0161001	0.92282	-0.0549273	0.793876	0.0807465	0.611585
SPAC3F10.15c	-0.215558	0.3877	0.311837	0.0692212	-0.0678804	0.804953	-0.306695	0.0761967
SPAC3F10.16c	-0.0845699	0.816776	-0.839446	9.41133e-12	0.00823049	0.977208	-0.180184	0.178914
SPAC3F10.17	-0.0682547	0.845966	-0.263798	0.103151	0.1264	0.509974	-0.206951	0.151386
SPAC3F10.18c	0.0238724	0.937462	0.342845	0.0010706	0.0511154	0.793336	0.0762031	0.596196
SPAC3F10.19	0.139276	0.500717	0.766151	6.75263e-12	0.0362242	0.884391	0.281927	0.0414434
SPAC3G6.01	0.1025	0.613803	0.00829226	0.95811	-0.0942634	0.612656	-0.0420587	0.808554
SPAC3G6.02	0.112317	0.608821	-0.120306	0.359879	0.232911	0.0926085	0.200345	0.110652
SPAC3G6.03c	-0.0854192	0.678037	-0.303751	0.00614719	-0.101802	0.562915	-0.221468	0.0623339
SPAC3G6.04	0.0734573	0.833739	-0.35254	0.00901147	-0.0281445	0.906695	-0.12635	0.467217
SPAC3G6.05	0.396893	0.0650651	-0.110126	0.610409	-0.335695	0.141686	-0.159216	0.480485
SPAC3G6.06c	0.250837	0.181398	0.022979	0.905939	0.0184447	0.946792	0.18244	0.229312
SPAC3G6.07	0.0280219	0.804674	-0.0184294	0.894928	0.0569505	0.684051	-0.0100574	0.909117
SPAC3G6.08	-0.0585003	0.875022	-0.101164	0.598401	-0.176473	0.43255	-0.265348	0.153016
SPAC3G6.09c	0.10046	0.651082	-0.014264	0.930386	0.0156046	0.947618	0.106101	0.452228
SPAC3G6.10c	0.137184	0.71646	-0.100138	0.77195	-0.0888151	0.823923	0.0485633	0.902454
SPAC3G6.11	0.0743432	0.810122	0.314461	0.0475292	0.0285536	0.927616	-0.0759329	0.713984
SPAC3G6.13c	-0.0393547	0.892716	-0.0402884	0.748648	-0.0379503	0.865069	0.0100898	0.958292
SPAC3G9.01	0.0498622	0.869148	0.305581	0.0363657	0.19014	0.261555	-0.0219369	0.921579
SPAC3G9.02	0.15031	0.641803	0.445016	0.0154029	0.289456	0.194156	0.193984	0.355284
SPAC3G9.03	-0.140076	0.482108	-0.414935	4.37663e-05	-0.14155	0.399296	-0.177775	0.0735572
SPAC3G9.04	0.192718	0.410574	-0.0264626	0.895983	0.216744	0.258676	0.426587	0.00217303
SPAC3G9.05	0.0781497	0.745646	-0.0897879	0.492515	0.16883	0.243572	0.162625	0.209052
SPAC3G9.06	0.0452898	0.819269	-0.298474	0.000623289	0.0577685	0.679319	0.0746482	0.499079
SPAC3G9.07c	0.0315547	0.918677	0.0554974	0.727236	-0.106586	0.603539	-0.0655813	0.729159
SPAC3G9.08	-0.107275	0.719299	-0.0195401	0.926174	-0.107915	0.650492	-0.323534	0.048419
SPAC3G9.09c	-0.162898	0.242836	-0.464808	1.71201e-07	-0.0903693	0.535769	-0.142032	0.18548
SPAC3G9.10c	-0.00109473	0.998733	-0.150896	0.42931	-0.00944433	0.976582	-0.0943936	0.617225
SPAC3G9.11c	0.235427	0.462976	1.62733	9.59729e-10	0.233797	0.424389	0.925974	2.63011e-07
SPAC3G9.12	0.172726	0.457407	0.243585	0.0885321	0.0779805	0.757511	0.00936241	0.968483
SPAC3G9.13c	-0.127731	0.602171	0.00451361	0.981289	0.00871107	0.977208	-0.127326	0.436442
SPAC3G9.14	-0.41422	2.16468e-05	-0.355776	0.000236293	-0.311017	0.000477474	-0.474464	1.30893e-08
SPAC3G9.15c	0.00671135	0.985974	-0.135558	0.388226	0.136549	0.339232	-0.0171745	0.923764
SPAC3G9.16c	0.0660602	0.861582	-0.166829	0.45384	0.155971	0.569416	0.269789	0.184797
SPAC3G9.17	0.111628	0.741102	0.213322	0.33582	0.1466	0.612656	-0.189116	0.442257
SPAC3H1.01c	0.215368	0.18325	0.308251	0.00873552	0.0405581	0.850861	0.0621525	0.707523
SPAC3H1.02c	-0.123486	0.559188	-0.323085	0.00608299	-0.147998	0.349235	-0.125785	0.377519
SPAC3H1.03	-0.0804484	0.795989	-0.123473	0.55234	-0.007416	0.982049	-0.0538552	0.817763
SPAC3H1.04c	-0.0278871	0.923531	-0.0382956	0.795612	-0.0770803	0.690996	-0.0446941	0.795103
SPAC3H1.05	-0.198102	0.273423	-0.357154	0.00133947	-0.166443	0.260963	-0.145285	0.249527
SPAC3H1.06c	0.131467	0.715356	0.200426	0.335018	0.173054	0.46665	0.533631	0.000991686
SPAC3H1.07	-0.204161	0.540807	-0.211363	0.257175	-0.382634	0.17247	-0.714416	3.13166e-08
SPAC3H1.08c	-0.163284	0.532023	-0.137787	0.515255	-0.497627	0.00581865	-0.320089	0.0848787
SPAC3H1.09c	-0.153042	0.404004	-0.583712	7.30682e-08	-0.267902	0.0432416	-0.0789976	0.592093
SPAC3H1.10	-0.261762	0.103781	-0.564345	2.02219e-06	-0.364584	0.00473146	-0.255556	0.0405635
SPAC3H1.11	-0.547292	0.0034125	-0.913106	7.00375e-11	-0.755139	7.37977e-09	-0.719369	3.71052e-09
SPAC3H1.12c	0.0724515	0.787918	-0.122942	0.359789	-0.0484182	0.823233	-0.00208844	0.995721
SPAC3H1.13	0.162589	0.4837	0.105774	0.587397	0.105079	0.644072	0.34352	0.0181561
SPAC3H1.14	0.182706	0.476582	0.321338	0.0653415	0.0325367	0.927248	0.113616	0.614437
SPAC3H5.04	-0.0125342	0.968775	0.0738285	0.625112	0.0682369	0.74031	-0.046063	0.813046
SPAC3H5.05c	-0.276247	0.159619	-0.0813474	0.493056	0.0947466	0.647122	-0.318845	0.00718778
SPAC3H5.06c	-0.127084	0.544997	-0.384042	0.00507929	-0.236377	0.116336	-0.137228	0.33571
SPAC3H5.07	-0.261209	0.0847218	-0.821266	2.02175e-27	-0.169315	0.231401	-0.219918	0.0307885
SPAC3H5.08c	0.0962357	0.680948	0.349852	0.000719892	0.239565	0.0620798	0.150486	0.258186
SPAC3H5.09c	-0.0609559	0.842132	-0.391911	0.000402605	0.024291	0.910882	-0.0293258	0.87452
SPAC3H5.10	-0.180713	0.201869	-0.270966	0.00209166	-0.0939335	0.538924	-0.165056	0.0658109
SPAC3H5.11	0.236737	0.242836	0.163249	0.277659	0.235901	0.168405	0.347869	0.012468
SPAC3H5.12c	-0.155356	0.444172	-0.547949	1.30424e-08	-0.218243	0.161744	-0.198846	0.0584254
SPAC3H5.13	0.0793072	0.818582	0.216079	0.268461	0.133294	0.601642	0.0708799	0.775932
SPAC3H8.02	-0.221868	0.184936	-0.121071	0.290991	-0.121827	0.409002	-0.0715656	0.610668
SPAC3H8.03	0.114238	0.678037	-0.0324251	0.871406	0.0462482	0.86861	0.192888	0.287917
SPAC3H8.04	-0.0870585	0.801631	0.257207	0.168261	-0.284014	0.201905	0.0412462	0.884269
SPAC3H8.05c	-0.0247607	0.920657	-0.181788	0.0919503	-0.187669	0.195137	0.00671669	0.970878
SPAC3H8.06	-0.259426	0.131401	-0.346282	0.00193927	-0.0533876	0.781121	-0.217226	0.0576819
SPAC3H8.07c	0.121325	0.587521	0.17016	0.24069	0.189517	0.274248	0.123169	0.442984
SPAC3H8.08c	0.0843052	0.819269	0.269625	0.160748	-0.0752259	0.805536	0.0144036	0.963088
SPAC3H8.09c	-0.242431	0.353426	0.131877	0.755597	-0.3998	0.0230506	-0.193608	0.291781
SPAC3H8.10	-0.0216755	0.92289	-0.178599	0.0522052	-0.00975512	0.962881	-0.000705542	0.998296
SPAC458.02c	-0.113029	0.436477	-0.202684	0.0180483	-0.0714099	0.605506	-0.0519179	0.648225
SPAC458.03	0.12096	0.644636	0.23062	0.149541	-0.0107579	0.976212	0.0986417	0.604387
SPAC458.04c	-0.0796149	0.83876	0.449653	0.204283	-0.307425	0.354105	0.0964445	0.797591
SPAC458.05	0.0192686	0.958617	0.342325	0.0240718	-0.115054	0.647346	0.152995	0.391136
SPAC458.06	0.0178585	0.96645	0.531188	0.00435217	-0.159821	0.582664	0.0288304	0.928623
SPAC458.07	0.199494	0.276906	0.342551	0.00481543	0.197537	0.199967	0.418969	0.000497548
SPAC4A8.02c	-0.00068779	0.998733	0.381594	0.00339101	0.12842	0.479467	0.0371216	0.844412
SPAC4A8.03c	0.141979	0.458936	0.100429	0.448902	0.160005	0.33393	0.182418	0.168394
SPAC4A8.04	0.0471925	0.911096	0.484752	0.11393	0.560003	0.000691399	0.585438	0.00016094
SPAC4A8.05c	0.0173145	0.96092	-0.0577114	0.735171	-0.128922	0.531157	-0.124897	0.45988
SPAC4A8.06c	0.132219	0.417092	0.124843	0.217477	0.204889	0.061892	0.119997	0.281812
SPAC4A8.07c	-0.237054	0.181912	-0.80181	3.19726e-13	-0.362669	0.00508446	-0.225698	0.0522788
SPAC4A8.08c	-0.0750395	0.819269	0.0926978	0.602304	-0.111761	0.592627	-0.191733	0.208798
SPAC4A8.09c	0.0756299	0.782446	0.0620612	0.694456	-0.0734685	0.752137	0.100857	0.583612
SPAC4A8.10	0.0110195	0.977137	-0.270541	0.0795244	-0.326081	0.170665	0.109196	0.595084
SPAC4A8.11c	-0.0873551	0.586823	-0.245804	0.0206318	-0.0911851	0.576681	-0.122184	0.239462
SPAC4A8.12c	-0.00528027	0.990341	-0.0909396	0.589376	-0.22263	0.20853	-0.0872045	0.640364
SPAC4A8.13c	-0.0674052	0.736457	-0.0957013	0.380578	-0.000662543	0.996855	0.00202357	0.993967
SPAC4A8.14	0.0404489	0.872515	-0.0451182	0.733518	-0.0975769	0.545695	0.0241874	0.88201
SPAC4A8.15c	-0.0837899	0.709686	-0.287377	0.0123942	0.108708	0.506534	0.0460366	0.758917
SPAC4A8.16c	-0.147969	0.398701	-0.459754	1.20914e-08	-0.109687	0.365405	-0.141594	0.125292
SPAC4C5.01	-0.437394	0.00806324	-0.501585	0.000118574	-0.387532	0.00525912	-0.366416	0.0072478
SPAC4C5.02c	0.0424502	0.875022	-0.071587	0.654509	-0.0746736	0.712443	0.111235	0.467813
SPAC4C5.03	0.077165	0.740991	0.0976959	0.43002	0.0696278	0.711569	0.166221	0.185798
SPAC4C5.04	0.379649	0.0116175	0.411471	0.00207387	0.313744	0.0376016	0.300709	0.0467305
SPAC4D7.01c	0.131741	0.500881	-0.0808	0.590353	0.00856856	0.977208	0.16239	0.261305
SPAC4D7.02c	0.0428017	0.889777	0.499397	0.000243483	0.029161	0.909554	-0.0251064	0.917813
SPAC4D7.03	0.0672021	0.821387	0.272904	0.0596845	0.00926522	0.97427	-0.0549566	0.762803
SPAC4D7.04c	0.168379	0.403659	-0.253028	0.0458801	0.135712	0.464191	0.150955	0.279685
SPAC4D7.05	0.061425	0.763783	-0.147886	0.108913	0.175997	0.0703609	0.0680469	0.508944
SPAC4D7.06c	0.0587991	0.833739	0.00218824	0.991386	0.0430346	0.858548	0.0274534	0.907827
SPAC4D7.07c	0.0828056	0.787475	0.157823	0.377308	-0.0491266	0.866103	-0.181291	0.337455
SPAC4D7.08c	-0.0500156	0.790505	-0.282332	0.000271858	-0.173799	0.104156	-0.19714	0.0166236
SPAC4D7.09	0.313542	0.00214465	-0.199757	0.0301061	0.18607	0.0891423	0.105463	0.351688
SPAC4D7.10c	-0.454696	0.0173602	-2.92577	5.20814e-48	0.239047	0.242926	0.307429	0.0432826
SPAC4D7.11	0.554909	1.4172e-06	0.599007	3.15019e-07	0.243372	0.119864	0.262101	0.0471715
SPAC4D7.12c	0.278151	0.0872638	-0.153919	0.22717	0.14092	0.382215	0.132901	0.323484
SPAC4D7.13	0.0533193	0.809639	-0.0864622	0.464183	0.0342912	0.850314	0.0124172	0.945382
SPAC4D7.14	-0.354373	0.149206	-0.250376	0.27659	-0.313935	0.222237	-0.116848	0.653862
SPAC4D7.15	0.0132705	0.97869	0.0770443	0.863884	-0.0604892	0.898023	-0.0240869	0.958292
SPAC4F10.02	0.142981	0.576257	0.342884	0.00651894	0.00126966	0.994754	0.27967	0.0290368
SPAC4F10.03c	0.063638	0.812893	-0.0337851	0.836941	0.198418	0.243572	0.121162	0.457204
SPAC4F10.04	0.0610834	0.840447	0.133565	0.427098	0.0580378	0.820345	0.106304	0.574261
SPAC4F10.05c	0.0438857	0.911096	0.344176	0.0733478	0.140707	0.616446	-0.104897	0.674299
SPAC4F10.06	-0.170882	0.493295	-0.49421	0.00304583	-0.152635	0.357381	-0.297011	0.0126092
SPAC4F10.07c	0.00402697	0.990375	0.381397	0.00372184	-0.0759897	0.766367	-0.00700882	0.976521
SPAC4F10.08	0.114552	0.776486	0.914352	0.00182888	0.307579	0.350437	0.0187298	0.967502
SPAC4F10.09c	-0.0809957	0.811049	-0.634802	7.91364e-06	-0.0667739	0.758534	-0.263078	0.044357
SPAC4F10.10c	-0.100555	0.533212	-0.182229	0.0497463	-0.0555431	0.712184	-0.129449	0.22526
SPAC4F10.11	0.193229	0.264316	0.166575	0.242141	0.230565	0.08627	0.297603	0.016302
SPAC4F10.12	-0.143968	0.552603	0.0797477	0.651076	-0.152083	0.454262	-0.082728	0.691948
SPAC4F10.13c	-0.0625801	0.807936	-0.122828	0.316138	0.0572283	0.748395	-0.132114	0.273301
SPAC4F10.14c	-0.127833	0.453508	-0.467764	2.05262e-06	-0.0732327	0.685092	-0.0710647	0.532229
SPAC4F10.15c	-0.168603	0.33726	-0.314134	0.00649679	-0.127967	0.447882	-0.108113	0.41948
SPAC4F10.16c	-0.0769636	0.823539	-0.168951	0.318258	-0.137759	0.541125	-0.279212	0.0726622
SPAC4F10.17	-0.0835258	0.662181	0.320749	0.400781	0.0638394	0.838582	-0.118288	0.591053
SPAC4F10.18	0.117136	0.550779	-0.0884126	0.519665	0.0885239	0.603539	0.13702	0.341401
SPAC4F10.19c	-0.0705755	0.833715	0.121941	0.628848	-0.168391	0.50731	-0.160854	0.477384
SPAC4F10.20	-0.26182	0.14027	0.835164	4.41187e-12	0.00873503	0.977208	-0.146495	0.327875
SPAC4F10.22	-0.181598	0.604819	0.698299	0.0132953	-0.139519	0.723507	-0.349321	0.233407
SPAC4F8.01	0.257007	0.18325	0.706445	8.80222e-08	0.435505	0.00210668	0.357457	0.00769684
SPAC4F8.02c	0.0916869	0.647397	-0.130164	0.283599	0.216308	0.0969213	0.111885	0.39451
SPAC4F8.03	0.0505591	0.889034	-0.0992615	0.548976	0.0504188	0.831635	-0.0149088	0.947717
SPAC4F8.04	-0.118448	0.737844	-0.554229	0.0058042	-0.102161	0.674726	-0.382093	0.0135243
SPAC4F8.05c	0.00242886	0.995278	-0.114093	0.453634	0.0541902	0.806736	0.0572669	0.773209
SPAC4F8.06	0.0541352	0.847732	-0.0737473	0.673577	-0.0642573	0.793214	0.0748738	0.688571
SPAC4F8.07c	-0.0380595	0.92574	-0.0462331	0.805205	-0.238543	0.134496	0.101945	0.528084
SPAC4F8.08	-0.129804	0.690301	0.856678	0.00979475	-0.34156	0.246085	0.231596	0.474564
SPAC4F8.10c	0.0980762	0.743003	0.0862329	0.592571	0.0848472	0.730862	0.225575	0.154032
SPAC4F8.11	-0.044914	0.881127	0.13924	0.359879	-0.0774867	0.725265	0.0238283	0.912393
SPAC4F8.12c	0.0474335	0.807936	-0.22634	0.0152197	0.0765577	0.576681	0.0866046	0.460453
SPAC4F8.13c	0.0325424	0.908979	-0.0232952	0.887761	0.066648	0.770872	0.111837	0.427279
SPAC4F8.14c	-0.104498	0.495976	-0.286465	0.00378536	-0.021507	0.912399	-0.0689649	0.536881
SPAC4F8.15	-0.281486	0.184936	-0.410928	0.00320975	-0.111705	0.596613	-0.22626	0.124563
SPAC4G8.02c	-0.0870902	0.663029	-0.0914724	0.481034	0.168922	0.226548	0.137066	0.223442
SPAC4G8.03c	0.137722	0.631213	0.444939	0.00331667	-0.287281	0.19285	0.245809	0.197647
SPAC4G8.04	-0.300646	0.106484	-0.251451	0.0974459	-0.222702	0.194262	-0.196667	0.204315
SPAC4G8.05	-0.0134762	0.967742	0.00736843	0.963398	0.0236868	0.927248	0.0545257	0.731926
SPAC4G8.06c	0.0645948	0.851856	-0.247253	0.145861	-0.124562	0.519136	-0.137514	0.379215
SPAC4G8.07c	-0.184022	0.468687	-0.426532	0.0072745	-0.242811	0.189957	-0.354854	0.0241167
SPAC4G8.08	0.128315	0.606663	0.163787	0.245609	0.167121	0.350968	0.176327	0.233622
SPAC4G8.09	-0.13788	0.470652	0.0416651	0.776507	-0.0685972	0.741802	-0.187543	0.140391
SPAC4G8.10	0.118058	0.678093	0.671385	1.18341e-05	0.0616138	0.840187	0.00919279	0.975264
SPAC4G8.11c	-0.0817257	0.824909	-0.217627	0.39244	-0.144227	0.640966	-0.0613556	0.845319
SPAC4G8.12c	-0.0190827	0.952145	0.0131968	0.941431	-0.145797	0.501428	-0.1015	0.58459
SPAC4G8.13c	-0.182531	0.387294	-0.12627	0.375122	-0.322164	0.0233446	-0.357724	0.00474475
SPAC4G9.02	0.0818333	0.759087	0.153005	0.330781	0.0494011	0.850314	0.128892	0.477384
SPAC4G9.03	-0.0548918	0.819269	-0.268392	0.0376137	0.0213597	0.92537	-0.0418893	0.780438
SPAC4G9.04c	0.013323	0.966556	0.101992	0.470428	-0.00476584	0.986205	0.00946039	0.966134
SPAC4G9.05	-0.0480014	0.916922	0.426607	0.221934	0.107219	0.800323	-0.173167	0.609249
SPAC4G9.06c	0.0739117	0.753652	-0.0572853	0.676984	-0.0501503	0.792811	0.0840527	0.59672
SPAC4G9.07	0.13819	0.701311	0.708135	0.0281222	0.273252	0.425107	0.031595	0.94461
SPAC4G9.08c	-0.0665073	0.807799	-0.201796	0.0901189	0.0825902	0.628247	-0.188944	0.118619
SPAC4G9.09c	-0.0767734	0.653233	-0.290959	0.000839239	-0.0173446	0.921447	-0.00869129	0.955212
SPAC4G9.10	-0.162276	0.491791	-0.424567	0.000522768	-0.308178	0.0267312	-0.240189	0.0572466
SPAC4G9.11c	0.00969057	0.976879	0.306487	0.0679849	-0.0339375	0.89798	0.0967903	0.562485
SPAC4G9.12	0.0566031	0.867072	-0.0905175	0.619103	0.499157	2.92415e-06	0.679118	1.30244e-13
SPAC4G9.13c	0.263219	0.22522	0.503636	0.00089556	0.0968915	0.675063	0.269457	0.0892272
SPAC4G9.14	0.221854	0.224935	0.15288	0.293591	-0.0685697	0.784	0.107924	0.500961
SPAC4G9.15	-0.0553101	0.807936	-0.167781	0.175848	-0.0285589	0.898773	-0.128286	0.305958
SPAC4G9.16c	-0.109156	0.552178	-0.352656	0.000258249	-0.0757275	0.671136	-0.12917	0.246044
SPAC4G9.17c	0.0401502	0.875022	-0.112539	0.39244	0.17262	0.217264	0.0745285	0.608465
SPAC4G9.19	-0.0613905	0.873179	0.150396	0.465462	-0.156093	0.546156	0.00500905	0.988947
SPAC4G9.20c	-0.109278	0.64499	-0.421333	8.58884e-06	-0.0445778	0.825341	-0.140931	0.208275
SPAC4G9.22	-0.321236	0.113747	-1.63401	7.13592e-17	-0.116304	0.595015	0.0230665	0.926644
SPAC4H3.01	-0.168426	0.433998	-0.562963	6.25967e-09	-0.151193	0.267784	-0.282343	0.00906327
SPAC4H3.02c	0.0338387	0.920657	0.309111	0.0548577	-0.0266627	0.925385	0.0808582	0.678829
SPAC4H3.03c	0.15233	0.662181	2.01246	4.42578e-14	0.227244	0.521307	0.258879	0.411194
SPAC4H3.04c	0.233427	0.467135	1.41748	1.45324e-12	0.157341	0.657273	0.516852	0.019405
SPAC4H3.05	0.133653	0.593088	0.247426	0.112553	0.18565	0.357659	0.0864331	0.660421
SPAC4H3.06	-0.0594794	0.854383	0.237831	0.156272	-0.0212739	0.943312	-0.0864703	0.664552
SPAC4H3.07c	0.063853	0.8123	-0.0284799	0.850853	0.0778554	0.66222	0.147252	0.240523
SPAC4H3.08	-0.867426	6.62729e-06	-1.13319	4.60394e-06	-1.2438	4.53379e-10	-1.57886	6.4391e-15
SPAC4H3.09	-0.0013091	0.997999	0.035633	0.794685	-0.149557	0.331685	-0.0733627	0.605749
SPAC4H3.10c	-0.212009	0.37759	-0.0219977	0.902653	-0.0723831	0.773408	-0.112742	0.479416
SPAC4H3.11c	0.0653792	0.78856	0.272069	0.0156135	0.148011	0.360367	0.112779	0.425266
SPAC4H3.13	-0.0189758	0.962864	-0.0697194	0.78199	0.125862	0.660471	0.158702	0.489599
SPAC4H3.14c	0.141593	0.58197	0.172955	0.361708	0.174518	0.369065	0.234427	0.130694
SPAC4H3.16	-0.118119	0.64499	-0.201059	0.160344	-0.182287	0.348976	-0.206639	0.173616
SPAC4H3.17	0.0157701	0.883514	0.386031	0.155326	0.0212806	0.871975	-0.0100574	0.909117
SPAC513.01c	-0.27909	0.014681	-0.566004	1.09031e-09	-0.250602	0.0143831	-0.234117	0.0373105
SPAC513.02	0.274048	0.367144	1.08898	0.000398841	0.149075	0.703666	-0.071884	0.859228
SPAC513.03	-0.182331	0.37099	-0.139601	0.65356	0.821827	1.46005e-05	-0.646655	0.00429409
SPAC513.04	NA	NA	0.0755213	0.635521	0.110473	0.383503	NA	NA
SPAC513.05	-0.223897	0.408734	-0.125596	0.493878	-0.179086	0.376165	-0.201702	0.223442
SPAC513.06c	-0.186088	0.372904	0.0726101	0.63573	-0.248509	0.127261	-0.198694	0.190325
SPAC513.07	-0.0994446	0.759087	-0.860409	9.91992e-09	-0.533365	0.00116126	0.0810709	0.674316
SPAC521.02	-0.119697	0.586823	0.124637	0.423205	0.0666756	0.749582	-0.14423	0.300571
SPAC521.03	-0.0152671	0.966345	-0.026423	0.956565	0.250656	0.456656	0.356531	0.216107
SPAC521.04c	0.0738936	0.811049	0.0432308	0.775268	0.218304	0.138472	0.130794	0.386549
SPAC521.05	-0.186103	0.0923119	-0.587957	7.47576e-12	-0.26052	0.0234325	-0.247415	0.0022382
SPAC56E4.02c	0.269805	0.243003	0.679656	2.59542e-05	0.215187	0.356052	0.168991	0.422571
SPAC56E4.03	-0.199102	0.332401	-0.10304	0.417918	-0.12202	0.444577	-0.051469	0.729159
SPAC56E4.04c	-0.157804	0.357183	-0.889181	2.5313e-21	-0.298012	0.0376016	-0.189648	0.160104
SPAC56E4.05	0.0537336	0.84141	-0.250697	0.0502371	-0.149849	0.383503	-0.00459932	0.984537
SPAC56E4.06c	-0.0276036	0.929352	0.345853	0.0034216	0.0102715	0.969025	0.00239679	0.994225
SPAC56E4.07	0.0191145	0.959325	-0.297773	0.0535205	-0.169943	0.396641	-0.0391235	0.863532
SPAC56F8.02	-0.00937226	0.974795	-0.0101339	0.951643	-0.0238915	0.918722	-0.0852946	0.581415
SPAC56F8.03	0.0344924	0.871008	-0.124487	0.148101	0.0825574	0.490916	0.00184381	0.992816
SPAC56F8.04c	0.312251	0.113203	0.354225	0.0131879	0.203897	0.239908	0.287524	0.0413808
SPAC56F8.05c	-0.0394508	0.854383	-0.254599	0.0066638	-0.0514999	0.766367	-0.000214581	0.99948
SPAC56F8.06c	0.166956	0.541492	0.0109851	0.967126	-0.0939999	0.767653	0.310245	0.126233
SPAC56F8.07	0.137889	0.673322	-0.295244	0.132741	-0.169048	0.511651	-0.0584513	0.828109
SPAC56F8.08	0.0396333	0.892716	-0.108859	0.39923	0.0134519	0.952558	-0.00967025	0.960648
SPAC56F8.09	-0.217636	0.458595	-0.628352	8.52826e-05	-0.343234	0.0384229	-0.511312	0.000652281
SPAC56F8.10	0.0528217	0.835009	-0.00866565	0.953769	-0.00880222	0.972791	0.0343953	0.88201
SPAC56F8.11	0.0771172	0.741102	0.170077	0.19667	0.0506339	0.810105	0.148337	0.276191
SPAC56F8.12	0.0446182	0.873179	0.411653	0.280722	-0.0126796	0.973891	-0.0226877	0.947717
SPAC56F8.13	0.00222452	0.997999	0.166792	0.58676	-0.121399	0.755504	-0.186012	0.543224
SPAC56F8.14c	0.0588974	0.871008	0.921843	2.82366e-15	-0.109513	0.647346	0.089818	0.576888
SPAC56F8.15	0.0387023	0.932624	1.01188	3.4863e-05	-0.494303	0.076239	0.145539	0.644083
SPAC56F8.16	-0.130122	0.621408	-0.372244	0.00828491	-0.403796	0.0114238	-0.0632169	0.738413
SPAC57A10.02	0.150782	0.455374	0.0371087	0.78199	0.0579001	0.759085	0.180009	0.108785
SPAC57A10.03	0.0657805	0.812893	0.320401	0.0144595	-0.236788	0.176168	-0.142946	0.394464
SPAC57A10.04	0.450729	0.0751476	0.644575	0.0291089	0.315814	0.328735	0.202411	0.527625
SPAC57A10.05c	-0.0947773	0.72451	0.366979	0.00681431	-0.158668	0.414649	-0.169614	0.371431
SPAC57A10.06	-0.0792236	0.829552	0.565205	0.101794	-0.218015	0.51795	-0.0940884	0.798065
SPAC57A10.07	-0.0536808	0.819269	-0.258697	0.0227502	-0.0932843	0.58823	0.0115951	0.953848
SPAC57A10.08c	0.214983	0.410574	0.763419	6.25344e-06	0.162003	0.528018	0.433296	0.0120145
SPAC57A10.09c	0.10904	0.64499	0.219258	0.0599592	0.130662	0.424461	0.205423	0.0906374
SPAC57A10.10c	-0.162671	0.550779	-0.815975	7.66682e-12	-0.153517	0.28882	-0.294886	0.00296319
SPAC57A10.11c	0.0625315	0.814596	0.0402264	0.796514	0.0921716	0.620307	0.106428	0.488283
SPAC57A10.12c	-0.346686	0.0464227	-0.436581	3.25729e-05	-0.17898	0.185605	-0.484891	2.81796e-10
SPAC57A10.14	0.0590418	0.846564	0.244508	0.141032	0.141175	0.503523	-0.159985	0.453477
SPAC57A7.04c	-0.279984	0.0881637	-0.393426	6.22961e-05	-0.33136	0.00149832	-0.377523	8.47824e-06
SPAC57A7.05	0.0481971	0.9029	-0.10948	0.637249	0.439717	0.0173117	0.505242	0.00224433
SPAC57A7.06	-0.123375	0.701515	-0.40756	0.00567261	-0.0155727	0.952331	-0.355554	0.00563916
SPAC57A7.07c	0.27435	0.151605	0.341527	0.0162509	0.243057	0.216714	0.353788	0.00908271
SPAC57A7.08	0.0571254	0.81385	0.222708	0.0215695	0.0300318	0.871975	0.0199566	0.910938
SPAC57A7.09	0.122233	0.664321	0.534129	0.000815458	0.123626	0.625756	0.29511	0.0576819
SPAC57A7.10c	0.157456	0.406918	-0.114872	0.31546	0.171405	0.172134	0.220423	0.0292718
SPAC57A7.11	0.0838636	0.690301	0.192171	0.0953741	0.135765	0.339232	0.133059	0.236181
SPAC57A7.12	-0.350876	0.00192543	-0.603344	9.69241e-16	-0.206622	0.064608	-0.360267	2.94043e-06
SPAC57A7.13	-0.0162361	0.958617	0.0449582	0.770848	-0.0834709	0.675198	-0.165858	0.271402
SPAC57A7.15c	0.00057848	0.998733	0.729763	0.000297762	0.106847	0.756223	-0.125966	0.670956
SPAC589.02c	0.0880154	0.792396	0.297917	0.120122	0.036128	0.912399	0.0273526	0.930731
SPAC589.03c	0.125457	0.697264	-0.12622	0.638398	0.116588	0.668564	0.0334731	0.908653
SPAC589.04	0.170978	0.42796	-0.0616164	0.762462	0.147594	0.48986	0.274492	0.0596027
SPAC589.05c	0.132776	0.61673	0.455379	0.00131186	0.32931	0.0452911	0.0440285	0.844412
SPAC589.06c	0.0038134	0.990341	0.0214729	0.859284	0.0511296	0.787315	0.0406711	0.745652
SPAC589.07c	0.0807366	0.838102	0.307451	0.194417	0.175645	0.551608	0.417503	0.030778
SPAC589.08c	0.0329252	0.943946	0.489788	0.0297214	-0.00446794	0.993076	0.0141031	0.970724
SPAC589.09	0.267592	0.332401	-0.319288	0.060423	0.0179098	0.959704	0.363814	0.0207141
SPAC589.10c	-0.0750635	0.734629	0.0191834	0.894928	-0.0541913	0.790726	-0.0570615	0.658116
SPAC589.11	-0.0115423	0.980698	0.358427	0.35657	-0.0765839	0.857276	-0.253858	0.401982
SPAC589.12	-0.0199498	0.945528	-0.171036	0.119314	0.0310692	0.871975	0.00135689	0.996126
SPAC5D6.01	-0.103344	0.631213	-0.520589	3.6631e-06	-0.0950297	0.530874	-0.162099	0.139407
SPAC5D6.02c	-0.117854	0.737844	-0.124727	0.629793	-0.0912053	0.789542	-0.240433	0.3085
SPAC5D6.04	-0.10083	0.690301	0.0886226	0.551171	0.0239288	0.92338	0.116684	0.455219
SPAC5D6.05	0.255059	0.132763	0.36362	0.00331217	0.215651	0.163606	0.1598	0.276125
SPAC5D6.06c	0.0496418	0.875965	0.188726	0.261987	-0.18553	0.43255	0.0657321	0.759584
SPAC5D6.07c	0.304916	0.179541	0.594249	0.000439497	0.179889	0.462992	0.529937	0.000367981
SPAC5D6.08c	-0.236157	0.310116	-0.152248	0.392693	-0.2003	0.339232	-0.0474561	0.836914
SPAC5D6.09c	-0.317797	0.181662	-0.428271	0.0165869	-0.448026	0.0242428	-0.441584	0.0118598
SPAC5D6.10c	0.00678053	0.92574	0.20643	0.293797	NA	NA	NA	NA
SPAC5D6.12	-0.199582	0.276068	-0.335678	0.00204175	-0.171613	0.257875	-0.172563	0.162029
SPAC5D6.13	0.113175	0.539622	-0.349148	0.000808289	0.0101442	0.96523	0.147516	0.22526
SPAC5H10.01	0.181916	0.541291	0.84835	7.26131e-06	0.580411	0.00235761	0.363774	0.0864885
SPAC5H10.02c	0.106269	0.750428	1.37246	1.82803e-05	0.142365	0.690569	-0.0612212	0.872128
SPAC5H10.03	-0.575011	0.000454447	-1.13389	5.65193e-15	-0.957842	2.16444e-14	-0.700734	1.27538e-09
SPAC5H10.04	-0.552956	0.002582	-0.16926	0.413879	-0.614785	9.98291e-05	-0.601673	0.00012295
SPAC5H10.05c	-0.0817596	0.789042	-0.087361	0.584332	-0.322741	0.0505868	-0.26666	0.0621915
SPAC5H10.06c	-0.0612746	0.823426	-0.220696	0.0606214	-0.15075	0.339778	-0.0984902	0.504915
SPAC5H10.07	0.0312588	0.928692	1.01309	0.00355177	-0.241875	0.331795	-0.12634	0.669873
SPAC5H10.08c	0.1246	0.528538	0.0946409	0.473717	-0.0751786	0.72972	0.158006	0.230183
SPAC5H10.09c	0.0485404	0.909385	0.222866	0.328597	0.0133457	0.975838	-0.0523381	0.870982
SPAC5H10.10	-0.0324515	0.919173	0.142727	0.298172	-0.360796	0.011476	-0.193065	0.203574
SPAC5H10.11	0.0131517	0.974268	1.04135	0.00071933	-0.147375	0.704574	-0.083882	0.829339
SPAC5H10.12c	-0.242556	0.152048	-0.822516	3.49539e-13	-0.285198	0.028517	-0.379721	0.00102105
SPAC5H10.13c	-0.25833	0.050966	-0.279763	0.00481412	-0.332978	0.000679788	-0.372119	6.47254e-05
SPAC607.02c	0.0488828	0.889913	-0.00369544	0.98565	0.152244	0.436192	0.0513025	0.807978
SPAC607.03c	-0.196211	0.241815	-0.425224	2.52525e-06	-0.126962	0.362596	-0.183486	0.0429695
SPAC607.04	-0.229833	0.267584	-0.506088	0.000344973	-0.270698	0.104859	-0.380993	0.0112486
SPAC607.05	0.0687079	0.71646	-0.0731781	0.490865	0.0792734	0.575743	0.215497	0.0273061
SPAC607.06c	0.181489	0.357478	0.372627	0.00192659	0.142027	0.452575	0.259162	0.0429752
SPAC607.07c	-0.081936	0.7206	0.117551	0.359789	-0.00680049	0.977208	0.104677	0.462844
SPAC607.08c	0.0319725	0.928958	0.713596	2.64625e-07	0.292309	0.102352	0.0202376	0.941054
SPAC607.09c	-0.0180297	0.96997	0.569412	0.0144595	0.0207356	0.96404	-0.0821791	0.802616
SPAC607.10	-0.22689	0.244484	-0.11258	0.494815	-0.110241	0.645196	-0.220673	0.134065
SPAC630.03	0.068098	0.805256	-0.0530079	0.735201	0.110426	0.536105	0.157118	0.234106
SPAC630.04c	-0.264912	0.350322	0.0232898	0.930386	-0.0889068	0.779767	0.0209963	0.949244
SPAC630.05	0.214913	0.398701	0.693024	2.63078e-08	0.216951	0.24936	0.278914	0.040103
SPAC630.06c	-0.00835427	0.98645	0.0396456	0.823252	-0.144453	0.473783	-0.185091	0.253121
SPAC630.07c	0.14139	0.624087	0.516395	0.00324439	-0.17276	0.545169	0.147994	0.472194
SPAC630.08c	-0.297118	0.23803	-0.625978	5.93977e-06	-0.381589	0.0116895	-0.344768	0.0109051
SPAC630.09c	-0.129698	0.538565	-0.340384	0.00298899	-0.132009	0.405078	-0.0496664	0.757702
SPAC630.10	0.143585	0.550779	0.220195	0.140873	0.102312	0.638672	-0.025283	0.912773
SPAC630.11	0.125762	0.550779	0.215186	0.0914017	0.157478	0.365405	0.200836	0.1336
SPAC630.12	0.162629	0.423575	0.0826434	0.582994	0.173089	0.314783	0.151977	0.311413
SPAC630.13c	0.239384	0.094431	0.0423828	0.772632	0.164701	0.265893	0.379437	0.000185234
SPAC630.14c	0.0430298	0.861532	-0.0103527	0.947366	0.093764	0.560782	0.114261	0.374966
SPAC630.15	-0.0850088	0.833715	0.656661	0.00341951	0.0334066	0.941222	0.176886	0.51397
SPAC631.01c	-0.0502528	0.811049	-0.191565	0.0488959	-0.155055	0.219149	-0.0467358	0.728005
SPAC631.02	0.0861527	0.72451	0.687494	4.12885e-07	-0.047708	0.813817	-0.202254	0.0981012
SPAC637.03	0.224588	0.490933	1.40064	4.77551e-12	0.817406	8.21131e-06	0.588899	0.00185261
SPAC637.04	0.19039	0.315995	-0.0724961	0.604776	0.0443534	0.840187	0.102892	0.472827
SPAC637.05c	0.0274239	0.90307	-0.0822702	0.419874	0.117977	0.357381	0.095969	0.351688
SPAC637.06	-0.016178	0.952018	-0.250987	0.0168436	0.0349411	0.859496	-0.0472643	0.74513
SPAC637.07	-0.200602	0.128164	-0.395791	2.2206e-06	-0.101327	0.4556	-0.155121	0.0756394
SPAC637.08	-0.0331697	0.92289	0.00485907	0.981634	0.065611	0.744619	-0.0480396	0.79524
SPAC637.09	-0.0375707	0.913753	-0.243899	0.0891534	-0.156866	0.331685	-0.261108	0.0434437
SPAC637.10c	0.141287	0.441724	0.0026713	0.986246	0.149113	0.297466	0.236926	0.0307298
SPAC637.11	0.038276	0.890722	0.111842	0.380604	0.207836	0.128804	0.0674226	0.677065
SPAC637.12c	-0.07463	0.805256	-0.105693	0.490293	-0.183722	0.299043	-0.159194	0.312751
SPAC637.13c	0.0255237	0.942932	0.204561	0.130217	0.054638	0.822499	0.0241362	0.909117
SPAC644.04	0.0773124	0.745184	-0.0312889	0.83635	-0.0484843	0.826716	-0.0561077	0.742116
SPAC644.05c	-0.175993	0.541291	-0.328231	0.0429372	-0.242401	0.283735	-0.203246	0.232087
SPAC644.06c	-0.140829	0.587521	0.0556893	0.718425	-0.0816776	0.679319	-0.0748193	0.640158
SPAC644.07	0.112093	0.633825	0.378174	0.00812854	0.30798	0.0408826	0.170364	0.287405
SPAC644.08	0.0532184	0.860158	0.0638688	0.686915	0.00118294	0.995541	0.135894	0.417133
SPAC644.09	0.0489912	0.848229	-0.010484	0.952704	-0.156799	0.37655	0.116439	0.444137
SPAC644.10	0.115727	0.71215	-0.00765097	0.975225	0.0604463	0.850314	0.0814273	0.729159
SPAC644.11c	0.0709649	0.790203	0.269409	0.0382166	0.283624	0.038721	0.101689	0.515896
SPAC644.12	-0.00998951	0.970612	-0.0724549	0.547401	0.0267382	0.898773	0.0476676	0.754057
SPAC644.13c	0.0963768	0.651082	-0.012767	0.938206	-0.00727293	0.977703	0.0402168	0.812589
SPAC644.14c	-0.0603135	0.843344	0.0175369	0.917228	0.031825	0.893165	-0.208498	0.13798
SPAC644.15	-0.181926	0.4837	-0.146921	0.203274	-0.262936	0.126112	-0.200897	0.14212
SPAC644.16	-0.00358027	0.992724	-0.0662996	0.690144	0.104468	0.620866	0.0521265	0.784947
SPAC644.17c	-0.0671538	0.823539	0.175888	0.282563	0.068125	0.786035	-0.0431921	0.844412
SPAC644.18c	0.0770279	0.743562	-0.233283	0.0718776	0.214413	0.117982	0.233397	0.0626615
SPAC652.01	-0.0325554	0.920657	-0.208571	0.175254	-0.21501	0.253509	0.0082831	0.973723
SPAC664.01c	0.108911	0.539952	-0.0145927	0.92525	0.0475675	0.789542	0.147277	0.204612
SPAC664.02c	0.18746	0.346364	0.0989204	0.468033	0.0583562	0.789382	0.18095	0.175553
SPAC664.03	0.136881	0.482978	-0.0175201	0.907843	0.175608	0.174724	0.179768	0.129116
SPAC664.04c	-0.173966	0.380788	-0.607617	9.21885e-09	-0.108407	0.53611	-0.13569	0.26948
SPAC664.05	-0.258956	0.291117	-0.0618581	0.693673	-0.283449	0.367185	-0.453741	0.000455416
SPAC664.06	-0.26088	0.236052	-0.839957	3.21642e-08	-0.35526	0.00403467	-0.409396	0.000313029
SPAC664.07c	0.320445	0.157112	0.628919	0.000179936	0.332008	0.107341	0.388455	0.030593
SPAC664.08c	-0.233368	0.416062	-0.787215	1.34822e-05	-0.186556	0.378527	-0.378436	0.0126092
SPAC664.09	-0.150383	0.438492	-0.434336	0.000487213	-0.165514	0.279471	-0.217267	0.0605496
SPAC664.10	0.115666	0.606663	0.160247	0.220471	0.152049	0.363345	0.152217	0.318272
SPAC664.11	-0.289887	0.00963314	-0.177559	0.0566737	-0.173829	0.206773	-0.326006	0.000879426
SPAC664.12c	0.0723717	0.824081	0.208506	0.231961	-0.0486148	0.86999	0.108932	0.614557
SPAC664.13	0.0384364	0.933339	-0.112898	0.78199	0.34563	0.270944	0.413918	0.122914
SPAC664.14	-0.193603	0.291117	0.121872	0.402832	-0.116744	0.467476	-0.283655	0.00937672
SPAC664.15	0.0708886	0.819269	0.105126	0.49096	0.138873	0.448842	0.0720162	0.683364
SPAC683.02c	-0.0657972	0.87498	-0.480015	0.00360961	0.000289609	0.998407	-0.364482	0.0249711
SPAC683.03	0.00124052	0.990341	-0.0184294	0.894928	-0.00820177	0.927248	-0.000156943	0.99948
SPAC688.02c	0.16503	0.500508	0.286813	0.0785252	0.157314	0.530874	0.190891	0.32581
SPAC688.03c	-0.0232896	0.961491	1.10581	2.81945e-08	0.127037	0.717166	-0.087272	0.789493
SPAC688.04c	0.315265	0.133225	0.680943	3.72179e-06	0.48668	0.000971957	0.627789	4.27532e-06
SPAC688.06c	0.371425	0.0865729	0.753507	2.05677e-05	0.0974594	0.767653	0.163	0.488283
SPAC688.07c	0.0228885	0.933339	-0.0704728	0.595987	0.0609912	0.735611	0.0544424	0.709427
SPAC688.08	0.144152	0.529523	0.0391419	0.820488	-0.100495	0.623378	0.132189	0.386346
SPAC688.09	-0.0820662	0.773691	-0.182917	0.269773	-0.071081	0.75548	-0.138745	0.398208
SPAC688.10	0.124418	0.635215	0.311679	0.0376929	0.183769	0.365405	0.111256	0.565142
SPAC688.11	-0.117926	0.587383	-0.348938	0.00235461	-0.199481	0.135389	-0.122279	0.336911
SPAC688.12c	-0.0350978	0.918677	-0.176856	0.227658	0.166593	0.32222	0.116236	0.434678
SPAC688.13	0.186462	0.481992	0.411921	0.0254321	0.16959	0.501481	0.244365	0.201998
SPAC688.14	-0.0341739	0.921901	-0.156216	0.370081	-0.0792173	0.747491	-0.112329	0.535381
SPAC688.16	-0.141317	0.644465	-0.374817	0.122312	-0.375311	0.0963907	-0.248498	0.301961
SPAC694.02	-0.0973363	0.520764	-0.205974	0.0135866	0.0351209	0.823923	-0.0707534	0.498842
SPAC694.03	0.305866	0.137206	0.371126	0.0272068	0.115627	0.668444	0.078684	0.735839
SPAC694.04c	0.09706	0.601393	-0.203064	0.0535205	0.100648	0.526262	0.0830002	0.502798
SPAC694.05c	-0.0794413	0.737844	-0.125331	0.25829	-0.0582289	0.749582	-0.0296629	0.836406
SPAC694.06c	0.0535602	0.869148	0.0510563	0.785985	-0.00445966	0.988802	0.158383	0.368421
SPAC6B12.02c	0.107114	0.69973	-0.0628614	0.742215	0.0775501	0.787315	0.102932	0.585105
SPAC6B12.03c	0.0356452	0.84141	1.54083	6.0635e-06	0.205529	0.339532	0.130891	0.517343
SPAC6B12.04c	0.0260399	0.92999	0.12702	0.347081	0.0957257	0.592627	0.226011	0.0741687
SPAC6B12.05c	0.00854918	0.977372	-0.0211663	0.895733	-0.00183536	0.99345	0.0440526	0.79656
SPAC6B12.06c	-0.0327685	0.938764	0.416811	0.0645021	-0.133166	0.680356	-0.0888357	0.756009
SPAC6B12.07c	-0.180128	0.302329	0.107364	0.591172	-0.252102	0.0459127	-0.32516	0.00204068
SPAC6B12.08	-0.072695	0.846564	0.312657	0.142635	-0.343888	0.152107	-0.156376	0.527125
SPAC6B12.09	-0.12808	0.604777	-0.167391	0.345907	-0.125289	0.515415	-0.161926	0.330484
SPAC6B12.10c	0.143277	0.46621	0.167283	0.243629	0.214394	0.151395	0.10749	0.482028
SPAC6B12.11	-0.00447245	0.990341	0.0267891	0.879693	0.0965199	0.647013	0.0072073	0.976065
SPAC6B12.12	0.0567223	0.809639	0.0472305	0.638304	0.126943	0.291253	0.0917772	0.387799
SPAC6B12.13	0.0581693	0.878012	0.38865	0.00643425	0.13877	0.51795	0.193871	0.271402
SPAC6B12.14c	-0.210739	0.28452	-0.363297	0.00405287	-0.116835	0.523834	-0.19076	0.176276
SPAC6B12.15	-0.147093	0.410216	-0.180146	0.0718776	-0.157767	0.284943	-0.23068	0.0153204
SPAC6B12.16	0.014999	0.961707	0.152273	0.708641	0.00561892	0.988348	0.112841	0.701691
SPAC6B12.18	-0.211982	0.522352	0.0197529	0.956524	-0.086757	0.823923	-0.154819	0.605786
SPAC6B12.19	-0.0598224	0.894447	-0.494171	0.142402	-0.279177	0.40545	-0.140957	0.669372
SPAC6C3.02c	-0.549986	0.000278811	-0.407616	0.00347887	-0.190986	0.345405	-0.604102	4.89241e-08
SPAC6C3.03c	0.155549	0.525413	0.983656	0.00491063	0.017762	0.970617	0.377075	0.189459
SPAC6C3.04	-0.107157	0.739201	0.124228	0.451816	0.392922	0.00132976	0.273499	0.0161236
SPAC6C3.05	0.0550437	0.890953	0.37636	0.32155	-0.0854232	0.835913	0.066007	0.871914
SPAC6C3.06c	-0.0137321	0.959824	-0.0810296	0.536172	-0.0804382	0.641492	-0.0636713	0.679999
SPAC6C3.07	0.114118	0.72451	1.08038	0.00113527	0.345252	0.270609	0.15121	0.654284
SPAC6C3.08	0.0976362	0.767488	0.911357	2.54963e-09	0.0921619	0.734864	0.165836	0.406201
SPAC6C3.09	-0.0455994	0.875965	-0.371868	0.00970894	-0.165619	0.345955	-0.00413514	0.986653
SPAC6F12.02	0.20772	0.20188	0.492407	1.57483e-05	0.183901	0.223549	0.28456	0.029983
SPAC6F12.03c	0.300685	0.184936	0.714208	2.49257e-06	0.267994	0.172492	0.312059	0.0583592
SPAC6F12.04	-0.145747	0.483899	-0.30734	0.0116623	-0.194982	0.227823	-0.23411	0.0539103
SPAC6F12.05c	-0.160636	0.44732	-0.518565	7.61796e-05	-0.117884	0.56491	-0.0307418	0.885907
SPAC6F12.06	-0.253422	0.106484	-0.0672666	0.602667	-0.226137	0.084243	-0.240891	0.0393984
SPAC6F12.07	0.0248909	0.92574	-0.0862606	0.460064	0.0387083	0.83169	0.0728551	0.563409
SPAC6F12.08c	0.0771836	0.783688	0.139636	0.384057	0.0907931	0.692223	0.19168	0.204612
SPAC6F12.09	-0.174243	0.393503	-0.0115951	0.948888	-0.163464	0.354105	-0.267819	0.0575237
SPAC6F12.10c	-0.0192727	0.935982	-0.0794923	0.458228	-0.0716366	0.598124	-0.0560926	0.623522
SPAC6F12.11c	-0.0796768	0.792016	0.0922108	0.610662	-0.0516084	0.840187	-0.0739759	0.707549
SPAC6F12.12	-0.0286043	0.932106	-0.162539	0.31034	-0.0861051	0.717166	0.0553884	0.77688
SPAC6F12.13c	-0.0381503	0.875022	-0.173344	0.0802382	-0.0818352	0.538977	0.0567802	0.648225
SPAC6F12.14	0.309372	0.118059	0.721407	4.84614e-07	0.222181	0.26631	0.393154	0.0146735
SPAC6F12.15c	0.120788	0.632153	0.434643	0.00149871	0.118993	0.631251	0.237651	0.111834
SPAC6F12.16c	-0.104303	0.749851	-0.38872	0.00651867	-0.179318	0.325297	-0.363012	0.00374108
SPAC6F12.17	0.126754	0.475498	0.118055	0.299271	0.169644	0.200381	0.270341	0.00733916
SPAC6F6.01	-0.136206	0.533802	-0.23827	0.0877548	-0.0460127	0.843398	-0.136843	0.38211
SPAC6F6.02c	0.203333	0.420437	0.516032	0.0021179	0.206655	0.32314	0.112743	0.58459
SPAC6F6.03c	-0.226061	0.400576	-0.485793	0.00145233	-0.257711	0.0973051	-0.472482	0.000132575
SPAC6F6.04c	0.00634703	0.990341	0.264611	0.0991262	-0.0221108	0.942563	-0.150454	0.427703
SPAC6F6.05	-0.0868814	0.647397	-0.2391	0.0526634	-0.304442	0.0257028	-0.158325	0.170187
SPAC6F6.06c	-0.0685381	0.787918	-0.269061	0.0237573	-0.0393158	0.846166	-0.021119	0.913208
SPAC6F6.07c	-0.177001	0.315505	-0.0853928	0.431257	-0.186242	0.205632	-0.267595	0.00886011
SPAC6F6.08c	0.0579453	0.861675	0.284918	0.0789162	-0.0630501	0.840187	0.0650624	0.767619
SPAC6F6.09	-0.0416796	0.918339	-0.0948896	0.683568	-0.0856705	0.7838	-0.131028	0.548915
SPAC6F6.10c	0.0429667	0.884575	-0.171064	0.238137	-0.0289035	0.898773	0.113965	0.402986
SPAC6F6.11c	0.179868	0.406453	0.344528	0.0104686	0.279514	0.0728581	0.178626	0.241804
SPAC6F6.12	0.216082	0.249826	0.205294	0.153506	0.149691	0.340391	0.284696	0.0150208
SPAC6F6.13c	-0.0877392	0.669695	-0.0273651	0.863884	-0.00623312	0.977851	-0.120743	0.371041
SPAC6F6.15	0.135986	0.453389	0.0764023	0.50609	0.120332	0.489266	0.212602	0.0531627
SPAC6F6.16c	0.00802866	0.982801	0.388242	0.00125265	0.0356475	0.870223	-0.0778954	0.619723
SPAC6F6.17	-0.130031	0.539622	-0.194818	0.161979	-0.105232	0.499726	-0.208949	0.0714351
SPAC6F6.19	0.136711	0.693201	0.486808	0.023094	0.0925513	0.798338	-0.0532903	0.866906
SPAC6G10.02c	0.0606092	0.835051	-0.0688135	0.638278	0.025432	0.914962	0.043127	0.797464
SPAC6G10.03c	-0.364436	0.00607217	0.135113	0.256339	-0.554742	6.49483e-07	-0.412877	0.000203159
SPAC6G10.04c	0.0271118	0.911096	-0.0193187	0.875169	0.11193	0.435363	0.121263	0.279986
SPAC6G10.05c	0.0732924	0.759087	-0.00850065	0.956901	0.117981	0.478973	0.125309	0.301778
SPAC6G10.06	0.00951453	0.964482	0.116759	0.730092	0.0486561	0.849065	-0.102796	0.471697
SPAC6G10.07	0.218476	0.0873401	-0.126075	0.290168	0.145341	0.28882	0.150974	0.167498
SPAC6G10.08	0.00823937	0.972445	-0.177771	0.129716	0.122571	0.312739	0.109097	0.313721
SPAC6G10.09	0.213051	0.133225	0.123975	0.217477	0.25783	0.0123375	0.146403	0.141538
SPAC6G10.10c	-0.171808	0.567724	0.0663361	0.768492	-0.0088869	0.980837	-0.217929	0.331765
SPAC6G10.11c	-0.090657	0.647397	0.135044	0.195414	-0.0159736	0.941118	-0.0522094	0.652966
SPAC6G10.12c	-0.486862	0.0331725	-1.76623	6.64806e-10	-0.455985	0.118195	-0.608691	0.0207317
SPAC6G9.01c	0.0209573	0.956543	0.127462	0.455772	0.079155	0.757551	-0.090592	0.6493
SPAC6G9.02c	-0.119442	0.72451	-0.574853	0.000306874	-0.181894	0.373175	-0.365373	0.0110082
SPAC6G9.03c	0.222759	0.276068	-0.0106386	0.956565	0.168439	0.393579	0.258057	0.0861738
SPAC6G9.04	-0.163067	0.483453	0.0737617	0.673248	-0.126432	0.571165	-0.232141	0.137667
SPAC6G9.05	0.169819	0.400576	0.130238	0.380604	0.172483	0.339232	0.26867	0.0524948
SPAC6G9.06c	0.155875	0.449079	0.453982	0.000170393	0.114163	0.577039	0.180792	0.235047
SPAC6G9.07c	0.0630224	0.823539	-0.269333	0.0286657	-0.0639589	0.754487	0.115528	0.413797
SPAC6G9.08	0.162782	0.354423	0.151857	0.210344	0.197152	0.145282	0.170281	0.189044
SPAC6G9.09c	-0.155627	0.4054	-0.577867	3.41323e-11	-0.151081	0.305734	-0.136543	0.199485
SPAC6G9.10c	-0.153418	0.542259	-0.584962	2.02749e-07	-0.269267	0.0356552	-0.379024	0.000426533
SPAC6G9.11	-0.106305	0.568031	-0.367782	6.21182e-05	-0.201528	0.0979998	-0.0991092	0.430378
SPAC6G9.12	-0.0235853	0.943946	-0.259169	0.0382609	0.0714182	0.700607	0.0109118	0.955549
SPAC6G9.13c	0.10328	0.764801	-0.258186	0.526562	-0.0064185	0.989196	0.0166834	0.970016
SPAC6G9.14	-0.0692127	0.785932	-0.315241	0.00565014	-0.293846	0.0149279	0.0292999	0.864631
SPAC6G9.15c	0.0977129	0.68124	0.304928	0.0225331	0.0914062	0.649067	0.0950428	0.580709
SPAC6G9.16c	0.207074	0.467769	0.870083	3.19989e-05	0.0790547	0.823233	-0.12686	0.637326
SPAC732.01	0.044078	0.852655	0.0174402	0.905974	0.078915	0.642742	0.0779527	0.578667
SPAC732.02c	0.103162	0.613803	0.0724131	0.610662	0.0443558	0.835913	0.13534	0.280757
SPAC750.01	-1.40869	2.34781e-16	-2.74901	6.45311e-18	-1.76413	3.90629e-17	-2.05073	1.50828e-20
SPAC750.02c	NA	NA	NA	NA	NA	NA	NA	NA
SPAC750.03c	NA	NA	NA	NA	NA	NA	0.00987194	0.90991
SPAC750.04c	NA	NA	NA	NA	NA	NA	NA	NA
SPAC750.05c	-0.192166	0.144035	-0.649684	0.0239941	-0.31466	0.0636184	-0.349159	0.0670105
SPAC750.06c	-0.0364663	0.745646	-0.117012	0.598401	-0.0705475	0.51774	-0.0850801	0.423602
SPAC750.07c	NA	NA	NA	NA	NA	NA	NA	NA
SPAC750.08c	NA	NA	NA	NA	NA	NA	NA	NA
SPAC767.01c	-0.0650518	0.801305	0.0495375	0.650733	-0.0252612	0.885007	-0.00554503	0.973451
SPAC7D4.02c	-0.0183917	0.947538	-0.0209497	0.894928	-0.148996	0.364594	-0.150852	0.243694
SPAC7D4.03c	-0.0722369	0.759087	-0.38417	0.000399227	-0.229645	0.101124	-0.0661029	0.669873
SPAC7D4.04	0.069239	0.749351	0.00631391	0.962361	-0.00282107	0.991741	0.072704	0.619723
SPAC7D4.05	0.298023	0.123074	0.732962	1.63119e-07	0.0373286	0.900931	0.219821	0.232087
SPAC7D4.06c	-0.099142	0.71646	-0.103101	0.537391	-0.0329398	0.90212	-0.00443183	0.989664
SPAC7D4.07c	-0.118257	0.654167	-0.561712	0.00186433	0.274571	0.0693557	0.0218283	0.921561
SPAC7D4.08	0.127311	0.69973	-0.348378	0.385845	-0.0824859	0.835913	0.0121902	0.979613
SPAC7D4.09c	0.0346699	0.933339	0.232003	0.309759	0.0445216	0.903264	0.00760415	0.983613
SPAC7D4.10	0.138565	0.363256	-0.189077	0.0542642	-0.0386766	0.834486	0.241514	0.011808
SPAC7D4.11c	0.0769507	0.801631	0.160012	0.391479	-0.0357082	0.912399	0.0716872	0.728005
SPAC7D4.12c	0.0904417	0.741102	0.128876	0.391421	0.063424	0.80085	0.108225	0.535381
[truncated: 3,131 more rows]
