# Supplementary material for: Chaperone-mediated ordered assembly of the SAGA and NuA4 transcription co-activator complexes in yeast
Source: Nat Commun. 2019 Nov 20;10:5237. doi: 10.1038/s41467-019-13243-w (PMC6868236; doi:10.1038/s41467-019-13243-w)
Supplement: Supplementary file 6 — Source Data [file 41467_2019_13243_MOESM6_ESM.zip › SourceData_Fig7.xlsx]

## Sheet: Fig7b-d
Silver staining of SAGA purification eluates:
Maxquant LFQ values:								Spt20-V5 detection (anti-V5 SV5-Pk1):
Tra1/Spt7-TAP
	WT	spt20-492	spt20-380	spt20-408	spt20-474
Repl_1	0.92298	2.33928	0.00336416	0.0886367	0.0313395
Repl_2	1.47208	2.38754	0.00143789	0.0109994	0.0294628

## Sheet: Fig7e
FLAG-Tra1 detection (anti-FLAG M2) in total extracts before pull-down:								FLAG-Tra1 detection (anti-FLAG M2) in GST pull-down:							Coomassie blue staining of GST pull-downs:
