# Supplementary material for: Chaperone-mediated ordered assembly of the SAGA and NuA4 transcription co-activator complexes in yeast
Source: Nat Commun. 2019 Nov 20;10:5237. doi: 10.1038/s41467-019-13243-w (PMC6868236; doi:10.1038/s41467-019-13243-w)
Supplement: Supplementary file 6 — Source Data [file 41467_2019_13243_MOESM6_ESM.zip › SourceData_Fig8.xlsx]

## Sheet: Fig8a-b
Maxquant LFQ values:
Sgf73/Spt7-TAP
	WT	tra1D	-Tti2^	Hinge*
Repl_1	0.705672	0.0141825	0.0962597
Repl_2	0.964259	0.0112265	0.327519	0.262354
Repl_3	0.872449			0.171348
Repl_4	0.639486			0.106337
Repl_5	1.01122			0.174848
Ubp8/Spt7-TAP
	WT	tra1D	-Tti2^	Hinge*
Repl_1	0.654715	0.0216743	0.0811104
Repl_2	0.813122	0.0136881	0.168845	0.202609
Repl_3	0.956968			0.234366
Repl_4	0.544507			0.0628802
Repl_5	1.00582			0.216444
^lox-tti2-lox + β-estradiol
Hinge*:
Repl_2 = spt20-290
Repl_3 = spt20-HITD
Repl_4 = spt20-FIEN
Repl_5 = tra1-Sptra2

## Sheet: Fig8c
Silver staining of SAGA purification eluates:

## Sheet: Fig8d
Silver staining of SAGA purification eluates:								Spt7-HA-TAP detection (anti-HA 16B12):										Sgf11-MYC detection (anti-MYC 9E10):
Tubulin detection (anti-Tubulin B-5-1-2) of Spt7-TAP inputs:								Spt20-V5 detection (anti-V5 SV5-Pk1):
Ponceau red staining of Spt7-TAP inputs:

## Sheet: Fig8e
Image J quantification of Tra1 and Spt7 silver staining signal:
neo-Tra1/Spt7-HA-TAP (normalized arbitrary units)
β-estradiol (hours)	0	4	8	24
Repl_1	3.57326	24.9219	57.0256	66.518
Repl_2	2.64092	29.756	54.6415	55.1698
Repl_3	2.18523	23.5637	63.5562
Repl_4	1	27.5932	46.0779
Image J quantification of Sgf11-MYC and Spt7-HA-TAP chemiluminesnce signal:
Sgf11-MYC/Spt7-HA-TAP (normalized arbitrary units)
β-estradiol (hours)	0	4	8	24
Repl_1	1	3.99836	9.31301	6.26789
Repl_2	0.725079	4.74515	12.9077	10.2019
Repl_3	1.76153	3.25009	12.5991
Repl_4	0.387777	2.25026	9.72767
