# Supplementary material for: Chaperone-mediated ordered assembly of the SAGA and NuA4 transcription co-activator complexes in yeast
Source: Nat Commun. 2019 Nov 20;10:5237. doi: 10.1038/s41467-019-13243-w (PMC6868236; doi:10.1038/s41467-019-13243-w)
Supplement: Supplementary file 6 — Source Data [file 41467_2019_13243_MOESM6_ESM.zip › SourceData_SupplFig1.xlsx]

## Sheet: SupplFig1b
Growth assays (drop tests):
From left to right:
10-fold serial dilutions of liquid cultures of lox-tti2-lox-HA strains

## Sheet: SupplFig1c
Tti2-HA detection (anti-HA 16B12):											Image J quantification of Tti2-HA chemiluminescence and Ponceau red staining signals:
											Tti2-HA/Ponceau red levels (normalized arbitrary units)
												tti2-HA	lox-tti2-lox-HA + b-estradiol (hours)
													0	3	6	9
											Repl_1	1	0.988137	0.618981	0.291145	0.0482552
											Repl_2	1	1.03541	0.58741	0.34885	0.06012
											average	1	1.01177	0.603195	0.319997	0.0541876
Ponceau red staining:

## Sheet: SupplFig1d
Growth curves (number of cells / mL culture):
lox-tti2-lox-HA strains		Time in DMSO or b-estradiol (hours)
		0	2	4	6	8	14	16	18	20	22	24	26	28	30	32
DMSO	Repl_1	825000	1575000	3775000	6325000	12400000	6900000	11500000	12300000	50000000	108500000	5500000	11500000	12300000	50000000	108500000
	Repl_2	1212500	1950000	4125000	5675000	14450000	6825000	11600000	29700000	61750000	138500000	6825000	11600000	29700000	61750000	138500000
	Repl_3	737500	1750000	3300000	5975000	12950000	5500000	11050000	20700000	89500000	120500000	5500000	11050000	20700000	89500000	120500000
	Repl_4	825000	1600000	3375000	6875000	13250000	6275000	12050000	27200000	59500000	129500000	6275000	12050000	27200000	59500000	129500000
β-estradiol	Repl_1	725000	1450000	2525000	6175000	12600000	4325000	10450000	12000000	32000000	58000000	2800000	3425000	6850000	8200000	9400000
	Repl_2	912500	1837500	4000000	6550000	12300000	6725000	11500000	24400000	37500000	67000000	2950000	3475000	6300000	5200000	7600000
	Repl_3	712500	1400000	3150000	4550000	10800000	4975000	10200000	20300000	36500000	51500000	3300000	3825000	5150000	6200000	5650000
	Repl_4	837500	1487500	3150000	6550000	12700000	6225000	8350000	17900000	40250000	62000000	2125000	3150000	5550000	4400000	6750000

## Sheet: SupplFig1e
Viability assays (percentage of cells not stained by methylene blue):
Genotype		creER	creER lox-tti2-lox-HA	WT
DMSO	Repl_1	96.83	93.04	89.96
	Repl_2	85.61	80	87.8
	Repl_3	97.42	99.59	95.74
	Repl_4	98.79	96.76	95.88
β-estradiol	Repl_1	98.11	92.28	92.49
	Repl_2	91.35	80.47	84.7
	Repl_3	97.84	95.63	90.75
	Repl_4	89.84	95.65	87.46

## Sheet: SupplFig1f
Coomassie blue staining of total protein extracts:
