# Supplementary material for: Chaperone-mediated ordered assembly of the SAGA and NuA4 transcription co-activator complexes in yeast
Source: Nat Commun. 2019 Nov 20;10:5237. doi: 10.1038/s41467-019-13243-w (PMC6868236; doi:10.1038/s41467-019-13243-w)
Supplement: Supplementary file 6 — Source Data [file 41467_2019_13243_MOESM6_ESM.zip › SourceData_SupplFig10.xlsx]

## Sheet: SupplFig10a-b
Spt20-V5 detection (anti-V5 SV5-Pk1) in TAP inputs:									FLAG-Tra1 detection (anti-FLAG M2):
Spt7-HA-TAP detection (anti-HA 16B12) in TAP inputs:
									Ponceau red staining of TAP inputs:
Ponceau red staining of TAP inputs:
