# Supplementary material for: Chaperone-mediated ordered assembly of the SAGA and NuA4 transcription co-activator complexes in yeast
Source: Nat Commun. 2019 Nov 20;10:5237. doi: 10.1038/s41467-019-13243-w (PMC6868236; doi:10.1038/s41467-019-13243-w)
Supplement: Supplementary file 6 — Source Data [file 41467_2019_13243_MOESM6_ESM.zip › SourceData_SupplFig2.xlsx]

## Sheet: SupplFig2b
Growth assays (drop tests):
From left to right:
10-fold serial dilutions of liquid cultures of lox-tra2-lox strains

## Sheet: SupplFig2c
Normalized cDNA quantity:
tra2/act1
			Time in DMSO or b-estradiol (hours)
Genotype	Treatment	Replicate	0	2	4	6	8	16	18
WT	β-estradiol	Repl_1	1.13013	0.831846	0.985776	0.697283	0.749003	1.07301	0.946352
		Repl_2	1.20552	0.824274	0.89132	0.632043	0.740342	0.895706	1.01975
		Repl_3	1.05388	0.926938	0.860603	0.708129	0.82119	0.898478	0.905605
		Repl_4
lox-tra2-lox	DMSO	Repl_1	1.0903	1.04894	0.859888	0.758475	1.16004	0.840735	0.832746
		Repl_2	0.748626	0.598322	0.734286	0.726516	0.606874	0.770601	0.923907
		Repl_3	0.922867	0.643324	0.683692	0.568113	0.713833	0.739012	0.786908
		Repl_4	0.851178	0.573155	0.560705	0.508415	0.645358	0.63792	0.955318
lox-tra2-lox	β-estradiol	Repl_1		1.23057	0.827263	0.578685	0.475133	0.149353	0.117269
		Repl_2		0.699103	0.555262	0.480718	0.381581	0.15254	0.114107
		Repl_3		0.775223	0.5579	0.413089	0.354175	0.163866	0.136962
		Repl_4		0.656934	0.548767	0.402923	0.352367	0.1741	0.148028
trk2/act1
			Time in DMSO or b-estradiol (hours)
Genotype	Treatment	Replicate	0	2	4	6	8	16	18
WT	β-estradiol	Repl_1	0.906451	0.626836	0.714191	0.652097	0.708112	0.852885	1.13352
		Repl_2	0.991262	0.648548	0.649612	0.573497	0.683344	1.14673	1.12036
		Repl_3	1.03083	0.760165	0.664683	0.626836	0.77251	0.913695	1.04779
		Repl_4
lox-tra2-lox	DMSO	Repl_1	1.62687	1.22352	0.944236	1.06515	1.22987	1.39587	1.62984
		Repl_2	1.48867	0.927307	1.21061	1.07015	1.01977	1.3607	1.62159
		Repl_3	1.54573	0.939776	1.00045	0.919946	1.17582	1.27121	1.74861
		Repl_4	1.40471	1.06628	0.993451	0.920939	1.10299	1.29231	1.99802
lox-tra2-lox	β-estradiol	Repl_1		1.33435	0.998576	0.85093	1.05418	1.14628	1.23346
		Repl_2		1.1704	1.08461	0.96	0.725888	1.14405	1.37212
		Repl_3		1.27264	0.935721	1.06052	0.92719	1.37924	1.16163
		Repl_4		1.00112	1.10158	0.772482	1.07553	1.36429	1.32048

## Sheet: SupplFig1d
Growth curves (number of cells / mL culture):
lox-tra2-lox strains		Time in DMSO or b-estradiol (hours)
		0	2	4	6	8	14	16	18	20	22	24	26	28	30	32
DMSO	Repl_1	1075000	2900000	6750000	12500000	27750000	11000000	20850000	46250000	91500000	164500000	234166700	11500000	12300000	50000000	108500000
	Repl_2	1050000	2850000	6700000	12900000	24650000	8700000	20850000	34000000	97500000	186500000	273333300	11600000	29700000	61750000	138500000
	Repl_3	1500000	2550000	6175000	9450000	20800000	10250000	17650000	36500000	81000000	190500000	221666700	11050000	20700000	89500000	120500000
	Repl_4	1500000	3325000	6825000	10750000	23500000	10450000	16650000	43250000	90500000	170500000	220833300	12050000	27200000	59500000	129500000
β-estradiol	Repl_1	1175000	2300000	6000000	10300000	19500000	8550000	16050000	28000000	40750000	70000000	94500000	3425000	6850000	8200000	9400000
	Repl_2	2125000	2825000	4675000	10950000	22950000	5650000	13750000	25000000	42000000	85500000	111000000	3475000	6300000	5200000	7600000
	Repl_3	1825000	3000000	5275000	8750000	20250000	5750000	14150000	25250000	41000000	69500000	116500000	3825000	5150000	6200000	5650000
	Repl_4	1525000	2275000	4550000	9100000	18550000	7950000	14150000	26000000	52250000	24500000	92500000	3150000	5550000	4400000	6750000

## Sheet: SupplFig1e
Viability assays (percentage of cells not stained by methylene blue):
Genotype		creER	creER lox-tra2-lox	WT
DMSO	Repl_1	96.83	96.26	89.96
	Repl_2	85.61	91.95	87.8
	Repl_3	97.42	100	95.74
	Repl_4	98.79	98.28	95.88
β-estradiol	Repl_1	98.11	79.18	92.49
	Repl_2	91.35	77.23	84.7
	Repl_3	97.84	85.97	90.75
	Repl_4	89.84	95.2	87.46

## Sheet: SupplFig1f
Coomassie blue staining of total protein extracts:
