# Supplementary material for: Chaperone-mediated ordered assembly of the SAGA and NuA4 transcription co-activator complexes in yeast
Source: Nat Commun. 2019 Nov 20;10:5237. doi: 10.1038/s41467-019-13243-w (PMC6868236; doi:10.1038/s41467-019-13243-w)
Supplement: Supplementary file 6 — Source Data [file 41467_2019_13243_MOESM6_ESM.zip › SourceData_SupplFig3.xlsx]

## Sheet: SupplFig3a
DESeq2 results	creER DMSO/β-estradiol		lox-tti2-lox-HA DMSO/β-estradiol		lox-tra2-lox DMSO/β-estradiol		tra1D/WT
geneID	log2(FC)	P-adj	log2(FC)	P-adj	log2(FC)	P-adj	log2(FC)	P-adj
SPAC1002.01	-0.22083	0.10635	-0.22589	0.449511	-0.09141	0.76913	0.411377	0.10635
SPAC1002.02	0.013048	8.3557e-06	0.129157	0.493876	0.033686	0.847618	0.528234	8.3557e-06
SPAC1002.03c	-0.0094	0.504252	-0.04598	0.747102	-0.01051	0.935406	0.10637	0.504252
SPAC1002.04c	0.191737	0.863892	0.427821	0.00912011	0.068783	0.724436	-0.0505225	0.863892
SPAC1002.05c	0.01421	0.742087	0.239359	0.240326	0.411812	0.0057544	0.0858202	0.742087
SPAC1002.06c	0.031139	0.823076	-0.27392	0.418983	0.110325	0.744732	0.0532109	0.823076
SPAC1002.07c	0.269415	0.595015	-0.08678	0.677977	0.040558	0.81903	-0.111016	0.595015
SPAC1002.08c	-0.02122	0.982049	-0.08088	0.641852	0.351168	0.00204174	-0.00610912	0.982049
SPAC1002.09c	-0.09324	0.228124	-0.32659	0.00194984	-0.03879	0.751623	-0.151988	0.228124
SPAC1002.10c	0.271491	0.655715	0.250918	0.209627	0.161981	0.386367	0.117313	0.655715
SPAC1002.11	-0.14034	0.26105	-0.03338	0.889273	-0.12229	0.435512	0.223067	0.26105
SPAC1002.12c	0.181208	0.45026	0.226934	0.0976835	0.072314	0.662217	0.159879	0.45026
SPAC1002.13c	-0.00731	0.177634	0.345078	0.00134896	-0.14216	0.0954993	-0.208984	0.177634
SPAC1002.14	-0.06569	0.015842	-0.35214	0.0227626	0.06605	0.680769	-0.324614	0.015842
SPAC1002.15c	-0.05337	0.959704	0.033386	0.872899	-0.06298	0.711214	0.0132958	0.959704
SPAC1002.16c	0.06401	0.914962	-0.45428	0.12756	0.224822	0.391742	0.0454672	0.914962
SPAC1002.18	-0.0506	0.471791	1.50817	1.58489e-23	-0.49326	0.143219	0.241805	0.471791
SPAC1002.20	-0.0263	0.270609	-0.02857	0.952325	0.679362	0.0354813	-0.159851	0.270609
SPAC1006.01	0.240942	0.818253	0.855115	1.99526e-19	0.651058	2.51189e-09	0.0436506	0.818253
SPAC1006.02	0.141923	0.980918	0.041063	0.833411	0.245528	0.0301995	0.0063452	0.980918
SPAC1006.03c	-0.09965	0.145982	0.221314	0.108806	0.054524	0.726106	0.234508	0.145982
SPAC1006.04c	0.090016	0.415885	0.44668	0.0883226	0.828959	4.16869e-05	-0.248321	0.415885
SPAC1006.05c	0.408384	0.40315	0.50537	8.31764e-05	0.640555	5.01187e-12	0.144192	0.40315
SPAC1006.06	0.122802	0.909105	0.082704	0.557629	0.301707	0.00042658	-0.0253411	0.909105
SPAC1006.07	-0.15937	0.508625	-0.6517	6.45654e-08	-0.37569	6.91831e-07	-0.0907748	0.508625
SPAC1006.08	-0.13467	0.919866	-0.46022	0.04221	-0.26984	0.166341	-0.0315768	0.919866
SPAC1006.09	-0.05175	0.86801	-0.14554	0.340379	0.310061	0.0020893	-0.0354567	0.86801
SPAC1039.01	-0.16467	0.42079	1.82471	1.04713e-09	-0.73779	0.0323594	0.275507	0.42079
SPAC1039.02	-0.28408	0.515415	1.66986	1.77828e-07	-1.20828	0.000204174	0.218981	0.515415
SPAC1039.03	-0.10767	0.773031	0.186924	0.197296	-0.18091	0.135831	-0.0627959	0.773031
SPAC1039.04	-0.1198	0.415885	-0.25976	0.1171	-0.27157	0.0616595	-0.150241	0.415885
SPAC1039.05c	0.122297	0.415885	0.48411	4.57088e-05	-0.23396	0.18578	0.170769	0.415885
SPAC1039.06	0.010906	0.232471	2.16694	3.98107e-69	-0.4702	0.0018197	0.23219	0.232471
SPAC1039.07c	0.187788	0.44932	2.82305	1.25893e-93	0.116853	0.561048	0.158302	0.44932
SPAC1039.08	0.440552	0.255277	2.66652	1.25893e-65	0.737228	0.00416869	0.299099	0.255277
SPAC1039.09	-0.16732	0.0036869	3.88626	1e-114	-0.49046	0.148252	0.710811	0.0036869
SPAC1039.10	-0.00423	0.000155167	3.18383	1e-108	-0.34242	0.368129	0.865723	0.000155167
SPAC1039.11c	-0.27822	0.322053	-0.40641	0.00154882	-0.69255	2.69153e-08	-0.167894	0.322053
SPAC105.01c	0.200569	6.72807e-05	-0.32086	0.10305	0.579174	8.91251e-09	-0.525177	6.72807e-05
SPAC105.02c	-0.07841	0.703966	0.089633	0.490507	0.134273	0.266686	-0.0786885	0.703966
SPAC105.03c	-0.13918	0.482557	-0.15452	0.244969	-0.24272	0.020893	0.108268	0.482557
SPAC1071.01c	-0.11427	0.753262	-0.16267	0.251549	-0.00363	0.977597	-0.0535181	0.753262
SPAC1071.02	-0.22957	0.644072	-0.13524	0.581107	-0.04413	0.803896	-0.101916	0.644072
SPAC1071.03c	-0.08628	0.0378728	-0.1474	0.593438	0.036969	0.776247	-0.355367	0.0378728
SPAC1071.04c	-0.10574	0.179191	-0.12359	0.790042	0.031306	0.913903	-0.389744	0.179191
SPAC1071.05	-0.21	0.53431	-0.32688	0.00870964	-0.15915	0.137088	0.105243	0.53431
SPAC1071.06	-0.07753	0.643564	-0.30187	0.00977237	-0.4345	6.60693e-05	0.0774767	0.643564
SPAC1071.07c	-0.02338	0.397869	-0.9188	1.25893e-14	-0.42955	1.23027e-05	-0.13523	0.397869
SPAC1071.08	0.089794	0.156991	-0.84335	1e-10	-0.49792	0.000123027	-0.408939	0.156991
SPAC1071.09c	0.373656	0.623837	0.501132	0.00057544	0.842523	6.30957e-13	-0.113125	0.623837
SPAC1071.10c	-0.00393	0.0128276	0.092311	0.513192	-0.2428	0.0114815	-0.347299	0.0128276
SPAC1071.11	0.043251	0.00484785	-0.22871	0.1717	0.122948	0.376704	-0.451945	0.00484785
SPAC1071.12c	-0.00221	0.677508	0.145337	0.460456	-0.13508	0.423643	-0.0916299	0.677508
SPAC1071.13	0.311414	2.26464e-10	-0.82788	1.54882e-06	0.874032	1.69824e-08	-0.947091	2.26464e-10
SPAC1093.01	-0.11653	0.00409935	-1.09661	5.49541e-10	-0.1944	0.265461	-0.399136	0.00409935
SPAC1093.02	0.409755	0.000446991	0.39461	0.000134896	0.411884	3.38844e-05	0.371321	0.000446991
SPAC1093.03	-0.10321	0.684129	0.012716	0.957856	0.257901	0.0199526	-0.0852912	0.684129
SPAC1093.04c	0.016379	0.510174	-0.03179	0.898713	0.025266	0.876193	-0.125217	0.510174
SPAC1093.05	-0.10048	0.08303	-0.41486	0.000138038	-0.23758	0.060256	-0.241944	0.08303
SPAC1093.06c	0.143707	0.614511	-0.35098	0.100958	0.615667	0.000213796	-0.152853	0.614511
SPAC1093.07	0.160364	0.117829	-0.82533	0.00616595	0.229969	0.403645	-0.387007	0.117829
SPAC10F6.01c	-0.2912	0.00114169	-1.0982	2.51189e-28	-0.44361	0.000691831	-0.487215	0.00114169
SPAC10F6.02c	-0.13287	0.128179	0.032062	0.872899	-0.11725	0.28774	0.200449	0.128179
SPAC10F6.03c	-0.0953	0.00297988	-0.49958	1.41254e-05	-0.35963	0.000275423	-0.308893	0.00297988
SPAC10F6.04	0.100188	0.813817	0.15906	0.416248	0.329128	0.0288403	-0.0601052	0.813817
SPAC10F6.05c	-0.04636	0.620307	-0.03845	0.852544	0.119597	0.383707	0.108286	0.620307
SPAC10F6.06	0.009535	1.74389e-07	0.226111	0.027694	-0.09565	0.463447	0.479459	1.74389e-07
SPAC10F6.07c	-0.2427	0.459996	-0.41962	0.188697	-0.04282	0.88369	-0.233852	0.459996
SPAC10F6.08c	-0.07801	0.223327	0.044967	0.859154	-0.15649	0.345939	0.263718	0.223327
SPAC10F6.09c	-0.00472	0.885007	0.023631	0.89819	0.3316	0.00891251	-0.0343836	0.885007
SPAC10F6.10	0.124121	0.187589	-0.15092	0.434276	0.050799	0.796893	-0.244021	0.187589
SPAC10F6.11c	0.089557	0.153578	0.401262	0.0057544	0.377722	0.00645654	0.226244	0.153578
SPAC10F6.12c	-0.15568	0.0463912	0.023729	0.940804	0.128031	0.401791	0.341712	0.0463912
SPAC10F6.13c	0.580992	0.257875	0.756179	7.94328e-11	0.780826	7.94328e-19	0.171894	0.257875
SPAC10F6.14c	-0.03247	0.115748	0.177296	0.177939	0.089484	0.44978	0.216378	0.115748
SPAC10F6.15	-0.00789	0.909554	0.394695	0.371696	0.742705	0.030903	0.0494287	0.909554
SPAC10F6.16	0.055415	0.0432416	-0.13636	0.376555	0.085931	0.516416	-0.254304	0.0432416
SPAC10F6.17c	0.100703	0.360367	0.002479	0.988658	-0.1654	0.246604	0.148969	0.360367
SPAC110.01	0.153221	0.489266	-0.03398	0.844738	0.260743	0.0398107	-0.132422	0.489266
SPAC110.02	0.310452	0.823233	0.055693	0.814635	0.477039	0.000162181	-0.0613134	0.823233
SPAC110.03	-0.18012	0.240397	-0.15831	0.188501	-0.06248	0.599791	-0.142505	0.240397
SPAC110.04c	-0.06373	0.0608577	-0.54997	3.54813e-08	-0.07571	0.409261	-0.186507	0.0608577
SPAC110.05	0.005554	0.0553004	0.425918	0.223236	0.841375	0.00239883	-0.530735	0.0553004
SPAC1142.01	0.226623	0.941105	0.241852	0.106825	0.271978	0.011749	-0.0171179	0.941105
SPAC1142.02c	0.268242	0.291597	0.40808	0.000457088	0.248409	0.00467735	0.132874	0.291597
SPAC1142.03c	-0.06382	0.0937812	0.257412	0.029718	0.017797	0.889816	0.245086	0.0937812
SPAC1142.04	-0.12939	0.383503	-0.5518	4.7863e-08	-0.32463	0.0204174	-0.162588	0.383503
SPAC1142.05	-0.16064	0.276407	-0.53066	3.38844e-05	0.119118	0.554626	-0.342054	0.276407
SPAC1142.06	0.021507	0.858548	-0.27644	0.0154391	-0.15058	0.0933254	-0.029975	0.858548
SPAC1142.07c	-0.05953	0.10734	0.259921	0.0869389	-0.07735	0.582103	0.216879	0.10734
SPAC1142.08	-0.00351	0.958981	0.116574	0.437464	-0.16826	0.144212	-0.0118332	0.958981
SPAC1142.09	-0.02357	0.573859	0.105981	0.773457	0.121411	0.711214	-0.0833105	0.573859
SPAC11D3.01c	-0.00279	0.000198251	-0.48971	0.0480314	0.667305	0.0562341	-0.771775	0.000198251
SPAC11D3.02c	-0.09665	0.0538417	-0.54592	0.000109648	-0.23182	0.0812831	-0.322401	0.0538417
SPAC11D3.03c	-0.11112	0.932239	3.61145	3.98107e-95	-0.20328	0.61235	0.0402058	0.932239
SPAC11D3.04c	0.283011	0.9136	-0.16496	0.338105	-0.09609	0.53827	0.0252849	0.9136
SPAC11D3.05	-0.2565	0.194262	-0.25157	0.278889	-0.3318	0.106905	-0.306923	0.194262
SPAC11D3.06	-0.00597	0.797297	0.220268	0.298951	-0.8504	2.0893e-06	-0.0707378	0.797297
SPAC11D3.07c	0.04945	0.120505	0.054667	0.767185	0.144662	0.402717	-0.302788	0.120505
SPAC11D3.08c	0.045613	0.00214196	-0.73219	4.57088e-07	-0.3316	0.0323594	-0.489123	0.00214196
SPAC11D3.09	0.285308	0.393534	0.25064	0.533421	0.624636	0.0489779	-0.287487	0.393534
SPAC11D3.10	0.01899	0.064608	-0.77282	0.000288403	-0.69505	0.000794328	-0.394312	0.064608
SPAC11D3.11c	0.458414	0.000197496	0.038441	0.892397	0.774255	2.69153e-08	-0.497802	0.000197496
SPAC11D3.13	0.614896	3.82589e-07	0.044198	0.891698	1.87887	3.98107e-57	-0.840666	3.82589e-07
SPAC11D3.14c	-0.33203	0.866103	-0.26925	0.0938173	-0.81971	3.38844e-08	0.0405761	0.866103
SPAC11D3.15	-0.25297	0.814685	-0.34688	0.00467735	-0.41555	0.000436516	0.0496025	0.814685
SPAC11D3.16c	-0.13063	0.393141	0.647545	0.000120226	0.11551	0.529663	-0.197287	0.393141
SPAC11D3.17	0.013842	0.284852	0.532529	0.00158489	0.388988	0.145211	0.250544	0.284852
SPAC11D3.18c	1.00266	1.14632e-08	2.73521	6.30957e-43	1.03845	8.70964e-08	1.05738	1.14632e-08
SPAC11D3.19	0.118301	0.738811	0.238707	0.600349	0.203752	0.616595	-0.133791	0.738811
SPAC11D3.20	0.026254	0.80635	0.114318	0.734338	0.093071	0.731139	0.0420897	0.80635
SPAC11E3.01c	0.091342	0.504252	-0.03808	0.821927	0.540409	1.41254e-08	-0.123111	0.504252
SPAC11E3.02c	0.360742	0.956656	0.262506	0.0371613	0.938919	5.01187e-20	-0.0137146	0.956656
SPAC11E3.03	0.532032	0.432646	0.692097	0.000870964	1.14475	2.51189e-16	-0.198828	0.432646
SPAC11E3.04c	-0.13661	0.266367	0.145894	0.312324	-0.18746	0.138357	0.155801	0.266367
SPAC11E3.05	0.120488	0.249687	0.29907	0.0242216	0.406544	0.000194984	-0.214629	0.249687
SPAC11E3.06	0.100934	0.00173837	-0.05172	0.90967	0.921268	0.0020893	0.720123	0.00173837
SPAC11E3.07	-0.16428	0.087936	-0.0446	0.787929	-0.4251	3.46737e-07	0.190442	0.087936
SPAC11E3.08c	0.012582	0.464191	0.239354	0.418497	0.52278	0.001	-0.201576	0.464191
SPAC11E3.09	-0.06067	0.473928	0.269365	0.0985183	-0.04081	0.842558	0.145537	0.473928
SPAC11E3.10	-0.28281	0.618431	0.042495	0.851834	-0.12329	0.341193	-0.0957601	0.618431
SPAC11E3.11c	-0.02574	0.365405	0.004155	0.983669	-0.03717	0.751623	-0.166507	0.365405
SPAC11E3.12	0.093237	0.941222	9.71e-05	0.999671	0.105333	0.597035	-0.0249767	0.941222
SPAC11E3.13c	0.037332	0.196116	0.038017	0.891719	0.455904	2.95121e-05	-0.282687	0.196116
SPAC11E3.14	0.017325	0.421143	0.261708	0.056242	0.281624	0.0354813	0.140909	0.421143
SPAC11E3.15	-0.00895	0.305734	-0.44742	2.81838e-05	-0.01334	0.884708	-0.128456	0.305734
SPAC11G7.01	-0.20697	0.00216415	-0.08595	0.645632	-0.13429	0.210378	-0.366209	0.00216415
SPAC11G7.02	-0.10366	0.675198	0.087064	0.545568	0.07284	0.403645	0.0599953	0.675198
SPAC11G7.03	0.089034	0.000295969	0.428883	1.23027e-05	0.158399	0.177828	0.383295	0.000295969
SPAC11G7.04	0.010875	0.686025	-0.42184	0.0042658	-0.23497	0.00537032	-0.0741298	0.686025
SPAC11G7.05c	-0.05512	0.560782	0.51722	0.00457088	0.324596	0.0162181	0.125631	0.560782
SPAC11G7.06c	0.156898	0.389692	0.079813	0.765776	0.581287	0.00025704	-0.203468	0.389692
SPAC11H11.01	0.084566	0.359381	-0.35296	0.129529	-0.68453	0.000870964	0.245699	0.359381
SPAC11H11.02c	0.144329	0.791535	-0.04405	0.910827	0.434556	0.0489779	-0.101493	0.791535
SPAC11H11.03c	-0.10721	0.920485	0.318281	0.0829883	0.122452	0.396278	-0.0276942	0.920485
SPAC11H11.04	-0.1108	1.03825e-05	1.82245	6.30957e-11	0.64111	0.00954993	0.994937	1.03825e-05
SPAC11H11.05c	0.236121	0.576406	0.350551	0.33662	-0.15619	0.656145	0.203215	0.576406
SPAC11H11.06	0.059896	0.823074	0.126609	0.286328	-7.11e-05	0.999664	0.0431687	0.823074
SPAC1250.01	0.003865	0.156604	0.221349	0.0908607	0.298901	0.00239883	0.202515	0.156604
SPAC1250.02	0.933995	0.986073	0.447981	0.280623	2.09993	1e-13	-0.00900783	0.986073
SPAC1250.03	0.026643	0.34709	0.432554	0.00323594	0.131512	0.395367	0.193919	0.34709
SPAC1250.04c	-0.13995	0.325136	-0.26043	0.348746	-0.48365	0.0275423	-0.266541	0.325136
SPAC1250.05	-0.32897	0.492266	-1.42371	1.99526e-20	-0.48106	5.01187e-05	-0.125647	0.492266
SPAC1296.01c	-0.04668	0.122346	0.054751	0.726138	-0.08189	0.486407	0.200136	0.122346
SPAC1296.02	-0.07759	0.801912	0.172509	0.198789	-0.27755	0.0109648	0.0433278	0.801912
SPAC1296.03c	-0.14583	0.123673	0.158376	0.530028	0.560406	0.00138038	-0.281371	0.123673
SPAC1296.04	0.202138	0.177953	-0.64709	4.2658e-05	0.09873	0.623735	-0.280153	0.177953
SPAC1296.05c	-0.10932	0.242068	0.237445	0.13079	-0.31684	0.030903	0.215099	0.242068
SPAC1296.06	0.377296	0.297466	0.218264	0.263742	0.675364	5.49541e-08	-0.212434	0.297466
SPAC12B10.01c	0.12897	0.93754	0.348182	0.0151584	0.498998	1.41254e-05	0.0201857	0.93754
SPAC12B10.02c	0.131361	0.802255	-0.27628	0.0314945	-0.11321	0.334965	0.0547029	0.802255
SPAC12B10.03	-0.03083	0.897603	0.119476	0.528692	-0.056	0.732825	0.0341651	0.897603
SPAC12B10.04	-0.0704	0.854205	-0.22967	0.14092	-0.38589	0.0018197	0.0471012	0.854205
SPAC12B10.05	0.210275	0.939975	0.37366	0.00331131	0.30881	0.00467735	-0.0185878	0.939975
SPAC12B10.06c	-0.05403	0.357381	0.063384	0.786024	-0.20453	0.163682	0.170021	0.357381
SPAC12B10.07	0.028378	0.925606	0.164336	0.252418	0.088573	0.413048	-0.0207735	0.925606
SPAC12B10.08c	0.024017	0.716709	0.58581	0.0109678	0.239329	0.258226	0.122486	0.716709
SPAC12B10.09	-0.16887	0.130577	-0.02835	0.892397	-0.21143	0.140929	0.242265	0.130577
SPAC12B10.10	0.020078	0.873051	0.271234	0.349513	0.279065	0.316228	0.0599773	0.873051
SPAC12B10.11	0.038314	0.48527	0.255396	0.115823	0.24404	0.0954993	0.162754	0.48527
SPAC12B10.12c	-0.0175	0.987167	0.040687	0.846594	0.258286	0.0954993	0.00466897	0.987167
SPAC12B10.13	-0.21736	0.767653	0.222667	0.390644	0.039637	0.816018	-0.0848259	0.767653
SPAC12B10.14c	-0.01489	0.93187	0.054074	0.754929	-0.04999	0.72778	-0.0226017	0.93187
SPAC12B10.15c	0.047157	0.973267	0.461555	0.0856647	0.197248	0.480839	-0.015963	0.973267
SPAC12B10.16c	-0.06137	0.846166	-0.05949	0.715186	-0.15026	0.171791	0.0399722	0.846166
SPAC12G12.01c	-0.01984	0.91718	0.021556	0.905324	0.117383	0.278612	-0.0225208	0.91718
SPAC12G12.02	-0.01072	0.0662177	-0.38635	0.000794328	-0.06433	0.72778	-0.322734	0.0662177
SPAC12G12.03	-0.14299	0.986906	-0.08572	0.510313	-0.18699	0.0891251	-0.0044023	0.986906
SPAC12G12.04	-0.13433	0.822499	-0.05266	0.741059	0.067845	0.428549	0.0324427	0.822499
SPAC12G12.05c	-0.03033	0.690628	0.118317	0.424272	-0.23148	0.0346737	0.0748659	0.690628
SPAC12G12.06c	-0.02513	0.122097	-0.45145	2.88403e-05	-0.13008	0.262422	-0.202578	0.122097
SPAC12G12.07c	0.015241	0.0971192	0.098329	0.521353	-0.10832	0.277332	0.208282	0.0971192
SPAC12G12.08	0.026514	0.65809	-0.02134	0.9239	0.145757	0.289068	0.0868982	0.65809
SPAC12G12.09	-0.12115	0.916111	-0.13518	0.652444	0.097286	0.566239	-0.0310873	0.916111
SPAC12G12.10	0.144272	0.87531	-0.27281	0.066491	-0.02509	0.860597	-0.0357387	0.87531
SPAC12G12.11c	-0.01583	0.549175	0.101473	0.517699	-0.12971	0.311172	0.123693	0.549175
SPAC12G12.12	-0.08879	0.767653	0.076986	0.762319	0.038837	0.79873	0.0648652	0.767653
SPAC12G12.13c	-0.0325	0.0671745	-0.28242	0.0326263	-0.00469	0.976338	-0.323715	0.0671745
SPAC12G12.14c	0.112808	0.944979	0.044544	0.841403	0.317783	0.0269153	0.0206174	0.944979
SPAC12G12.15	-0.1275	0.413564	0.092964	0.571163	-0.23161	0.0870964	0.155559	0.413564
SPAC12G12.16c	-0.0712	0.563802	-0.04251	0.907075	0.440974	0.00323594	-0.176235	0.563802
SPAC12G12.17	0.094073	0.646992	0.369996	0.0894986	0.452833	0.0165959	-0.145176	0.646992
SPAC1327.01c	-0.17009	0.357381	-0.02931	0.857573	-0.11987	0.322849	0.138276	0.357381
SPAC139.01c	-0.17822	0.733607	-0.36357	0.000416869	-0.30054	0.00025704	-0.0521734	0.733607
SPAC139.02c	-0.21128	0.000679788	-0.92683	1.99526e-13	-0.40527	7.76247e-05	-0.431681	0.000679788
SPAC139.03	0.006251	0.973414	0.425364	0.0158224	0.169677	0.396278	0.0113287	0.973414
SPAC139.04c	0.077443	0.696197	0.457606	0.000229087	0.049318	0.724436	0.0754575	0.696197
SPAC139.05	1.04693	0.064608	-0.54483	0.110305	3.23599	7.94328e-40	-0.513278	0.064608
SPAC139.06	-0.1605	0.710726	-0.01123	0.962294	-0.08292	0.53827	-0.07363	0.710726
SPAC1399.01c	-0.02242	0.412012	0.752065	2.45471e-06	-0.1642	0.5188	0.192355	0.412012
SPAC1399.02	-0.01672	0.952625	0.252678	0.117176	0.010952	0.955432	0.0181917	0.952625
SPAC1399.03	-0.26496	0.78961	0.727657	0.0625933	-0.27217	0.0141254	0.0491584	0.78961
SPAC1399.04c	-0.03393	0.732226	1.39666	1.58489e-16	-0.45828	0.162555	0.113749	0.732226
SPAC1399.05c	-0.14461	0.397061	0.371659	0.0337694	-0.21765	0.39355	0.218517	0.397061
SPAC1399.06	-0.11998	0.959704	0.433021	0.0532406	-0.02963	0.913061	-0.0198471	0.959704
SPAC13A11.01c	-0.18125	0.72626	0.11302	0.37879	-0.03337	0.77983	0.063001	0.72626
SPAC13A11.02c	-0.03219	0.99054	-0.58998	1.09648e-06	-0.1966	0.237137	0.00419	0.99054
SPAC13A11.03	-0.11401	0.0257028	0.310641	0.307784	0.302977	0.211349	0.540831	0.0257028
SPAC13A11.04c	0.238911	0.447882	0.374279	0.0102599	0.449361	0.000812831	0.166383	0.447882
SPAC13A11.05	0.031014	0.770805	-0.12055	0.314484	0.115783	0.228034	0.049237	0.770805
SPAC13A11.06	0.222633	0.96523	-0.14973	0.6157	0.255101	0.348337	0.0203437	0.96523
SPAC13C5.01c	0.020058	0.239939	0.2742	0.012497	-0.0095	0.938426	0.152717	0.239939
SPAC13C5.02	0.106043	0.36697	0.153522	0.39848	-0.06414	0.699842	0.165153	0.36697
SPAC13C5.03	-0.13949	0.32222	0.010929	0.982044	0.827053	1.14815e-05	-0.268938	0.32222
SPAC13C5.04	0.385033	0.410566	-0.09111	0.666184	0.822167	5.62341e-07	0.197568	0.410566
SPAC13C5.05c	0.104233	0.511651	0.4597	0.000389045	0.167772	0.201837	0.123043	0.511651
SPAC13C5.06c	0.109613	0.00268132	-0.41992	0.0238115	0.745376	1.8197e-07	-0.492466	0.00268132
SPAC13C5.07	-0.03523	0.511651	-0.11279	0.506349	-0.20228	0.114288	0.118896	0.511651
SPAC13D6.01	0.130232	0.515415	-0.28728	0.337129	-0.13576	0.588844	-0.211498	0.515415
SPAC13D6.02c	-0.15643	0.393134	-0.34497	0.00660693	-0.33221	0.000354813	-0.103211	0.393134
SPAC13D6.03c	0.226328	0.873051	-0.00412	0.985006	-0.01575	0.936483	0.0399709	0.873051
SPAC13D6.04c	0.024106	0.973201	0.348683	0.041542	0.198876	0.130617	0.0103978	0.973201
SPAC13D6.05	-0.01685	0.515378	-0.12271	0.462775	-0.31923	0.0331131	0.119745	0.515378
SPAC13F5.01c	0.116399	0.464191	0.222209	0.258471	0.737437	1.34896e-09	-0.175573	0.464191
SPAC13F5.02c	-0.37431	0.599951	-0.24436	0.170239	-1.24321	3.98107e-19	0.0923195	0.599951
SPAC13F5.03c	0.310361	0.854953	-0.04345	0.915558	0.659522	0.00831764	0.0700641	0.854953
SPAC13F5.04c	0.302441	0.459562	0.354126	0.400488	0.221252	0.579429	-0.259162	0.459562
SPAC13F5.05	-0.09018	0.934865	0.028723	0.91609	0.154052	0.31989	-0.0256977	0.934865
SPAC13F5.06c	-0.10863	0.88338	0.152359	0.38854	-0.03585	0.816206	0.0374929	0.88338
SPAC13F5.07c	0.234039	0.00625369	0.129206	0.804715	0.794157	0.0128825	-0.675583	0.00625369
SPAC13G6.01c	-0.09564	0.904592	-0.02116	0.905093	0.288218	0.00676083	-0.0234127	0.904592
SPAC13G6.02c	-0.02802	0.47669	-0.60356	3.31131e-07	-0.30605	0.000128825	-0.100991	0.47669
SPAC13G6.03	0.238564	1.13131e-05	-0.33629	0.0653744	0.416899	0.00281838	-0.52894	1.13131e-05
SPAC13G6.04	-0.16968	0.701179	0.100832	0.645981	0.093476	0.528445	0.0890531	0.701179
SPAC13G6.05c	0.171234	0.109033	0.305161	0.0864727	-0.07495	0.663743	0.296433	0.109033
SPAC13G6.06c	-0.11875	0.373375	-0.00429	0.981843	-0.49952	0.0630957	0.162488	0.373375
SPAC13G6.07c	0.096611	0.163593	-0.65922	4.67735e-06	-0.35754	0.000223872	-0.236998	0.163593
SPAC13G6.08	0.790582	0.982979	-0.0849	0.865536	1.36712	7.07946e-08	0.00975532	0.982979
SPAC13G6.09	-0.14263	0.94164	-0.23866	0.0962793	-0.20394	0.133352	-0.019373	0.94164
SPAC13G6.10c	-0.12932	0.00927295	0.350102	3.54813e-05	-0.15827	0.040738	-0.280826	0.00927295
SPAC13G6.11c	0.01707	0.890131	-0.18139	0.170933	-0.08031	0.477529	0.0288792	0.890131
SPAC13G6.12c	0.038139	0.0242428	-0.17504	0.466622	0.095652	0.724436	-0.465852	0.0242428
SPAC13G6.13	NA	0.99345	0.000214	0.999436	0.03162	0.858618	0.000923643	0.99345
SPAC13G6.14	-0.20126	0.720861	-0.34698	0.00371535	-0.18994	0.0812831	0.0741462	0.720861
SPAC13G6.15c	-0.08275	0.666047	-0.39493	0.0857753	-0.38036	0.0467735	-0.126769	0.666047
SPAC13G7.01c	-0.00639	0.744958	-0.50396	3.54813e-05	-0.47697	6.60693e-08	-0.0540504	0.744958
SPAC13G7.02c	1.9553	0.0271561	0.496031	0.234676	2.28783	1.25893e-13	-0.48661	0.0271561
SPAC13G7.03	-0.11018	0.961494	0.007245	0.974864	-0.02665	0.87963	0.0150043	0.961494
SPAC13G7.04c	-0.02033	0.210988	0.384363	0.0158946	0.347554	0.000354813	-0.211289	0.210988
SPAC13G7.05	-0.19453	0.486195	-1.60142	6.30957e-18	-1.27596	1.58489e-13	-0.182563	0.486195
SPAC13G7.06	0.372176	0.0454286	-0.62216	1.07152e-05	0.419457	0.000436516	-0.253319	0.0454286
SPAC13G7.07	0.43069	0.83078	0.504565	0.00102329	0.331483	0.0524807	0.0656577	0.83078
SPAC13G7.08c	-0.14088	0.529538	-0.46453	9.33254e-05	-0.29216	0.00691831	-0.0985208	0.529538
SPAC13G7.09c	-0.01249	0.822499	-0.23879	0.305579	0.079181	0.706318	-0.070214	0.822499
SPAC13G7.10	0.248464	0.0334515	0.776889	1.28825e-08	0.484514	0.000263027	0.352693	0.0334515
SPAC13G7.11	0.101133	0.317021	0.074442	0.666184	0.10141	0.483059	0.19014	0.317021
SPAC13G7.12c	-0.25754	0.00444364	-0.28335	0.0526868	-0.13765	0.280543	-0.375849	0.00444364
SPAC13G7.13c	-0.04438	0.664946	0.200469	0.225893	-0.41897	0.0446684	-0.127144	0.664946
SPAC140.01	0.016892	0.470089	-0.09627	0.413529	0.175076	0.282488	-0.146507	0.470089
SPAC140.02	-0.15967	1.86362e-07	-0.49786	0.000275423	-0.30129	0.0389045	-0.515791	1.86362e-07
SPAC140.03	0.233369	0.170179	0.00411	0.985848	0.272832	0.0758578	-0.24039	0.170179
SPAC140.04	-0.14556	0.649301	0.211004	0.522349	-0.617	0.011749	0.163116	0.649301
SPAC1420.01c	0.039904	0.835261	-0.13872	0.263001	0.30695	0.000338844	0.0387698	0.835261
SPAC1420.02c	-0.08822	0.396641	-0.12525	0.305114	-0.279	0.000630957	0.102787	0.396641
SPAC1420.03	-0.01095	0.992974	0.213102	0.284734	-0.09761	0.654636	-0.0038743	0.992974
SPAC1420.04c	-0.15893	0.164953	-0.34052	0.329777	0.208002	0.44978	-0.351529	0.164953
SPAC144.01	0.02577	0.863455	-0.25864	0.238705	-0.16127	0.457088	-0.0497644	0.863455
SPAC144.02	-0.16542	0.802687	0.154868	0.377432	-0.51703	3.23594e-05	0.0603726	0.802687
SPAC144.03	0.150585	0.0887799	-0.34103	0.00134896	0.035419	0.753356	-0.220325	0.0887799
SPAC144.04c	-0.04375	0.535086	0.394972	0.00040738	0.052415	0.601174	0.0901831	0.535086
SPAC144.05	0.206287	0.744619	0.195144	0.211571	0.459102	6.60693e-06	-0.0644807	0.744619
SPAC144.06	-0.12359	0.515378	0.052634	0.839016	0.147041	0.285102	-0.117149	0.515378
SPAC144.07c	0.065523	0.885007	0.176928	0.367353	-0.0537	0.785236	-0.0465382	0.885007
SPAC144.08	0.061346	0.89863	0.246415	0.187222	0.218134	0.136458	0.0372907	0.89863
SPAC144.09c	0.078013	0.0794388	-0.25156	0.17281	0.149148	0.37325	-0.292153	0.0794388
SPAC144.10c	-0.18777	0.190493	-0.1899	0.251549	0.089235	0.52723	-0.197879	0.190493
SPAC144.11	0.026719	0.0466856	-0.91571	3.98107e-16	-0.38869	0.000120226	-0.289528	0.0466856
SPAC144.12	-0.27682	0.767653	-0.84718	1.99526e-14	-0.44547	1.44544e-07	-0.0542504	0.767653
SPAC144.13c	0.023553	0.823074	0.077499	0.724878	0.45693	0.0040738	0.0689675	0.823074
SPAC144.14	0.034086	0.223195	-0.21897	0.221222	0.129351	0.512861	-0.256396	0.223195
SPAC144.15c	-0.31574	0.680356	-0.09989	0.670649	0.060855	0.648634	-0.0901922	0.680356
SPAC144.16	0.046442	0.982385	-0.11843	0.547786	-0.08682	0.555904	0.00556154	0.982385
SPAC144.17c	0.053134	0.893165	0.153541	0.43945	0.125078	0.423643	-0.0355099	0.893165
SPAC144.18	-0.21297	0.205265	0.184801	0.198789	-0.17757	0.105196	0.181348	0.205265
SPAC1486.01	0.14094	0.00260064	0.952452	1.58489e-14	0.296982	0.00912011	0.300391	0.00260064
SPAC1486.02c	-0.01746	0.0927192	0.439276	0.00042658	-0.13869	0.328852	0.259441	0.0927192
SPAC1486.03c	-0.05088	0.636872	-0.03402	0.850713	-0.21802	0.040738	-0.0835855	0.636872
SPAC1486.04c	0.044284	0.565749	-0.02667	0.870607	0.18049	0.0794328	-0.0889264	0.565749
SPAC1486.05	0.019583	0.616865	-0.05177	0.719983	0.161704	0.0758578	0.0861783	0.616865
SPAC1486.06	0.002167	0.631278	-0.0607	0.685504	-0.12519	0.251768	-0.0790816	0.631278
SPAC1486.07c	-0.06226	0.938047	-0.25746	0.10077	-0.39029	0.00954993	-0.0185505	0.938047
SPAC1486.08	-0.00884	0.448956	-0.13348	0.479408	0.054132	0.781628	0.164396	0.448956
SPAC1486.09	-0.11905	0.401947	-0.42619	0.00154882	-0.43626	0.00194984	-0.162822	0.401947
SPAC1486.10	-0.25773	0.365602	-0.28256	0.0141864	-0.35173	0.000120226	-0.144573	0.365602
SPAC1486.11	0.714238	0.519768	0.464177	0.0649048	0.630736	0.00074131	0.196532	0.519768
SPAC14C4.01c	-0.27466	0.645196	-0.26259	0.126289	0.211735	0.12942	-0.0987009	0.645196
SPAC14C4.02c	0.012916	0.404374	0.087927	0.548906	0.233705	0.0218776	0.150938	0.404374
SPAC14C4.03	0.183368	0.877296	0.691774	0.0387457	1.17775	5.37032e-05	0.068582	0.877296
SPAC14C4.04	-0.02695	0.901728	0.018195	0.921096	-0.0215	0.874581	-0.0275805	0.901728
SPAC14C4.05c	0.374779	0.792067	-0.319	0.0348976	0.615319	1.34896e-06	-0.057996	0.792067
SPAC14C4.06c	0.009146	0.0303287	0.288142	0.104128	0.122447	0.357273	0.311368	0.0303287
SPAC14C4.07	0.140678	0.190493	0.644855	2.95121e-08	0.362162	0.00112202	0.202809	0.190493
SPAC14C4.08	-0.08348	0.178917	0.068715	0.900065	0.882322	0.0074131	-0.360607	0.178917
SPAC14C4.09	0.028612	0.137709	0.258952	0.0685738	0.299677	0.0263027	-0.266298	0.137709
SPAC14C4.10c	0.133038	0.178237	0.33259	0.092052	-0.085	0.74131	0.311448	0.178237
SPAC14C4.11	-0.16953	0.943619	0.141327	0.234881	-0.10143	0.39355	0.0155125	0.943619
SPAC14C4.12c	-0.1102	0.979155	-0.32745	0.0136343	-0.29986	0.0204174	0.00707277	0.979155
SPAC14C4.13	0.213836	0.324024	0.346064	0.0341175	0.876785	1.25893e-12	-0.198564	0.324024
SPAC14C4.14	-0.13208	0.304943	0.150904	0.223088	-0.24151	0.00074131	-0.134299	0.304943
SPAC14C4.15c	0.032636	0.570587	-0.07183	0.702241	0.008853	0.956533	-0.114833	0.570587
SPAC14C4.16	-0.11749	0.796395	0.44805	0.0465459	0.268328	0.12331	0.0928214	0.796395
SPAC1527.01	0.074552	0.797791	0.147315	0.339437	0.432735	1.77828e-05	0.0561373	0.797791
SPAC1527.02	0.118375	0.322627	0.440062	0.00630957	0.129752	0.381066	0.207211	0.322627
SPAC1527.03	-0.16328	0.278454	-0.44098	0.001	0.070795	0.691831	-0.204392	0.278454
SPAC1556.01c	0.124266	0.557518	0.48723	0.00138038	0.344848	0.0165959	0.129169	0.557518
SPAC1556.02c	-0.01995	0.953918	-0.1	0.411248	-0.04065	0.81903	0.015549	0.953918
SPAC1556.03	0.032315	0.656165	0.129185	0.425353	0.134061	0.328852	0.0790415	0.656165
SPAC1556.04c	-0.16788	0.970105	2.16223	1.99526e-31	-0.43682	0.146893	0.0183498	0.970105
SPAC1556.05c	-0.0166	0.666047	-0.06958	0.723781	-0.28829	0.11722	-0.0943513	0.666047
SPAC1556.06	0.052768	0.960945	0.345704	0.233122	0.699091	0.0040738	0.0225337	0.960945
SPAC1556.07	-0.04099	0.961075	-0.10527	0.356199	-0.3412	7.76247e-05	0.0114923	0.961075
SPAC1556.08c	-0.01747	0.920485	-0.01153	0.948648	-0.182	0.105196	0.021094	0.920485
SPAC1565.01	0.043647	0.501428	-0.59937	1.07152e-05	-0.06298	0.87277	-0.233448	0.501428
SPAC1565.02c	0.040479	0.705282	0.130891	0.490723	-0.432	0.00346737	0.0860604	0.705282
SPAC1565.03	-0.084	0.157229	0.209708	0.599773	0.91314	0.00074131	-0.422571	0.157229
SPAC1565.04c	-0.34171	6.38946e-07	0.678198	0.000812831	-0.62769	0.018197	0.825527	6.38946e-07
SPAC1565.05	-0.12908	0.0079283	-0.40035	0.00147911	-0.10686	0.453942	-0.390576	0.0079283
SPAC1565.06c	-0.04966	0.288528	0.209043	0.145205	-0.05458	0.755092	0.173836	0.288528
SPAC1565.07c	0.035974	0.965409	0.253117	0.309481	0.897523	6.30957e-11	-0.0169626	0.965409
SPAC1565.08	0.112311	0.285215	0.450902	1.25893e-05	0.567963	5.01187e-13	0.125907	0.285215
SPAC15A10.01	-0.06014	0.545695	0.2163	0.125851	0.197671	0.108393	0.125738	0.545695
SPAC15A10.02	0.06044	0.620307	0.079149	0.631485	0.144177	0.207491	-0.0865541	0.620307
SPAC15A10.03c	0.325596	0.0365013	0.685111	1.7378e-06	0.838625	1.25893e-11	0.319692	0.0365013
SPAC15A10.04c	0.113599	0.161204	-0.40862	0.0129629	0.06385	0.72778	-0.199188	0.161204
SPAC15A10.05c	-0.10338	0.830059	0.159536	0.4746	-0.62705	0.0047863	0.0691664	0.830059
SPAC15A10.06	-0.08613	0.179886	0.21308	0.176312	-0.02198	0.871766	0.213562	0.179886
SPAC15A10.07	-0.10599	0.307346	-0.37304	0.0596913	-0.14541	0.356451	0.191671	0.307346
SPAC15A10.08	0.194435	0.616446	0.26432	0.0431331	0.171221	0.139316	0.0935226	0.616446
SPAC15A10.09c	-0.13843	0.397061	-0.3284	0.0597119	0.492031	0.00109648	-0.213891	0.397061
SPAC15A10.10	0.326167	0.0665958	0.732317	4.67735e-05	1.42151	2.51189e-23	-0.370106	0.0665958
SPAC15A10.11	0.069414	0.177083	0.328586	0.00263027	0.38889	4.36516e-06	0.176909	0.177083
SPAC15A10.12c	-0.06337	0.608967	-0.09766	0.681933	-0.08553	0.711214	-0.129925	0.608967
SPAC15A10.13	-0.03838	0.577391	-0.29259	0.0198872	-0.13062	0.280543	-0.10173	0.577391
SPAC15A10.15	0.047666	0.989434	-0.08405	0.605072	0.013273	0.930251	-0.00331754	0.989434
SPAC15A10.16	0.086894	0.501428	0.168051	0.305579	0.312096	0.00316228	0.133453	0.501428
SPAC15A10.17	-0.08347	0.601642	0.210443	0.329777	-0.18465	0.402717	-0.133429	0.601642
SPAC15E1.02c	1.25709	1.45721e-13	1.65646	5.01187e-13	2.25036	1.25893e-18	1.41687	1.45721e-13
SPAC15E1.03	0.004026	0.663384	-0.31196	0.00389045	-0.15717	0.0912011	-0.0654953	0.663384
SPAC15E1.04	0.044197	0.6528	0.542403	7.76247e-07	0.164644	0.0977237	0.0815925	0.6528
SPAC15E1.05c	0.011911	0.875258	0.132532	0.402301	-0.17466	0.224905	0.0356046	0.875258
SPAC15E1.06	-0.03723	0.296123	-0.01832	0.925748	-0.19558	0.132739	0.183172	0.296123
SPAC15E1.07c	0.025069	0.99345	-0.02379	0.892181	-0.01168	0.953674	0.00105038	0.99345
SPAC15E1.08	-0.15838	0.81624	-0.52195	0.00102329	-0.51778	5.7544e-05	-0.0442122	0.81624
SPAC15E1.09	-0.15743	0.62393	0.156488	0.434276	0.018202	0.924272	0.106017	0.62393
SPAC15E1.10	0.206536	0.880093	0.492935	0.00933254	0.304846	0.131826	0.0519721	0.880093
SPAC15F9.01c	-0.28126	0.784676	-1.31261	0.000354813	-0.57452	0.1	0.114163	0.784676
SPAC15F9.02	-0.03938	0.517268	-0.10203	0.540499	-0.25777	0.0245471	0.109283	0.517268
SPAC15F9.03c	-0.06703	0.768829	-0.12267	0.397743	-0.18038	0.0467735	0.0582144	0.768829
SPAC16.01	-0.09669	0.805536	-0.00648	0.979197	0.134438	0.37325	-0.0565778	0.805536
SPAC16.02c	0.039513	0.823923	0.145217	0.310593	-0.25596	0.0263027	-0.0472286	0.823923
SPAC16.03c	0.319597	0.277586	0.278993	0.131918	0.349703	0.000501187	0.177447	0.277586
SPAC16.04	-0.00414	0.662166	-0.11032	0.518976	-0.21757	0.060256	0.0730699	0.662166
SPAC16.05c	-0.09561	0.00471131	0.416713	0.00229087	-0.00708	0.973419	0.423103	0.00471131
SPAC1610.01	-0.04211	0.915247	0.072548	0.765648	-0.03673	0.856052	0.0354235	0.915247
SPAC1610.02c	0.11817	0.808938	0.114241	0.43201	0.240229	0.0436516	-0.0486797	0.808938
SPAC1610.03c	0.348908	0.482621	1.12279	0.00154882	0.630324	0.0691831	0.23214	0.482621
SPAC1610.04	0.133194	0.479289	0.548999	0.000165959	0.246713	0.0933254	0.145409	0.479289
SPAC1635.01	0.075376	0.005081	0.368032	0.00030903	0.2377	0.00239883	-0.286222	0.005081
SPAC1639.01c	-0.09518	1.17462e-05	-0.91469	2.75423e-10	-0.13937	0.31989	-0.571843	1.17462e-05
SPAC1639.02c	0.080053	0.89863	0.394734	0.000794328	-0.20173	0.11885	-0.0265816	0.89863
SPAC167.01	-0.15933	0.88338	0.061724	0.77966	0.012109	0.940589	0.0369145	0.88338
SPAC167.02	-0.1093	0.86999	0.340844	0.0192117	0.144577	0.365595	-0.0433002	0.86999
SPAC167.03c	0.144125	0.172134	0.105571	0.517402	0.331771	0.00436516	0.219108	0.172134
SPAC167.04	0.040017	0.699472	0.082131	0.58815	-0.00905	0.956533	0.0774227	0.699472
SPAC167.05	0.030854	0.408222	-0.04656	0.770181	-0.13145	0.328095	0.143159	0.408222
SPAC167.06c	0.132874	0.977703	0.771248	0.0020893	0.329937	0.331894	0.0131312	0.977703
SPAC167.07c	0.112192	0.839413	0.220052	0.217392	0.619114	4.16869e-08	-0.0500738	0.839413
SPAC167.08	-0.12149	0.957112	0.021534	0.971313	0.596447	0.0933254	0.0240412	0.957112
SPAC167.09	-0.01865	0.636872	0.410987	0.0414051	0.321719	0.0676083	0.133981	0.636872
SPAC1687.01	-0.15203	0.53611	-0.48178	0.000616595	-0.20936	0.135207	-0.105596	0.53611
SPAC1687.02	0.215285	0.620307	0.523714	0.000933254	0.011134	0.953674	0.120488	0.620307
SPAC1687.03c	-0.19483	0.943048	-0.21585	0.0993045	-0.53117	5.12861e-08	0.0149818	0.943048
SPAC1687.04	0.03731	0.0231389	0.215286	0.313412	-0.04428	0.819974	0.419859	0.0231389
SPAC1687.05	-0.04275	0.974229	-0.00522	0.981151	0.25638	0.00758578	-0.00775748	0.974229
SPAC1687.06c	0.023238	0.213424	-0.66373	1.1749e-07	-0.27538	0.00229087	-0.195246	0.213424
SPAC1687.07	0.123716	0.813817	0.064196	0.851022	0.070227	0.823569	-0.0873446	0.813817
SPAC1687.08	-0.33526	0.42481	0.173987	0.732345	0.249985	0.521195	-0.251594	0.42481
SPAC1687.09	-0.0148	0.464352	-0.21579	0.0600313	0.179383	0.0724436	-0.120038	0.464352
SPAC1687.10	-0.25958	0.865274	-0.58113	6.60693e-05	-0.45714	0.000107152	-0.0378442	0.865274
SPAC1687.11	-0.02115	0.662708	-0.11427	0.408029	-0.08142	0.672977	-0.0918121	0.662708
SPAC1687.12c	0.09995	0.943048	-0.01724	0.926708	-0.18167	0.142889	-0.017231	0.943048
SPAC1687.13c	-0.09175	0.495257	-0.05498	0.783789	0.232024	0.0794328	0.139377	0.495257
SPAC1687.14c	0.128369	0.962881	-0.04588	0.90503	0.438846	0.0954993	-0.0213146	0.962881
SPAC1687.15	-0.13771	0.85987	-0.34875	0.00512861	-0.02922	0.859805	-0.0351349	0.85987
SPAC1687.16c	0.021205	0.945381	-0.57001	0.00288403	0.071529	0.866363	-0.0323935	0.945381
SPAC1687.17c	-0.04886	0.44558	-0.37861	0.0567556	-0.17562	0.22751	-0.150185	0.44558
SPAC1687.18c	0.116502	0.770872	0.143054	0.350569	0.166442	0.197697	0.0674361	0.770872
SPAC1687.19c	-0.34768	0.735618	-0.75052	2.39883e-08	-0.89521	1.99526e-14	0.0651946	0.735618
SPAC1687.20c	-0.12051	0.472797	0.032767	0.923234	0.456824	0.0114815	-0.22851	0.472797
SPAC1687.21	-0.09935	0.37679	0.08871	0.500431	-0.51871	1.31826e-08	0.130682	0.37679
SPAC1687.22c	0.733296	8.59763e-05	0.466518	0.0011749	1.18112	1e-32	-0.464475	8.59763e-05
SPAC1687.23c	-0.00438	!	NA	NA	0.085835	0.5236	NA	!
SPAC16A10.01	-0.10741	0.681326	-0.23493	0.233855	0.476556	0.0125893	-0.108443	0.681326
SPAC16A10.02	-0.05436	0.780522	-0.23724	0.154507	-0.06511	0.698232	-0.0678738	0.780522
SPAC16A10.03c	-0.14836	0.957112	-0.00985	0.97435	-0.16764	0.362243	-0.0153503	0.957112
SPAC16A10.04	-0.15035	0.609616	-0.20574	0.278198	0.221972	0.192309	-0.127728	0.609616
SPAC16A10.05c	0.09652	0.00794536	0.21711	0.546171	0.425788	0.060256	-0.590044	0.00794536
SPAC16A10.06c	-0.05896	0.312666	-0.01943	0.94661	-0.29842	0.100462	0.233755	0.312666
SPAC16A10.07c	0.041323	0.898773	0.165675	0.316645	0.295929	0.0125893	0.0309521	0.898773
SPAC16A10.08c	-0.0534	0.767653	0.181261	0.515218	0.532468	0.00501187	-0.103444	0.767653
SPAC16C9.01c	0.444859	0.82572	0.262654	0.153285	0.356509	0.00707946	0.0543008	0.82572
SPAC16C9.02c	0.1155	1.22597e-07	-0.43035	0.0119619	-0.027	0.824138	-0.533142	1.22597e-07
SPAC16C9.03	-0.06536	0.119864	-0.03839	0.834565	-0.0751	0.659174	-0.274219	0.119864
SPAC16C9.04c	-0.0141	0.874178	0.163386	0.295375	0.24419	0.0147911	0.0342615	0.874178
SPAC16C9.05	0.20721	0.8815	0.034643	0.856556	0.219716	0.0812831	0.0335129	0.8815
SPAC16C9.06c	-0.11714	0.613417	-0.22258	0.0686948	-0.22587	0.042658	-0.0745054	0.613417
SPAC16C9.07	-0.0235	0.59469	-0.23	0.132307	0.009968	0.943844	0.114615	0.59469
SPAC16E8.01	-0.05247	0.296354	0.22339	0.110418	0.079873	0.438531	0.156909	0.296354
SPAC16E8.02	-0.11648	0.675198	0.461294	0.0585345	0.379991	0.042658	0.13057	0.675198
SPAC16E8.04c	-0.05878	0.127082	0.236353	0.101255	-0.1883	0.108893	0.225079	0.127082
SPAC16E8.05c	0.150086	0.967637	-0.08672	0.870112	1.07254	0.000147911	-0.0209309	0.967637
SPAC16E8.06c	-0.04174	0.823923	-0.27209	0.0409958	-0.11881	0.486407	-0.0547091	0.823923
SPAC16E8.07c	-0.05662	0.39153	0.123752	0.286018	-0.13932	0.110154	0.109479	0.39153
SPAC16E8.08	-0.14683	0.796395	0.036482	0.879687	-0.20496	0.175792	0.0677039	0.796395
SPAC16E8.09	0.082284	0.975526	0.344243	0.0149922	0.1262	0.314775	-0.00857449	0.975526
SPAC16E8.10c	0.04888	0.36697	0.06848	0.688462	0.020885	0.878011	0.144472	0.36697
SPAC16E8.11c	0.023121	0.938683	-0.03342	0.872899	-0.05803	0.726106	0.0197229	0.938683
SPAC16E8.12c	0.080403	0.72972	0.054231	0.791509	-0.17744	0.233884	-0.0760066	0.72972
SPAC16E8.13	0.147999	0.708652	0.085172	0.616026	0.358996	0.00363078	0.0758406	0.708652
SPAC16E8.14c	-0.12801	0.641281	0.069602	0.748307	-0.13599	0.402717	0.0986558	0.641281
SPAC16E8.15	-0.14774	0.959888	-0.16698	0.200085	-0.14832	0.145881	0.0100046	0.959888
SPAC16E8.16	0.444471	0.245094	0.298796	0.0520352	1.37166	3.16228e-46	-0.212375	0.245094
SPAC16E8.17c	0.105458	0.28114	0.417572	0.000891251	-0.10201	0.493174	0.176397	0.28114
SPAC16E8.18	-0.2581	0.798717	0.10899	0.794283	0.065298	0.822811	-0.103428	0.798717
SPAC16E8.18c	-0.1824	0.325171	0.334509	0.166176	0.242739	0.278612	-0.264893	0.325171
SPAC1705.02	0.317818	0.571468	-0.20949	0.377432	0.376208	0.018197	-0.151929	0.571468
SPAC1705.03c	-0.14699	0.717166	0.541479	0.000234423	0.230336	0.0114815	0.0793961	0.717166
SPAC1751.01c	0.153872	0.0937812	-0.39983	0.0887454	0.056558	0.845863	-0.421291	0.0937812
SPAC1751.02c	-0.1924	0.796395	-0.07466	0.764035	0.116634	0.354813	-0.0711385	0.796395
SPAC1751.03	-0.10295	0.424389	-0.27137	0.0202587	-0.29546	0.000123027	0.105357	0.424389
SPAC1751.04	-0.14111	0.647122	-0.66501	3.98107e-06	-0.13212	0.454988	-0.102796	0.647122
SPAC1782.01	-0.01305	0.651583	-0.32884	0.0214691	0.318753	0.00229087	-0.0896974	0.651583
SPAC1782.02c	-0.27535	0.916609	0.092061	0.707164	-0.18103	0.119674	-0.0255401	0.916609
SPAC1782.03	0.211829	0.944979	0.055929	0.817139	0.400894	0.00724436	-0.0215218	0.944979
SPAC1782.04	-0.12126	0.287052	-0.01933	0.912782	0.054256	0.680769	0.165111	0.287052
SPAC1782.05	-0.10058	0.945933	0.17546	0.298561	0.080944	0.632412	0.0200552	0.945933
SPAC1782.06c	-0.0127	0.80085	-0.14139	0.28232	-0.17695	0.12106	0.0483231	0.80085
SPAC1782.07	-0.12885	0.980837	0.535027	3.01995e-07	-0.13802	0.348337	0.00561255	0.980837
SPAC1782.08c	-0.15859	0.622578	-0.28828	0.0410057	-0.19495	0.0549541	-0.0852999	0.622578
SPAC1782.09c	0.007899	0.796395	-0.58719	0.000169824	8.98e-05	0.999664	-0.0689354	0.796395
SPAC1782.10c	-0.21929	0.114971	-0.6942	1.28825e-09	-0.29413	0.00269153	-0.180377	0.114971
SPAC1782.11	-0.30544	0.0662177	-1.05883	1.25893e-25	-0.70474	1e-18	-0.232625	0.0662177
SPAC1782.12c	1.46795	0.977851	1.44565	6.30957e-15	1.79998	1.58489e-25	0.0112495	0.977851
SPAC1783.01	-0.02024	0.326657	-0.11601	0.60265	-0.36012	0.13122	-0.243003	0.326657
SPAC1783.02c	0.290966	0.366616	0.733242	5.37032e-10	0.341786	0.00346737	0.176342	0.366616
SPAC1783.03	0.06199	0.511651	0.287967	0.145315	0.593094	0.000794328	-0.160081	0.511651
SPAC1783.04c	-0.03557	0.505538	-0.00449	0.981151	-0.28327	0.0109648	-0.115296	0.505538
SPAC1783.05	-0.12472	0.14916	-0.06413	0.692343	-0.23088	0.0251189	0.189078	0.14916
SPAC1783.06c	-0.24876	0.796395	-0.02056	0.959745	-0.25966	0.363915	0.0907443	0.796395
SPAC1783.07c	-0.11518	0.094176	0.387816	0.000218776	0.259902	0.0229087	-0.22309	0.094176
SPAC1783.08c	-0.07943	0.593234	-0.73842	1.1749e-09	-0.39524	8.51138e-07	-0.0967029	0.593234
SPAC1786.01c	0.018453	0.223778	-0.6024	1.62181e-08	-0.08753	0.501187	-0.244281	0.223778
SPAC1786.02	0.260036	0.254876	0.338074	0.00707946	0.114499	0.263633	-0.21525	0.254876
SPAC1786.03	-0.15559	0.885007	0.077443	0.723014	-0.01787	0.918333	0.0393808	0.885007
SPAC1786.04	0.04697	0.823233	0.342079	0.382812	0.494141	0.0676083	0.0488829	0.823233
SPAC17A2.01	-0.05411	0.169541	-0.16909	0.446566	0.322827	0.11885	-0.299237	0.169541
SPAC17A2.02c	-0.17119	0.477643	-0.34582	0.0214691	-0.21187	0.0316228	-0.161954	0.477643
SPAC17A2.03c	-0.12778	0.649867	-0.03165	0.865155	-0.14779	0.133352	0.0761926	0.649867
SPAC17A2.04c	-0.00059	0.645196	-0.01824	0.937355	0.020912	0.893717	0.103105	0.645196
SPAC17A2.05	-0.03024	0.725265	-0.28448	0.0340295	-0.10253	0.535797	-0.0881966	0.725265
SPAC17A2.06c	-0.14014	0.411101	-0.01658	0.957856	0.2133	0.0524807	-0.19056	0.411101
SPAC17A2.07c	0.066739	0.83169	0.34555	0.353658	0.499393	0.0954993	0.0899938	0.83169
SPAC17A2.08c	0.306091	0.603611	0.06935	0.777791	-0.02713	0.87579	0.111683	0.603611
SPAC17A2.09c	0.148017	0.0127332	-0.27242	0.0645555	0.424016	2.23872e-05	-0.357938	0.0127332
SPAC17A2.10c	-0.00952	0.853622	-0.02379	0.892181	0.124487	0.423643	0.0241714	0.853622
SPAC17A2.11	0.01531	0.767653	-0.58287	0.140424	0.388754	0.216272	-0.0779167	0.767653
SPAC17A2.12	-0.0046	0.321199	-0.03491	0.86079	0.106653	0.43451	-0.191934	0.321199
SPAC17A2.13c	0.1568	0.952331	0.394857	0.000380189	0.328837	0.000812831	0.0114084	0.952331
SPAC17A2.14	-0.11593	0.690882	-0.31347	0.0040738	-0.17835	0.0776247	-0.0681319	0.690882
SPAC17A5.01	-0.05	0.977208	-0.05189	0.787639	0.076335	0.586138	-0.00752317	0.977208
SPAC17A5.02c	0.117	0.509549	-0.21163	0.138876	0.061683	0.648634	0.124093	0.509549
SPAC17A5.03	-0.01553	0.447704	-0.64005	1.02329e-05	-0.32665	0.000213796	-0.134652	0.447704
SPAC17A5.04c	-0.09987	0.562524	0.356314	0.0149922	0.294691	0.0269153	-0.118479	0.562524
SPAC17A5.05c	0.026227	0.716562	0.290001	0.31374	0.206317	0.381066	-0.110548	0.716562
SPAC17A5.06	0.057716	0.243572	0.241444	0.0453881	0.294206	0.00154882	0.167996	0.243572
SPAC17A5.07c	-0.07199	0.740311	0.161267	0.230696	-0.06376	0.618016	0.0657465	0.740311
SPAC17A5.08	-0.03725	0.348628	0.054211	0.757039	-0.03415	0.76913	0.136523	0.348628
SPAC17A5.09c	0.168631	0.848439	-0.03037	0.87997	0.115792	0.442588	0.0471568	0.848439
SPAC17A5.10	0.069365	0.656172	0.1163	0.5743	-0.00225	0.992499	0.117361	0.656172
SPAC17A5.11	-0.37402	0.360367	-0.25614	0.465048	-0.48648	0.110917	0.286384	0.360367
SPAC17A5.12	0.083532	0.223327	0.073145	0.714	0.024557	0.878011	0.204176	0.223327
SPAC17A5.13	-0.17703	0.993357	-0.64627	6.0256e-07	-0.6881	1.86209e-08	0.00223295	0.993357
SPAC17A5.14	0.01943	0.597056	-0.07958	0.576925	0.091937	0.461318	0.0897578	0.597056
SPAC17A5.15c	-0.11652	0.571374	-0.13162	0.380518	-0.26404	0.00018197	0.0813167	0.571374
SPAC17A5.16	-0.22036	0.894568	-0.19209	0.310019	-0.15712	0.184077	-0.0320812	0.894568
SPAC17A5.18c	0.099611	0.803788	0.432938	0.200085	0.697038	0.00831764	0.104641	0.803788
SPAC17A5.19	-0.11592	0.595015	0.218649	0.608066	0.262402	0.413048	-0.196268	0.595015
SPAC17C9.01c	0.032032	0.858548	-0.10805	0.545568	-0.02211	0.885727	0.041137	0.858548
SPAC17C9.02c	0.293073	0.953095	-0.15173	0.51512	0.250236	0.165959	-0.020086	0.953095
SPAC17C9.03	-0.09053	0.642427	-0.27925	0.0326199	-0.0962	0.282488	-0.0610595	0.642427
SPAC17C9.05c	-0.14712	0.961075	0.160812	0.546171	0.196309	0.257632	0.0176609	0.961075
SPAC17C9.06	0.068975	0.700607	0.318894	0.00467735	0.095848	0.472063	0.0739636	0.700607
SPAC17C9.07	-0.17109	0.977208	-0.11685	0.482363	0.025075	0.879225	-0.00887659	0.977208
SPAC17C9.08	0.324362	0.820376	0.640347	2.5704e-05	0.518959	1.62181e-05	0.0491719	0.820376
SPAC17C9.09c	0.027339	0.10734	-0.23216	0.136895	-0.05236	0.72778	-0.219274	0.10734
SPAC17C9.10	0.147936	0.32499	0.553484	5.49541e-08	0.47255	3.01995e-07	-0.15682	0.32499
SPAC17C9.11c	-0.06091	0.846166	0.161739	0.385818	-0.04285	0.813392	-0.0521828	0.846166
SPAC17C9.12	0.14106	0.863455	-0.00503	0.982044	0.048488	0.749894	-0.0420189	0.863455
SPAC17C9.13c	-0.03319	0.890637	0.132191	0.381083	0.14824	0.240436	-0.0312123	0.890637
SPAC17C9.14	-0.03525	0.89422	-0.1425	0.485891	-0.53381	8.91251e-05	0.0335418	0.89422
SPAC17C9.15c	-0.10102	0.424173	0.169792	0.225375	0.16244	0.192309	0.143635	0.424173
SPAC17C9.16c	-0.56256	0.0600253	0.535003	2.81838e-05	-0.69443	1.90546e-05	-0.302285	0.0600253
SPAC17D4.01	-0.1871	3.78086e-12	0.066776	0.708862	-0.24209	0.00457088	-0.772999	3.78086e-12
SPAC17D4.02	0.208696	0.977208	-0.20623	0.159065	0.003724	0.982313	0.0072928	0.977208
SPAC17D4.03c	-0.26461	0.550008	0.086289	0.691825	-0.05154	0.716143	-0.119069	0.550008
SPAC17D4.04	0.058067	0.313268	0.001938	0.992295	-0.0154	0.900534	-0.157534	0.313268
SPAC17G6.02c	-0.42198	0.123038	-0.34271	0.00338844	-0.50274	5.37032e-06	-0.209585	0.123038
SPAC17G6.03	0.187098	0.840187	0.177607	0.424272	0.417409	0.0213796	0.0734058	0.840187
SPAC17G6.04c	0.02532	0.0961578	0.138959	0.357993	0.303952	0.00851138	0.267902	0.0961578
SPAC17G6.05c	-0.00793	0.630361	0.338517	0.0703521	0.163523	0.423643	0.12303	0.630361
SPAC17G6.06	-0.12548	0.865685	-0.62394	3.01995e-08	-0.32817	0.000165959	-0.031961	0.865685
SPAC17G6.07c	0.212501	0.331685	-0.31895	0.024592	0.045309	0.78343	0.16717	0.331685
SPAC17G6.08	0.008681	0.943235	-0.20768	0.228853	-0.13385	0.428549	-0.0190399	0.943235
SPAC17G6.09	-0.30709	0.599509	-0.30442	0.0149889	-0.30661	0.00371535	0.0868506	0.599509
SPAC17G6.10	0.061059	0.177282	-0.03238	0.8562	-0.19546	0.0691831	0.182783	0.177282
SPAC17G6.11c	-0.05164	0.361697	-0.17615	0.244105	-0.05074	0.726106	-0.143199	0.361697
SPAC17G6.12	-0.02713	0.220431	0.139492	0.453348	0.034449	0.858025	0.235566	0.220431
SPAC17G6.13	0.700524	0.620953	0.199991	0.308694	1.90244	7.94328e-34	-0.109931	0.620953
SPAC17G6.14c	-0.06905	0.701776	-0.0783	0.536804	-0.24593	0.000707946	0.0597602	0.701776
SPAC17G6.15c	-0.09024	0.35239	-0.27306	0.0201551	-0.45592	9.33254e-08	-0.142649	0.35239
SPAC17G6.16c	-0.08405	0.174859	-0.16121	0.166176	0.25653	0.0162181	0.166798	0.174859
SPAC17G6.17	-0.02828	0.757549	0.277085	0.0680989	0.117826	0.402717	0.0728907	0.757549
SPAC17G8.01c	-0.0154	0.472533	-0.01301	0.950031	0.182687	0.147911	-0.130884	0.472533
SPAC17G8.02	0.027288	0.535319	0.148836	0.424544	0.215321	0.13122	-0.129515	0.535319
SPAC17G8.03c	-0.06748	0.924019	-0.16428	0.308739	0.016495	0.911591	0.0218826	0.924019
SPAC17G8.04c	-0.06339	0.953918	0.210451	0.0781119	-0.02867	0.844306	0.0129908	0.953918
SPAC17G8.05	-0.17443	0.141455	0.162089	0.477037	-0.00339	0.988849	0.301897	0.141455
SPAC17G8.06c	-0.03243	0.375315	-0.47561	1.02329e-05	-0.09362	0.359749	-0.120574	0.375315
SPAC17G8.07	-0.01404	0.462347	0.216196	0.146438	-0.09747	0.493174	0.138595	0.462347
SPAC17G8.08c	-0.10532	0.885662	-0.43914	0.000177828	-0.20035	0.0389045	-0.0299525	0.885662
SPAC17G8.09	-0.09528	0.968793	-0.37693	0.153258	-0.34853	0.187499	0.0161813	0.968793
SPAC17G8.10c	0.202617	0.902721	0.166445	0.348541	0.235655	0.132739	0.0368798	0.902721
SPAC17G8.11c	0.036337	0.889504	-0.3604	0.0224124	0.578288	1.94984e-05	-0.0358445	0.889504
SPAC17G8.12	0.027779	0.679319	-0.1482	0.385096	0.021833	0.89619	-0.0837987	0.679319
SPAC17G8.13c	-0.02105	0.898773	0.194064	0.176902	0.075513	0.557186	-0.0292661	0.898773
SPAC17G8.14c	0.202627	0.560169	0.188768	0.132535	0.283526	0.00245471	0.100641	0.560169
SPAC17G8.15	-0.13873	0.266615	0.129238	0.766186	0.020447	0.9517	-0.335043	0.266615
SPAC17H9.01	-0.19029	0.270944	0.071701	0.79633	0.21361	0.311172	0.228953	0.270944
SPAC17H9.02	-0.02363	0.190452	-0.04725	0.834565	0.185474	0.0676083	-0.20929	0.190452
SPAC17H9.03c	-0.0075	0.489266	0.488169	0.0122049	0.292404	0.0954993	-0.175862	0.489266
SPAC17H9.04c	-0.19453	0.30255	-0.6436	1.12202e-10	-0.29757	0.00812831	-0.154181	0.30255
SPAC17H9.05	-0.05272	0.423717	-0.4296	0.000831764	-0.17985	0.302691	-0.150302	0.423717
SPAC17H9.06c	0.151619	0.473928	0.199643	0.410317	0.286999	0.0489779	0.171118	0.473928
SPAC17H9.07	-0.04991	0.621087	-0.23798	0.113071	-0.20098	0.106414	0.091278	0.621087
SPAC17H9.08	0.08682	0.467761	0.358462	0.00831764	0.261088	0.0588844	0.137922	0.467761
SPAC17H9.09c	0.016575	0.987161	0.174669	0.281241	0.122671	0.380189	0.00480165	0.987161
SPAC17H9.10c	-0.09098	0.104114	-0.14696	0.378277	0.053559	0.662217	-0.240414	0.104114
SPAC17H9.11	0.034392	0.927616	-0.24728	0.0957412	-0.02105	0.894129	-0.024077	0.927616
SPAC17H9.12c	0.342006	0.515605	0.611159	9.33254e-05	0.216864	0.193642	-0.133769	0.515605
SPAC17H9.13c	0.079792	0.194469	-0.0249	0.884953	0.047914	0.72277	-0.202135	0.194469
SPAC17H9.14c	-0.05932	0.938967	-0.114	0.342746	-0.11059	0.240436	0.0141031	0.938967
SPAC17H9.16	-0.10981	0.820345	-0.23117	0.0598865	-0.33449	0.000467735	0.0421351	0.820345
SPAC17H9.17c	-0.11799	0.725211	0.153252	0.460823	0.172283	0.346737	-0.0965847	0.725211
SPAC17H9.18c	0.025283	0.915189	-0.02379	0.892181	0.016261	0.893511	0.00935711	0.915189
SPAC17H9.19c	0.062391	0.134496	-0.30976	0.0572091	0.479294	0.000549541	-0.304062	0.134496
SPAC17H9.20	-0.08336	0.993736	-0.00517	0.983669	0.207985	0.177828	-0.00191598	0.993736
SPAC1805.01c	-0.00746	0.727949	0.138471	0.391921	-0.04534	0.751623	-0.0629471	0.727949
SPAC1805.02c	-0.10651	0.30255	0.117392	0.373851	-0.15522	0.0794328	0.156843	0.30255
SPAC1805.03c	-0.06194	0.805536	0.258858	0.256354	0.331606	0.0812831	0.0743733	0.805536
SPAC1805.04	-0.07848	0.889417	0.275141	0.0201061	0.175697	0.114551	0.0280547	0.889417
SPAC1805.05	-0.03093	0.956332	0.107195	0.328551	-0.07826	0.367282	0.00985246	0.956332
SPAC1805.06c	0.020417	0.839179	-0.1862	0.110899	-0.09941	0.31989	0.0344067	0.839179
SPAC1805.07c	-0.03997	0.692312	0.252845	0.345302	0.562706	0.00141254	0.121517	0.692312
SPAC1805.08	0.000174	0.987167	0.112373	0.439591	-0.08366	0.516416	0.00427444	0.987167
SPAC1805.09c	-0.04414	0.516964	0.475004	0.0989728	0.245382	0.380189	0.211109	0.516964
SPAC1805.10	0.186458	0.297187	0.223206	0.197081	0.236305	0.12106	0.187817	0.297187
SPAC1805.11c	0.191085	0.199171	-0.41527	0.0040738	-0.14016	0.297852	-0.222835	0.199171
SPAC1805.12c	-0.17004	0.89863	-0.87699	2.51189e-15	-0.53175	1.25893e-11	-0.0241673	0.89863
SPAC1805.13	0.006297	0.3227	-0.24812	0.0617726	-0.15744	0.132434	-0.147216	0.3227
SPAC1805.14	-0.03636	0.329204	-0.26695	0.07692	-0.07426	0.55335	-0.165573	0.329204
SPAC1805.15c	0.039628	0.976857	0.009726	0.969833	-0.0312	0.887565	-0.00957139	0.976857
SPAC1805.16c	0.042808	0.369952	0.275653	0.0444192	-0.22853	0.0912011	0.155327	0.369952
SPAC1805.17	0.115901	0.904407	-0.03875	0.835461	0.400413	4.67735e-06	-0.0223724	0.904407
SPAC1805.18	-0.076	0.873998	-0.3053	0.170083	-0.1521	0.465586	-0.051811	0.873998
SPAC1834.01	-0.08461	0.601642	-0.44581	1.8197e-06	-0.39732	2.88403e-05	-0.0708451	0.601642
SPAC1834.02	0.013627	0.843758	-0.22409	0.0948008	0.211901	0.0562341	-0.0327433	0.843758
SPAC1834.03c	0.001684	0.611878	0.394399	0.00042658	-0.03367	0.767361	-0.0859187	0.611878
SPAC1834.04	0.073225	0.0879395	0.307408	0.0226254	0.075562	0.415911	-0.215882	0.0879395
SPAC1834.05	-0.14154	0.496868	-0.32226	0.0162943	-0.18352	0.0512861	0.100716	0.496868
SPAC1834.06c	-0.21589	0.128573	-0.19292	0.2281	-0.10822	0.369828	-0.233774	0.128573
SPAC1834.07	0.231063	0.652544	0.223641	0.128298	0.404786	0.000812831	-0.0922778	0.652544
SPAC1834.08	0.040716	0.801205	0.194034	0.139073	0.545809	2.63027e-10	0.0523299	0.801205
SPAC1834.09	0.185893	0.750639	0.246674	0.334958	0.175564	0.454988	0.108622	0.750639
SPAC1834.10c	0.042392	0.849826	-0.32024	0.0639867	-0.0945	0.568853	-0.0454996	0.849826
SPAC1834.11c	0.242862	3.73873e-05	0.144114	0.291661	0.467011	1.41254e-08	-0.422803	3.73873e-05
SPAC1834.13	-0.00064	0.930878	0.671976	0.0825842	1.71749	1.99526e-08	-0.0385782	0.930878
SPAC1851.02	0.022451	0.766367	-0.25742	0.0930448	-0.17824	0.12942	-0.059494	0.766367
SPAC1851.03	-0.21704	0.489266	-0.15046	0.223793	-0.14937	0.201837	-0.108222	0.489266
SPAC1851.04c	-0.06949	0.643564	0.055422	0.805212	0.035302	0.817335	0.0921202	0.643564
SPAC186.01	0.228869	0.005081	-0.63038	0.0483965	0.251918	0.452898	0.636463	0.005081
SPAC186.02c	0.009694	0.343783	-0.0749	0.870923	1.31863	2.95121e-05	0.126706	0.343783
SPAC186.03	-0.01578	0.80085	0.288845	0.243884	-0.00367	0.980641	0.0225958	0.80085
SPAC186.04c	-0.16035	0.427786	-0.82286	0.0304082	-0.23926	0.453942	-0.125237	0.427786
SPAC186.05c	-0.02079	!	-0.56928	0.153258	0.458238	0.00436516	-0.170049	!
SPAC186.06	-0.12051	0.00181499	-1.20587	0.00109648	0.431956	0.187068	-0.694874	0.00181499
SPAC186.07c	NA	0.708652	0.065271	0.72276	-0.01563	0.942758	0.0489363	0.708652
SPAC186.08c	0.025283	0.820376	-0.11668	0.536013	0.631357	0.0346737	-0.0418405	0.820376
SPAC186.09	0.102205	0.189581	-0.43579	0.256892	0.894801	0.00630957	-0.301629	0.189581
SPAC18B11.02c	0.018351	0.697693	-0.42524	0.000524807	-0.16056	0.144877	-0.0657404	0.697693
SPAC18B11.03c	0.0725	0.0563539	0.123342	0.622415	0.33156	0.0354813	-0.3631	0.0563539
SPAC18B11.04	-0.05779	0.915189	0.670578	3.23594e-06	0.199369	0.175388	0.027753	0.915189
SPAC18B11.05	-0.24565	0.944979	-0.01243	0.967382	0.026098	0.857828	-0.0193344	0.944979
SPAC18B11.06	-0.10607	0.689951	-0.3714	0.0122119	-0.36272	0.0416869	-0.103882	0.689951
SPAC18B11.07c	0.01548	0.599446	0.111529	0.391081	0.088681	0.473151	0.0939138	0.599446
SPAC18B11.08c	-0.11729	0.832869	0.1272	0.46331	-0.27753	0.0229087	0.0498002	0.832869
SPAC18B11.09c	0.749049	0.412308	1.24184	1.25893e-11	1.09117	5.01187e-17	0.174151	0.412308
SPAC18B11.10	0.068971	0.801573	-0.33799	0.00416869	-0.0937	0.409261	-0.0515419	0.801573
SPAC18B11.11	-0.08493	0.7208	0.253818	0.16607	0.288891	0.0549541	-0.10122	0.7208
SPAC18G6.01c	0.028052	0.594924	-0.60188	0.000245471	-0.22935	0.308319	-0.162459	0.594924
SPAC18G6.02c	0.099666	0.750961	-0.22678	0.223913	0.295038	0.0301995	-0.0696484	0.750961
SPAC18G6.03	-0.07347	0.424461	0.095859	0.449511	-0.01259	0.894129	0.0949705	0.424461
SPAC18G6.04c	-0.0194	0.300787	0.092091	0.508725	-0.38756	4.16869e-05	0.145549	0.300787
SPAC18G6.05c	0.062753	0.098624	-0.00469	0.974864	0.359458	3.23594e-06	-0.179723	0.098624
SPAC18G6.06	-0.03554	0.80993	-0.1079	0.543086	-0.35308	0.00354813	0.0562776	0.80993
SPAC18G6.07c	-0.10653	0.220371	-0.61949	3.16228e-08	-0.48444	7.58578e-06	-0.174901	0.220371
SPAC18G6.09c	0.189833	0.378527	0.443087	0.00724436	0.478036	0.0020893	0.225004	0.378527
SPAC18G6.10	-0.11042	0.621087	0.178606	0.197926	-0.12669	0.283792	0.0907431	0.621087
SPAC18G6.11c	-0.11551	0.0927192	-0.47078	7.24436e-05	0.100824	0.506991	-0.259602	0.0927192
SPAC18G6.12c	0.317381	0.90212	-0.2956	0.115807	0.386912	0.00724436	-0.0470685	0.90212
SPAC18G6.13	0.058577	0.680133	0.03761	0.923234	0.004489	0.990353	0.153938	0.680133
SPAC18G6.14c	-0.0493	0.332614	-0.54755	1.7378e-05	-0.23072	0.00870964	-0.160551	0.332614
SPAC18G6.15	-0.14363	0.99345	-0.60055	2.5704e-06	-0.43446	0.000131826	0.00154914	0.99345
SPAC1952.01	-0.19145	0.436205	-0.09232	0.773457	0.26038	0.105439	-0.201289	0.436205
SPAC1952.02	-0.01886	0.0914578	-0.34999	0.0122119	-0.38742	0.00204174	-0.232691	0.0914578
SPAC1952.03	-0.05428	0.516299	-0.16801	0.333743	-0.06271	0.691831	-0.127558	0.516299
SPAC1952.04c	0.337417	0.444866	0.618055	7.94328e-05	0.495375	0.000812831	0.177072	0.444866
SPAC1952.05	0.069885	0.830166	0.284685	0.0540581	0.069752	0.651628	-0.0596266	0.830166
SPAC1952.06c	-0.15024	0.873055	-0.09866	0.607761	0.04176	0.78886	-0.0396287	0.873055
SPAC1952.07	0.273519	0.796395	0.426762	0.00645654	0.245048	0.102329	0.0646063	0.796395
SPAC1952.08c	0.185653	0.710726	-0.03933	0.817105	0.286756	0.00323594	-0.0807595	0.710726
SPAC1952.09c	-0.06622	0.890131	-0.23586	0.0990073	0.124964	0.316957	0.0333354	0.890131
SPAC1952.10c	-0.11533	0.645196	-0.02193	0.941707	0.270725	0.119674	-0.121792	0.645196
SPAC1952.11c	-0.00551	0.00292527	0.158121	0.198747	-0.14353	0.274789	0.380739	0.00292527
SPAC1952.12c	-0.09513	0.482949	-0.32018	0.0766346	-0.2709	0.141906	-0.145482	0.482949
SPAC1952.13	0.048134	0.375315	0.078183	0.59893	0.141427	0.250035	0.140499	0.375315
SPAC1952.14c	0.070284	0.511651	-0.33998	0.015942	-0.20938	0.150661	0.119212	0.511651
SPAC1952.15c	0.242403	0.850314	0.032414	0.939483	0.939755	0.000323594	-0.0763339	0.850314
SPAC1952.16	-0.19056	0.673859	-0.19146	0.282538	-0.19977	0.118304	-0.101105	0.673859
SPAC1952.17c	0.303187	0.41532	0.725729	4.89779e-06	0.635976	3.23594e-05	0.19889	0.41532
SPAC19A8.01c	0.002725	0.725265	-0.31604	0.0313258	0.126552	0.415911	-0.0937109	0.725265
SPAC19A8.02	-0.01048	0.0270527	-0.48315	0.00109648	0.148404	0.277971	-0.275709	0.0270527
SPAC19A8.03	0.009254	0.99345	0.058704	0.734162	-0.12778	0.348337	0.00207139	0.99345
SPAC19A8.04	0.045704	0.0578738	0.244961	0.00891251	-0.03332	0.825277	0.264914	0.0578738
SPAC19A8.05c	0.10207	0.977208	0.42707	0.0018197	0.139701	0.338844	0.00918013	0.977208
SPAC19A8.06	0.277117	0.943619	0.212287	0.160755	0.256692	0.0275423	-0.0183218	0.943619
SPAC19A8.07c	0.042846	0.899682	-0.53893	2.81838e-06	-0.33399	0.0537032	-0.040624	0.899682
SPAC19A8.08	-0.18291	0.635021	-0.04477	0.811905	0.027093	0.84489	-0.0841967	0.635021
SPAC19A8.09	-0.09738	0.997999	-0.03457	0.923234	-0.37772	0.057544	-0.00073679	0.997999
SPAC19A8.10	0.284861	0.91578	0.283208	0.0587772	0.479006	3.31131e-05	0.0284226	0.91578
SPAC19A8.11c	0.470256	0.987161	0.367694	0.0159109	0.949595	3.16228e-22	0.00470072	0.987161
SPAC19A8.12	-0.32405	0.906451	-0.14333	0.395433	-0.89341	3.16228e-16	0.0254829	0.906451
SPAC19A8.13	0.010789	0.734864	-0.07953	0.675878	-0.16273	0.271019	0.0768217	0.734864
SPAC19A8.14	0.00486	0.127934	-0.04439	0.843401	-0.02001	0.901986	0.233932	0.127934
SPAC19A8.15	-0.16127	0.93187	-0.20262	0.0749004	-0.23601	0.00676083	0.017457	0.93187
SPAC19A8.16	0.544055	0.737349	0.593988	0.104677	1.23829	5.24807e-06	-0.134697	0.737349
SPAC19B12.01	-0.12893	0.10274	-0.50992	1.54882e-05	-0.31387	0.0562341	-0.22938	0.10274
SPAC19B12.02c	-0.0121	0.424517	0.490618	0.00104713	0.251581	0.0199526	-0.153969	0.424517
SPAC19B12.03	-0.10309	7.15916e-06	-0.33582	0.00223872	0.126074	0.202768	-0.414943	7.15916e-06
SPAC19B12.04	-0.0988	0.53611	-0.17827	0.182012	-0.11296	0.345144	0.0946884	0.53611
SPAC19B12.05c	0.00214	0.656172	0.042274	0.777331	-0.04547	0.69024	0.0718288	0.656172
SPAC19B12.06c	0.125495	0.0620168	0.095218	0.701505	0.341951	5.01187e-05	-0.254399	0.0620168
SPAC19B12.07c	0.005482	0.462992	0.05621	0.834924	0.147029	0.392645	-0.165059	0.462992
SPAC19B12.08	0.110488	0.731758	0.225221	0.273753	-0.02038	0.924911	0.0959888	0.731758
SPAC19B12.09	-0.07432	0.528062	-0.30631	0.0781358	-0.22539	0.0758578	0.122945	0.528062
SPAC19B12.10	-0.01148	0.933949	-0.02915	0.902387	0.057782	0.767361	-0.0231107	0.933949
SPAC19B12.11c	-0.02679	0.961075	-0.2554	0.166176	-0.29807	0.0616595	0.0122355	0.961075
SPAC19B12.12c	0.122107	0.495765	0.138846	0.679858	0.968118	3.63078e-07	-0.210984	0.495765
SPAC19B12.13	-0.01432	0.558652	0.137088	0.793899	-0.03897	0.930465	-0.201268	0.558652
SPAC19D5.01	0.29678	0.502278	0.513019	0.00269153	0.7407	3.23594e-05	0.180618	0.502278
SPAC19D5.02c	0.01715	0.946792	0.229469	0.0930212	0.075541	0.557186	0.0164507	0.946792
SPAC19D5.03	0.080631	0.0631609	0.517776	0.00165959	0.279595	0.1	0.322765	0.0631609
SPAC19D5.04	0.011669	0.753262	0.122832	0.474783	0.439885	7.58578e-07	0.0526697	0.753262
SPAC19D5.05c	-0.0118	0.141455	-0.40697	0.00416869	-0.27315	0.0954993	-0.23428	0.141455
SPAC19D5.06c	0.025363	0.32229	0.570906	5.62341e-05	-0.04423	0.796893	0.190709	0.32229
SPAC19D5.07	0.296871	0.266418	0.552588	0.00501187	-0.25957	0.223357	0.262164	0.266418
SPAC19D5.10c	-0.00808	0.977208	0.143161	0.547786	-0.08846	0.64121	0.00483978	0.977208
SPAC19D5.11c	0.282849	0.599552	0.13502	0.701505	0.087462	0.77983	-0.171594	0.599552
SPAC19E9.01c	-0.1676	0.863892	-0.26598	0.0540581	-0.08157	0.524807	0.0347391	0.863892
SPAC19E9.02	-0.04327	0.839812	-0.10248	0.515873	0.186645	0.0724436	-0.0426641	0.839812
SPAC19E9.03	-0.12319	0.521906	-0.10407	0.600349	0.399747	0.0234423	-0.132767	0.521906
SPAC19G12.01c	0.003267	0.908343	0.202651	0.314102	0.063093	0.732825	0.0394608	0.908343
SPAC19G12.02c	-0.08914	0.505538	-0.11132	0.516908	0.273559	0.00977237	-0.117687	0.505538
SPAC19G12.03	-0.04757	0.0409186	0.291386	0.0444655	0.016004	0.942758	0.324837	0.0409186
SPAC19G12.04	0.215872	0.0786174	0.589727	0.00457088	0.183152	0.354813	0.393453	0.0786174
SPAC19G12.05	-0.10721	0.0310035	-0.57482	2.88403e-06	-0.41906	2.51189e-05	-0.28874	0.0310035
SPAC19G12.06c	-0.01822	0.766367	0.387183	0.00501187	-0.00547	0.966051	-0.0506611	0.766367
SPAC19G12.07c	-0.14317	0.558451	0.3093	0.0572091	0.11344	0.337287	0.122575	0.558451
SPAC19G12.08	-0.03534	0.499726	-1.04022	7.94328e-17	-0.57022	0.0363078	-0.23358	0.499726
SPAC19G12.09	0.515644	3.89361e-07	1.34397	3.98107e-28	1.24915	6.30957e-23	0.584383	3.89361e-07
SPAC19G12.10c	0.140516	0.054636	1.25164	3.16228e-48	0.339525	5.62341e-05	0.230118	0.054636
SPAC19G12.11	-0.35859	0.656985	0.025108	0.899218	-0.40148	0.001	0.079002	0.656985
SPAC19G12.12	0.121132	0.547364	-0.04243	0.851771	-0.02263	0.889201	-0.118207	0.547364
SPAC19G12.13c	0.044677	0.977208	0.099249	0.660216	0.101561	0.568853	0.00947152	0.977208
SPAC19G12.14	-0.14724	0.944752	0.039348	0.814189	-0.16626	0.0977237	-0.015358	0.944752
SPAC19G12.15c	0.098105	0.938589	-0.019	0.901191	0.416161	0.000275423	-0.0189176	0.938589
SPAC19G12.16c	0.097332	6.07694e-13	0.349071	0.0305282	0.744554	2.88403e-07	-0.830636	6.07694e-13
SPAC19G12.17	-0.03628	0.543071	-0.0441	0.857573	-0.17663	0.255859	0.126582	0.543071
SPAC1A6.01c	0.131682	0.700861	0.265274	0.0569647	0.526633	3.71535e-06	-0.0868071	0.700861
SPAC1A6.02	0.040002	0.903064	-0.29651	0.0572783	-0.26319	0.018197	-0.0270882	0.903064
SPAC1A6.03c	0.352669	0.873051	0.230735	0.0576861	0.605652	3.63078e-09	-0.0295048	0.873051
SPAC1A6.04c	-0.092	2.70005e-11	-1.53358	1e-51	-0.24478	0.535797	0.922282	2.70005e-11
SPAC1A6.05c	0.185252	0.992802	-0.31219	0.0060256	0.270922	0.00616595	-0.0026395	0.992802
SPAC1A6.06c	-0.11866	0.868657	0.363118	0.390525	0.098526	0.807235	-0.0733714	0.868657
SPAC1A6.07	-0.0955	0.153548	-0.11253	0.47724	-0.15495	0.13122	0.185509	0.153548
SPAC1A6.08c	0.253302	0.72626	0.024013	0.950123	0.419583	0.0416869	-0.122791	0.72626
SPAC1A6.09c	-0.13535	0.0687722	-0.57421	1.1749e-05	-0.07792	0.432514	-0.231226	0.0687722
SPAC1A6.10	-0.15045	0.393141	-0.32038	0.0241697	-0.37148	6.16595e-05	0.133058	0.393141
SPAC1A6.11	0.144453	0.726393	0.087075	0.876266	0.413345	0.245471	0.10832	0.726393
SPAC1B1.01	0.032163	0.280456	-0.16008	0.419943	-0.34501	0.000676083	-0.173745	0.280456
SPAC1B1.02c	0.099122	0.476878	0.163011	0.234633	0.197903	0.0588844	0.12662	0.476878
SPAC1B1.03c	-0.08903	0.736912	-0.0585	0.648145	-0.06287	0.57544	0.0511879	0.736912
SPAC1B1.04c	0.111292	0.838582	-0.03343	0.844077	-0.07772	0.545758	-0.0414456	0.838582
SPAC1B2.02c	-0.03032	0.245563	0.10849	0.490507	0.112577	0.328095	0.174708	0.245563
SPAC1B2.03c	-0.01431	7.77118e-13	0.038331	0.865155	0.077008	0.605341	-0.78327	7.77118e-13
SPAC1B2.04	-0.15534	0.807386	0.278759	0.0306547	-0.23777	0.057544	-0.0435761	0.807386
SPAC1B2.05	0.007026	0.785654	0.189512	0.162294	0.301323	0.00501187	0.0574909	0.785654
SPAC1B2.06	-0.28314	0.0746824	-1.37036	9.77237e-08	0.032089	0.909076	-0.402699	0.0746824
SPAC1B3.01c	0.043704	0.0441526	0.502642	3.23594e-07	0.137296	0.111429	0.250097	0.0441526
SPAC1B3.02c	-0.12419	0.972049	-0.13529	0.431765	-0.18553	0.0954993	0.00864377	0.972049
SPAC1B3.03c	0.31625	0.155149	-0.13383	0.477228	1.31896	1.99526e-24	0.220773	0.155149
SPAC1B3.04c	-0.09988	0.396641	-0.17987	0.446144	-0.60149	0.000144544	0.171754	0.396641
SPAC1B3.05	0.10354	0.388622	0.015779	0.938003	0.111488	0.2208	0.117933	0.388622
SPAC1B3.06c	0.537556	0.595015	1.03874	1.58489e-19	0.950043	1e-15	-0.111769	0.595015
SPAC1B3.07c	-0.04591	0.542915	0.417177	0.0057544	-0.37661	0.0144544	0.130326	0.542915
SPAC1B3.08	0.028166	0.99345	0.110313	0.441811	0.120166	0.310456	0.00206284	0.99345
SPAC1B3.09c	-0.12626	0.245563	-0.40946	0.00134896	-0.10361	0.382825	-0.162393	0.245563
SPAC1B3.10c	-0.03761	0.88563	-0.16195	0.548612	0.234107	0.246037	-0.051304	0.88563
SPAC1B3.11c	0.340521	0.100218	0.49077	0.0215552	0.077621	0.763836	0.405378	0.100218
SPAC1B3.12c	-0.12934	0.647122	-0.15648	0.223373	-0.11354	0.271644	-0.0754452	0.647122
SPAC1B3.13	-0.22492	0.152107	-0.38078	0.000380189	-0.20917	0.0851138	-0.259255	0.152107
SPAC1B3.14	-0.15452	0.962395	0.124483	0.332021	-0.12098	0.228034	0.00912021	0.962395
SPAC1B3.15c	-0.23742	0.793876	-0.45534	0.000954993	-0.55367	1.69824e-05	0.0641679	0.793876
SPAC1B3.16c	-0.11541	0.0441526	-1.53288	6.30957e-33	0.021554	0.916431	-0.544512	0.0441526
SPAC1B3.17	0.1208	0.970105	-0.24075	0.209448	0.334097	0.0190546	0.0120814	0.970105
SPAC1B3.18c	0.057576	0.952558	0.306445	0.0769237	0.260578	0.0645654	0.0173313	0.952558
SPAC1B3.20	0.166146	0.596684	0.522307	0.00123027	0.019267	0.940806	0.135347	0.596684
SPAC1B9.02c	0.056657	0.643564	-0.10416	0.415442	0.159259	0.0977237	-0.0859645	0.643564
SPAC1B9.03c	-0.08435	0.112559	-0.57869	3.23594e-06	-0.36114	0.0165959	-0.252918	0.112559
SPAC1D4.01	0.444925	0.86999	0.298246	0.0583057	0.656791	1.31826e-07	-0.0419874	0.86999
SPAC1D4.02c	-0.10335	0.512718	-0.19711	0.167598	-0.33397	0.0131826	0.130805	0.512718
SPAC1D4.03c	0.033655	0.757551	0.336614	0.0466509	0.364416	0.0301995	0.0853776	0.757551
SPAC1D4.04	-0.01423	0.6596	-0.3013	0.00288403	-0.18716	0.0141254	0.0589589	0.6596
SPAC1D4.05c	-0.07333	0.0794388	-0.3195	0.0578369	0.179495	0.108893	-0.292396	0.0794388
SPAC1D4.06c	-0.10293	0.308925	-0.51365	0.0042658	-0.99502	4.0738e-08	-0.221469	0.308925
SPAC1D4.08	-0.20124	0.410962	-0.06423	0.702781	-0.17132	0.104232	-0.124348	0.410962
SPAC1D4.09c	0.131239	0.787315	-0.06612	0.724878	-0.04823	0.751623	0.0608729	0.787315
SPAC1D4.10	-0.0702	0.855418	-0.31958	0.0141864	-0.08307	0.54325	-0.0396714	0.855418
SPAC1D4.11c	-0.23468	0.819441	-0.13481	0.411941	-0.26276	0.0933254	-0.0521528	0.819441
SPAC1D4.12	-0.04216	0.0126309	0.103124	0.506383	-0.14162	0.251768	0.294896	0.0126309
SPAC1D4.13	-0.39224	0.000191846	-0.60688	3.98107e-06	-1.19382	7.94328e-21	0.468386	0.000191846
SPAC1D4.14	0.095975	0.706413	-0.10801	0.500431	0.164698	0.145211	0.069362	0.706413
SPAC1F12.02c	-0.0751	0.692223	-0.34037	0.00245471	-0.27765	0.000245471	-0.064374	0.692223
SPAC1F12.04c	-0.07258	0.00401072	-0.79999	1.90546e-05	-0.16727	0.348337	-0.441746	0.00401072
SPAC1F12.05	-0.2537	0.818218	-0.12676	0.468255	-0.38826	7.76247e-05	-0.0447611	0.818218
SPAC1F12.06c	0.187828	0.344732	0.392511	0.0505481	0.44661	0.00645654	0.231372	0.344732
SPAC1F12.07	-0.0509	0.904568	-0.15619	0.193697	-0.08353	0.423643	-0.0219793	0.904568
SPAC1F12.08	0.008676	0.361801	0.247891	0.163427	0.046174	0.802786	0.177981	0.361801
SPAC1F12.09	0.126288	0.27584	0.055439	0.776378	0.090451	0.485289	0.203951	0.27584
SPAC1F12.10c	0.353131	0.885549	1.48285	7.94328e-16	0.810948	9.54993e-06	0.0485526	0.885549
SPAC1F3.01	-0.03776	0.37293	-0.04858	0.752612	-0.08749	0.557186	0.152706	0.37293
SPAC1F3.02c	0.19368	0.267784	0.026001	0.896326	0.047103	0.776247	0.197434	0.267784
SPAC1F3.03	0.178269	0.521788	0.124559	0.43945	0.300168	0.0120226	0.118942	0.521788
SPAC1F3.04c	-0.09839	0.0659253	0.317457	0.0245529	-0.25179	0.047863	0.276002	0.0659253
SPAC1F3.05	0.011017	0.748395	0.472549	9.12011e-06	0.021622	0.874581	0.058867	0.748395
SPAC1F3.06c	0.012914	0.941105	-0.13817	0.336349	0.10039	0.447713	0.016067	0.941105
SPAC1F3.07c	-0.18846	0.525391	-0.35629	0.00660693	-0.57778	2.45471e-08	0.106023	0.525391
SPAC1F3.08c	-0.00412	0.789731	-0.037	0.872899	0.270943	0.194984	-0.027053	0.789731
SPAC1F3.09	0.050584	0.807498	-0.40492	0.000758578	0.046785	0.74131	-0.0502401	0.807498
SPAC1F3.10c	0.310777	0.734864	0.53907	0.00141254	0.639415	2.39883e-06	-0.0878361	0.734864
SPAC1F5.02	-0.02986	0.441262	0.224689	0.0840609	-0.02864	0.781628	0.0911834	0.441262
SPAC1F5.03c	-0.14151	0.164548	-0.25609	0.0198468	-0.42457	5.24807e-05	-0.184	0.164548
SPAC1F5.04c	0.001667	0.742695	0.041832	0.795859	0.139445	0.18578	0.059059	0.742695
SPAC1F5.05c	-0.07376	0.501736	-0.25372	0.0878337	-0.17006	0.249459	-0.137067	0.501736
SPAC1F5.06	0.055324	0.684129	-0.26605	0.0239867	0.020829	0.8531	-0.0689558	0.684129
SPAC1F5.07c	-0.06059	0.181244	-0.27494	0.0264538	-0.20191	0.116681	0.202619	0.181244
SPAC1F5.08c	-0.14324	0.401947	0.162239	0.401397	0.150402	0.292415	-0.160395	0.401947
SPAC1F5.09c	-0.03147	0.904568	0.332184	0.279216	0.16884	0.55335	0.0539364	0.904568
SPAC1F5.10	0.008262	0.856771	-0.14993	0.265553	-0.63617	3.16228e-11	-0.0335225	0.856771
SPAC1F5.11c	0.148053	0.823233	0.262548	0.0321604	-3.60675	1e-132	0.0411129	0.823233
SPAC1F7.01c	-0.06257	0.141686	0.015157	0.924028	0.002761	0.983966	0.176276	0.141686
SPAC1F7.02c	-0.13942	0.0941546	-0.52392	1.07152e-05	-0.34781	0.0112202	-0.247015	0.0941546
SPAC1F7.03	0.079445	0.475178	0.183793	0.12756	0.276606	0.00912011	0.106268	0.475178
SPAC1F7.04	-0.09279	0.898773	0.069947	0.607761	-0.1068	0.245471	-0.0222344	0.898773
SPAC1F7.05	0.005712	0.35239	0.04447	0.851771	0.768459	1.58489e-09	-0.203455	0.35239
SPAC1F7.06	-0.08481	0.33393	-0.01482	0.981151	0.179222	0.656145	-0.223131	0.33393
SPAC1F7.07c	-0.13008	0.30538	-0.01341	0.971313	-0.58303	0.0891251	-0.327814	0.30538
SPAC1F7.08	-0.11398	0.000211276	-0.54487	0.0996412	-0.53722	0.101625	-0.815697	0.000211276
SPAC1F7.09c	0.381423	0.034422	0.933192	1e-12	0.384976	0.00416869	0.348326	0.034422
SPAC1F7.10	0.2919	0.8111	0.152777	0.519705	0.041072	0.856249	-0.0669607	0.8111
SPAC1F7.11c	-0.16714	0.71557	-0.09716	0.586978	-0.19588	0.116145	-0.0704907	0.71557
SPAC1F7.12	-0.06054	0.255493	0.599351	1.23027e-06	0.024567	0.863774	0.200226	0.255493
SPAC1F7.13c	-0.03539	0.0531418	-0.68937	3.89045e-08	-0.34589	0.000436516	-0.279276	0.0531418
SPAC1F7.14c	0.096019	0.805536	-0.23337	0.467708	0.187051	0.5188	0.0935741	0.805536
SPAC1F8.01	-0.13025	0.647013	-0.08709	0.875496	-0.27179	0.476431	0.164563	0.647013
SPAC1F8.02c	0.003289	0.399196	1.25182	0.000645654	0.344149	0.196789	0.105766	0.399196
SPAC1F8.03c	-0.13253	0.000934533	0.71774	0.0714544	-0.21464	0.363078	-0.763905	0.000934533
SPAC1F8.04c	0.16979	0.216664	0.641087	0.0160127	0.157337	0.707946	-0.380547	0.216664
SPAC1F8.05	-0.51525	8.53877e-06	-0.41201	0.197722	0.053847	0.860597	-0.833681	8.53877e-06
SPAC1F8.06	1.08484	0.921856	0.454153	0.00549541	1.21679	2.51189e-22	-0.0292218	0.921856
SPAC1F8.07c	0.056404	0.499726	-0.16103	0.310962	-0.398	1.23027e-05	-0.135054	0.499726
SPAC1F8.08	0.286059	0.0685971	0.243092	0.481113	1.112	1.99526e-08	-0.396412	0.0685971
SPAC20G4.01	0.037459	0.965409	0.371765	0.00660693	-0.10833	0.474242	-0.0105321	0.965409
SPAC20G4.02c	0.341117	0.800984	-0.08241	0.816214	1.40414	3.16228e-18	-0.0784849	0.800984
SPAC20G4.03c	0.213859	0.263652	0.496246	0.0074131	0.778329	3.16228e-06	0.248791	0.263652
SPAC20G4.04c	-0.06834	0.792811	-0.22491	0.274043	0.087605	0.630957	-0.0718298	0.792811
SPAC20G4.05c	-0.00052	0.132042	0.795166	1.77828e-05	0.328942	0.057544	0.294238	0.132042
SPAC20G4.06c	0.090482	0.907795	0.232504	0.155176	0.078811	0.400867	-0.0290486	0.907795
SPAC20G4.07c	0.103073	0.48546	-0.13664	0.453661	0.054672	0.654636	0.124615	0.48546
SPAC20G4.08	-0.10586	0.0114465	0.262542	0.0749004	-0.06042	0.632412	0.341218	0.0114465
SPAC20G4.09	NA	0.915189	0.024106	0.891698	0.030701	0.862184	0.00935711	0.915189
SPAC20G8.01	0.150842	0.297187	-0.18333	0.290733	0.032742	0.832147	0.193671	0.297187
SPAC20G8.02	0.114321	0.263911	-0.51086	7.24436e-05	0.031167	0.857828	-0.179177	0.263911
SPAC20G8.03	0.136321	4.89091e-16	0.690064	1.25893e-15	0.231774	0.00891251	0.668078	4.89091e-16
SPAC20G8.04c	0.073404	0.00202482	-0.4234	0.00177828	0.363232	1.58489e-05	-0.363882	0.00202482
SPAC20G8.05c	-0.05158	0.980918	-0.22163	0.244889	0.214295	0.115345	0.00662431	0.980918
SPAC20G8.06	-0.08541	0.904568	-0.00781	0.967133	0.262942	0.00354813	-0.0243839	0.904568
SPAC20G8.07c	-0.02829	0.67936	-0.1267	0.304643	-0.20581	0.0416869	0.0813602	0.67936
SPAC20G8.08c	0.090295	0.349392	-0.00577	0.97791	0.112492	0.405509	0.155376	0.349392
SPAC20G8.09c	-0.11222	0.499726	-0.2344	0.053026	-0.07117	0.662217	-0.125431	0.499726
SPAC20G8.10c	-0.06658	0.977208	0.324179	0.0790986	0.041528	0.86139	-0.0111397	0.977208
SPAC20H4.01	-0.1525	0.408864	-0.47035	1.94984e-05	-0.32163	0.00338844	-0.14572	0.408864
SPAC20H4.02	0.127277	0.684129	0.201781	0.140959	0.05433	0.729458	-0.0831146	0.684129
SPAC20H4.03c	-0.0692	0.65809	-0.16111	0.211999	-0.27897	0.00512861	-0.075705	0.65809
SPAC20H4.04	0.069748	0.551777	0.236216	0.202262	0.354	0.00891251	0.125265	0.551777
SPAC20H4.05c	0.123708	0.967174	0.079818	0.702089	-0.08738	0.613762	-0.012543	0.967174
SPAC20H4.06c	0.157507	0.906868	-0.16866	0.408707	0.029753	0.878011	-0.0340157	0.906868
SPAC20H4.07	0.191113	0.65952	0.127218	0.485398	0.528513	3.89045e-05	-0.0930983	0.65952
SPAC20H4.08	-0.07505	8.4556e-05	-0.77136	3.71535e-08	-0.03387	0.841201	-0.479471	8.4556e-05
SPAC20H4.09	-0.02968	0.757511	0.149846	0.496228	0.247375	0.177011	-0.0762923	0.757511
SPAC20H4.10	0.002997	0.938047	0.110073	0.48945	0.224055	0.0213796	-0.0171411	0.938047
SPAC20H4.11c	0.210502	0.0984188	1.01512	5.7544e-05	0.493961	0.0616595	0.407018	0.0984188
SPAC212.03	NA	0.770872	0.060352	0.733856	-0.0221	0.85763	-0.0429117	0.770872
SPAC212.04c	0.064082	0.215647	-0.25081	0.524054	-0.37434	0.290402	-0.373756	0.215647
SPAC212.06c	0.05945	0.952147	-0.42281	0.214202	-0.08466	0.794877	0.0199977	0.952147
SPAC212.08c	-0.08987	0.982049	-0.17057	0.493074	-0.03817	0.814142	0.00439905	0.982049
SPAC212.11	-0.01519	0.839413	-0.08032	0.714544	-0.00536	0.96984	0.0385436	0.839413
SPAC21E11.03c	0.227029	0.763341	-0.00625	0.978388	0.336789	0.0112202	0.0781589	0.763341
SPAC21E11.04	0.345101	0.252453	0.766718	1.65959e-06	1.14955	1.99526e-11	0.251011	0.252453
SPAC21E11.05c	0.032306	0.330564	0.080973	0.630182	0.03297	0.834642	0.191693	0.330564
SPAC21E11.06	-0.07296	0.0942711	-0.07711	0.594103	-0.23073	0.0234423	0.196397	0.0942711
SPAC21E11.07	0.248636	0.210554	-0.15548	0.412264	-0.11814	0.465586	0.209656	0.210554
SPAC21E11.08	-0.12054	0.72988	-0.08307	0.555825	-0.167	0.101158	0.0545037	0.72988
SPAC222.03c	-0.00402	0.645196	-0.5732	4.67735e-06	-0.20634	0.146893	-0.0882611	0.645196
SPAC222.04c	0.065315	0.712443	-0.14076	0.385096	-0.17286	0.278612	-0.087185	0.712443
SPAC222.05c	-0.08579	0.767653	0.377804	0.0129995	0.157353	0.263027	0.0661529	0.767653
SPAC222.06	-0.09027	0.731094	-0.3408	0.0458059	-0.3386	0.0457088	-0.0799047	0.731094
SPAC222.07c	0.118975	0.961075	-0.09135	0.631126	0.130222	0.452898	0.0147405	0.961075
SPAC222.08c	-0.01629	0.369065	-0.26003	0.0542171	0.25128	0.017378	-0.149336	0.369065
SPAC222.09	-0.01558	0.0441542	0.194756	0.251553	0.032417	0.855658	-0.305695	0.0441542
SPAC222.10c	-0.04398	0.493712	-0.0124	0.95445	-0.21438	0.0851138	-0.127716	0.493712
SPAC222.11	-0.02816	0.658694	-1.17757	0.000331131	-0.56007	0.11695	-0.163833	0.658694
SPAC222.12c	-0.1521	0.548995	0.26841	0.012804	-0.19375	0.0891251	-0.0830616	0.548995
SPAC222.13c	-0.08467	0.99345	-0.22322	0.125249	-0.12554	0.31842	0.00246841	0.99345
SPAC222.14c	0.117231	0.776571	0.030827	0.871168	0.394765	1.23027e-05	-0.0621039	0.776571
SPAC222.15	0.163453	0.801205	0.467774	0.271993	0.968304	0.00371535	0.0961743	0.801205
SPAC222.16c	-0.28192	0.449009	-0.12563	0.707998	0.195604	0.279254	-0.19599	0.449009
SPAC222.17	0.326156	0.558451	0.386824	0.131072	0.132355	0.586138	0.161137	0.558451
SPAC222.18	0.304416	0.786519	0.642671	6.91831e-05	0.20425	0.232809	0.075166	0.786519
SPAC222.19	0.036853	0.898773	-0.0129	0.968548	-0.1888	0.366438	-0.0441293	0.898773
SPAC227.01c	0.002565	0.408842	0.174572	0.49959	-0.06028	0.765597	-0.18859	0.408842
SPAC227.02c	-0.09817	0.369952	-0.50958	0.000630957	-0.28132	0.057544	-0.177497	0.369952
SPAC227.03c	-0.03675	0.725167	0.311444	0.0990073	0.367423	0.00812831	0.0986079	0.725167
SPAC227.04	0.072155	0.905898	0.177323	0.450433	0.170311	0.423643	0.0428488	0.905898
SPAC227.05	-0.08276	0.641746	-0.05798	0.821505	-0.16964	0.201837	-0.101721	0.641746
SPAC227.06	-0.00174	0.663751	0.444825	0.000128825	0.027741	0.85369	0.083538	0.663751
SPAC227.07c	-0.14308	0.597017	-0.19757	0.134071	0.11102	0.278612	-0.0820869	0.597017
SPAC227.08c	-0.06932	0.174655	0.364467	0.0344081	0.333298	0.025704	0.281859	0.174655
SPAC227.09	-0.07361	0.245123	-0.02067	0.914437	0.059142	0.711214	0.183828	0.245123
SPAC227.10	-0.03786	0.857276	-0.27844	0.0650996	-0.17927	0.223872	-0.0436563	0.857276
SPAC227.11c	-0.13255	0.349235	0.073007	0.7005	-0.10104	0.459198	0.189507	0.349235
SPAC227.12	0.023814	0.570104	0.020638	0.930328	-0.00551	0.97499	0.116821	0.570104
SPAC227.13c	-0.27001	0.423802	-0.49215	0.000549541	-0.60807	0.000954993	-0.179505	0.423802
SPAC227.14	-0.1872	0.974823	-0.13006	0.462562	-0.05248	0.797627	-0.00996818	0.974823
SPAC227.15	-0.02239	0.0369681	0.462215	0.000295121	0.014569	0.947109	0.275745	0.0369681
SPAC227.16c	0.115315	0.952331	-0.0741	0.69028	-0.01951	0.905316	0.0165587	0.952331
SPAC227.17c	-0.27089	0.655003	-0.1263	0.492645	0.078931	0.628058	0.116015	0.655003
SPAC227.18	-0.18081	0.763351	-0.41263	0.0001	-0.09935	0.28774	0.0506632	0.763351
SPAC227.19c	-0.21404	0.556983	0.075197	0.855575	-0.08983	0.776247	-0.200204	0.556983
SPAC22A12.01c	-0.07869	0.837555	0.215318	0.138876	0.005263	0.977552	0.0536127	0.837555
SPAC22A12.02c	0.212989	0.897511	0.349193	0.436175	0.26447	0.501187	0.0412146	0.897511
SPAC22A12.03c	-0.15703	0.847779	-0.0159	0.957856	-0.01455	0.931322	-0.0499314	0.847779
SPAC22A12.04c	-0.00126	0.201525	-0.77716	3.98107e-12	-0.37434	2.5704e-05	-0.193695	0.201525
SPAC22A12.05	-0.08884	0.455123	-0.77922	1.99526e-06	-0.52066	0.000354813	-0.145624	0.455123
SPAC22A12.06c	-0.1888	0.000121985	-0.91694	5.7544e-09	-1.14194	1.58489e-15	0.620706	0.000121985
SPAC22A12.07c	-0.1034	0.401947	-0.22023	0.0503467	-0.24487	0.00269153	0.107653	0.401947
SPAC22A12.08c	-0.02125	0.741958	-0.28837	0.0400518	-0.40925	0.0011749	-0.0717873	0.741958
SPAC22A12.09c	-0.1539	0.321199	0.21742	0.130862	-0.09269	0.477529	0.15215	0.321199
SPAC22A12.10	0.054692	0.935024	0.186889	0.157093	-0.16229	0.0524807	-0.0182291	0.935024
SPAC22A12.11	0.090451	1.81201e-10	0.437904	1.54882e-05	0.162425	0.171396	0.74949	1.81201e-10
SPAC22A12.12c	0.002361	0.276009	-0.04191	0.843187	0.096167	0.529663	0.211299	0.276009
SPAC22A12.13	0.025634	0.848351	-0.15078	0.472953	-0.15326	0.49204	0.0568566	0.848351
SPAC22A12.14c	0.28482	0.165457	0.038448	0.837848	0.312989	0.00223872	0.197486	0.165457
SPAC22A12.15c	-0.03297	0.793876	0.043812	0.74441	0.240458	0.00660693	-0.0376932	0.793876
SPAC22A12.16	-0.03478	0.86861	-0.35261	0.00169824	-0.27535	0.00138038	-0.0318878	0.86861
SPAC22A12.17c	-0.02552	0.900666	-0.12047	0.742349	0.487438	0.0977237	0.0553107	0.900666
SPAC22E12.01	-0.14774	0.44558	-0.08433	0.703545	-0.21947	0.0794328	-0.160107	0.44558
SPAC22E12.02	-0.05291	0.514371	0.187729	0.271993	0.141233	0.368129	-0.132427	0.514371
SPAC22E12.03c	0.293574	0.491397	0.800236	1.47911e-10	0.456422	0.000245471	0.14685	0.491397
SPAC22E12.04	0.072075	0.382579	-0.25847	0.0345576	-0.00011	0.99965	-0.143306	0.382579
SPAC22E12.05c	-0.07566	0.670675	0.102389	0.573152	0.096172	0.348337	-0.0711257	0.670675
SPAC22E12.06c	-0.13794	0.70488	0.235445	0.107874	0.054098	0.716143	0.0797219	0.70488
SPAC22E12.07	0.047513	0.486064	-0.40171	0.00229087	-0.1334	0.195884	-0.101378	0.486064
SPAC22E12.08	-0.08048	0.912399	0.018803	0.943211	0.113638	0.554626	-0.0311861	0.912399
SPAC22E12.09c	-0.05694	0.32499	0.318505	0.00501187	-0.05548	0.599791	0.136342	0.32499
SPAC22E12.10c	0.112672	0.0118036	0.354389	0.00047863	0.157848	0.0467735	0.271447	0.0118036
SPAC22E12.11c	0.037525	0.526958	-0.05457	0.789971	0.521212	1.99526e-06	-0.103465	0.526958
SPAC22E12.13c	-0.18361	0.231706	-0.5329	4.36516e-05	-0.30963	0.0323594	-0.194626	0.231706
SPAC22E12.14c	0.019231	0.920778	-0.18265	0.242655	0.369668	0.00125893	0.0247845	0.920778
SPAC22E12.16c	-0.10308	0.712509	0.077495	0.552035	0.238522	0.00977237	0.0677294	0.712509
SPAC22E12.17c	-0.13805	0.840187	-0.07232	0.566576	-0.19767	0.0199526	0.0320697	0.840187
SPAC22E12.18	0.06101	0.76397	0.296574	0.047001	0.007062	0.977597	-0.07756	0.76397
SPAC22E12.19	0.088925	0.328735	0.045815	0.805707	0.070595	0.615177	0.166807	0.328735
SPAC22F3.02	1.29061	0.31517	1.0185	6.76083e-05	2.1931	6.30957e-29	-0.316854	0.31517
SPAC22F3.03c	0.449981	0.673255	0.633558	7.4131e-06	0.564966	1.51356e-05	0.0985287	0.673255
SPAC22F3.04	0.089221	0.810105	0.200301	0.686645	0.193651	0.548277	-0.0768693	0.810105
SPAC22F3.05c	0.03504	0.973267	0.377503	0.0210796	0.186603	0.152055	0.00939423	0.973267
SPAC22F3.06c	-0.09622	0.699472	-0.2865	0.00288403	-0.06009	0.574116	0.0584621	0.699472
SPAC22F3.07c	-0.10287	0.969025	0.155714	0.234471	-0.11379	0.406443	-0.00874552	0.969025
SPAC22F3.08c	-0.12391	0.789382	-0.29692	0.0777045	0.177908	0.349945	-0.0779488	0.789382
SPAC22F3.09c	0.205044	0.8815	0.37683	0.0103283	0.64707	2.18776e-07	0.043687	0.8815
SPAC22F3.10c	-0.0534	0.499726	-0.19951	0.05365	-0.00575	0.967609	-0.0911269	0.499726
SPAC22F3.11c	0.210678	0.632922	0.306761	0.150658	-0.04413	0.861192	0.140525	0.632922
SPAC22F3.12c	-0.02869	8.03647e-05	0.377309	0.0930212	0.630606	0.000645654	0.65939	8.03647e-05
SPAC22F3.13	0.035585	0.959704	0.021158	0.904849	0.051204	0.72778	0.0131899	0.959704
SPAC22F3.15	-0.07423	0.766367	0.214764	0.473436	-0.10432	0.642688	0.10274	0.766367
SPAC22F8.02c	-0.16851	0.0302103	-0.54388	0.0135675	-0.32417	0.0851138	-0.416987	0.0302103
SPAC22F8.03c	NA	0.927248	NA	NA	0.016261	0.893511	-0.00820177	0.927248
SPAC22F8.04	-0.18959	0.553695	-0.02895	0.856058	-0.31684	0.00812831	0.0964941	0.553695
SPAC22F8.05	0.713615	0.506534	0.02105	0.954654	0.972956	6.45654e-06	0.163113	0.506534
SPAC22F8.06	0.002057	0.686025	0.024021	0.892181	0.101607	0.433511	0.0687542	0.686025
SPAC22F8.07c	-0.11043	0.183159	-0.16317	0.287394	-0.17896	0.160325	-0.22111	0.183159
SPAC22F8.08	-0.09172	0.912649	0.099766	0.406615	-0.08176	0.325837	-0.0184145	0.912649
SPAC22F8.09	-0.01036	0.719923	-0.09604	0.594477	0.087328	0.566239	-0.0937989	0.719923
SPAC22F8.10c	-0.03494	0.852882	-0.10418	0.560528	-0.21534	0.0794328	0.0394544	0.852882
SPAC22F8.11	-0.02856	0.919866	-0.18964	0.195024	0.269521	0.0263027	-0.0254255	0.919866
SPAC22F8.12c	0.079078	0.977208	0.043068	0.854081	-0.0157	0.946455	0.00913461	0.977208
SPAC22G7.01c	-0.05027	0.703653	-0.012	0.943963	-0.12446	0.196336	-0.0603769	0.703653
SPAC22G7.02	0.040725	0.905898	0.226433	0.0614649	0.360876	0.000524807	-0.028081	0.905898
SPAC22G7.03	0.229644	0.988802	0.238988	0.510055	0.511197	0.0389045	-0.00684346	0.988802
SPAC22G7.04	-0.12588	0.796502	0.053395	0.76003	-0.14653	0.146555	-0.0528626	0.796502
SPAC22G7.05	0.014996	0.289337	-0.35384	0.0042658	-0.15822	0.328095	-0.194931	0.289337
SPAC22G7.06c	-0.04777	7.9069e-13	-0.53669	3.89045e-09	0.115812	0.218273	-0.540688	7.9069e-13
SPAC22G7.07c	0.098729	0.867312	0.01499	0.955329	0.173309	0.380189	0.0557177	0.867312
SPAC22G7.08	0.165315	0.890637	0.419202	0.0113339	0.52229	0.00223872	0.0400096	0.890637
SPAC22G7.09c	-0.03514	0.481254	0.177274	0.256892	-0.21661	0.042658	0.103086	0.481254
SPAC22G7.10	-0.02544	0.0627675	0.105728	0.519438	-0.18937	0.0363078	0.203714	0.0627675
SPAC22G7.11c	0.323075	0.560782	0.042619	0.915413	1.07598	0.000190546	0.201483	0.560782
SPAC22H10.02	0.049195	0.948571	0.084746	0.616984	-0.22298	0.107399	0.0185619	0.948571
SPAC22H10.03c	-0.02707	0.994333	0.028903	0.884857	0.212366	0.030903	0.00119974	0.994333
SPAC22H10.04	0.094776	0.0899542	-0.14779	0.359388	0.082414	0.57544	-0.264481	0.0899542
SPAC22H10.05c	0.023319	0.290961	-0.19357	0.141322	-0.11906	0.326588	0.15042	0.290961
SPAC22H10.06c	0.068367	0.905898	-0.09482	0.836961	-0.06118	0.848594	0.0208002	0.905898
SPAC22H10.07	-0.04666	0.977703	0.128474	0.438409	0.129604	0.334965	-0.00797261	0.977703
SPAC22H10.08	0.194411	0.766838	-0.07348	0.709062	-0.14249	0.247742	0.0617144	0.766838
SPAC22H10.09	-0.23095	0.399296	-0.1018	0.69368	0.549394	5.88844e-05	-0.190624	0.399296
SPAC22H10.10	0.129761	0.943883	0.329751	0.161219	0.252316	0.166341	-0.0246788	0.943883
SPAC22H10.11c	-0.03461	0.977208	-0.42589	9.54993e-05	-0.08839	0.462381	-0.00622549	0.977208
SPAC22H10.12c	0.008548	0.192765	0.08091	0.525897	-0.04393	0.770903	0.204433	0.192765
SPAC22H10.13	0.855372	1.70774e-31	2.06689	6.30957e-59	1.6638	1.54882e-08	1.68836	1.70774e-31
SPAC22H12.01c	0.396496	0.796395	0.294876	0.0819106	1.18216	1.09648e-09	0.0842983	0.796395
SPAC22H12.02	0.037884	0.652349	-0.05508	0.708512	-0.07292	0.522396	0.0807164	0.652349
SPAC22H12.03	0.193794	0.184739	0.423125	0.0374926	0.34218	0.040738	0.29301	0.184739
SPAC22H12.04c	-0.03327	0.510225	-0.39911	0.00144544	-0.22438	0.00229087	-0.104557	0.510225
SPAC22H12.05c	0.008774	0.88563	0.336076	0.0410819	0.039851	0.819974	0.0393162	0.88563
SPAC23A1.02c	-0.14396	0.339232	-0.94736	2.95121e-05	-0.27923	0.342768	-0.278246	0.339232
SPAC23A1.03	-0.26449	0.000108493	-1.63021	2.51189e-45	-0.96587	7.94328e-23	-0.436206	0.000108493
SPAC23A1.04c	0.012859	0.571735	-0.05829	0.766609	0.193407	0.139637	-0.118677	0.571735
SPAC23A1.05	-0.20687	0.0778195	-0.09954	0.702089	-0.0043	0.979535	-0.271527	0.0778195
SPAC23A1.06c	0.125766	0.971564	0.723215	3.16228e-09	0.521467	2.51189e-07	-0.0106832	0.971564
SPAC23A1.07	0.008953	0.959704	-0.10656	0.62731	-0.04875	0.815267	-0.0155028	0.959704
SPAC23A1.08c	0.032559	0.141628	-0.44413	9.54993e-05	-0.19128	0.0446684	-0.219559	0.141628
SPAC23A1.09	0.025486	0.424173	-0.0262	0.910121	0.128271	0.416869	0.158134	0.424173
SPAC23A1.10	-0.0327	0.0165634	-0.12453	0.353658	-0.20647	0.0489779	-0.305655	0.0165634
SPAC23A1.11	0.035963	0.0687722	-0.76031	1.58489e-08	-0.46966	2.23872e-05	-0.28884	0.0687722
SPAC23A1.12c	-0.03096	0.714023	-0.12648	0.299012	-0.14947	0.057544	0.0607227	0.714023
SPAC23A1.14c	0.061974	0.00330291	1.08852	6.30957e-27	0.252228	0.018197	0.387424	0.00330291
SPAC23A1.15c	0.05404	0.249952	0.239215	0.14917	0.281964	0.0436516	0.216305	0.249952
SPAC23A1.16c	-0.03719	0.767653	0.240366	0.381083	0.211305	0.383707	0.106955	0.767653
SPAC23A1.17	0.09005	0.792067	-0.07885	0.641041	-0.06648	0.476431	-0.0530223	0.792067
SPAC23A1.18c	-0.1599	0.58098	0.013973	0.947157	0.024082	0.865167	0.104893	0.58098
SPAC23A1.19c	0.108351	0.360976	0.195771	0.146187	0.326789	0.00151356	0.145383	0.360976
SPAC23A1.20	0.135959	0.849362	0.175819	0.447384	0.004087	0.988189	0.0613597	0.849362
SPAC23C11.01	-0.27475	0.156546	-0.12436	0.556173	-0.13001	0.28119	-0.218837	0.156546
SPAC23C11.02c	0.097099	0.80085	-0.31001	0.0136343	-0.25069	0.0123027	-0.0524596	0.80085
SPAC23C11.03	-0.36068	0.708652	-0.76017	1.51356e-08	-0.6491	5.88844e-08	-0.0670233	0.708652
SPAC23C11.04c	1.03392	0.119864	0.577089	0.000229087	1.1915	2.51189e-14	-0.314966	0.119864
SPAC23C11.05	-0.08196	0.592627	0.136517	0.275882	-0.2364	0.0018197	-0.0941041	0.592627
SPAC23C11.06c	0.254952	0.571374	0.56259	0.00263027	1.19414	1.58489e-14	-0.146937	0.571374
SPAC23C11.07	0.025284	0.529747	0.75314	0.0500624	0.487762	0.11508	0.159248	0.529747
SPAC23C11.08	0.020873	0.655715	-0.08424	0.658936	-0.08074	0.597035	0.0957802	0.655715
SPAC23C11.09	-0.16965	0.78407	-0.23249	0.0340295	-0.31287	5.62341e-05	-0.0437487	0.78407
SPAC23C11.10	0.112178	0.742087	0.420828	0.255717	0.89541	0.000691831	-0.132783	0.742087
SPAC23C11.11	0.017773	0.187617	0.218553	0.0384592	0.017171	0.887565	0.157771	0.187617
SPAC23C11.12	-0.12978	0.918783	-0.06252	0.840899	-0.10846	0.647143	-0.0385727	0.918783
SPAC23C11.13c	-0.13911	0.130577	-0.37829	0.00263027	-0.59323	6.30957e-11	0.217083	0.130577
SPAC23C11.14	-0.09868	0.00147315	-0.52715	3.0903e-08	-0.23807	0.0691831	-0.369135	0.00147315
SPAC23C11.15	-0.08495	0.719493	-0.23325	0.0917656	-0.15573	0.207491	-0.0752541	0.719493
SPAC23C11.16	-0.03563	0.559607	-0.34015	0.103582	0.093528	0.587489	-0.1253	0.559607
SPAC23C11.17	0.014042	0.515378	0.590783	5.12861e-10	0.026251	0.853297	0.0938911	0.515378
SPAC23C4.02	0.095526	0.645196	-0.09539	0.596381	0.303842	0.0331131	-0.104954	0.645196
SPAC23C4.03	-0.09032	0.0352201	-0.1703	0.18473	0.089952	0.348337	-0.228411	0.0352201
SPAC23C4.04c	0.634562	0.283735	0.419389	0.0779986	0.207178	0.42658	0.292776	0.283735
SPAC23C4.05c	0.158379	0.0327647	-0.17425	0.168523	-0.30544	0.00512861	0.264503	0.0327647
SPAC23C4.06c	-0.21022	0.393056	-0.7824	3.38844e-06	-0.64917	2.95121e-08	0.169267	0.393056
SPAC23C4.07	-0.12492	0.8111	-0.36215	0.323893	0.258072	0.42462	-0.0982317	0.8111
SPAC23C4.08	-0.07109	0.796739	-0.01771	0.926708	0.054084	0.685488	-0.0558834	0.796739
SPAC23C4.09c	0.023429	0.679319	-0.11737	0.481213	-0.23121	0.0616595	0.0778753	0.679319
SPAC23C4.10	0.049747	0.797297	0.009076	0.967206	-0.02826	0.869561	0.059355	0.797297
SPAC23C4.11	-0.25037	0.969606	0.565431	0.0020893	-0.0826	0.647143	0.0113262	0.969606
SPAC23C4.12	-0.0336	0.00646823	-0.11584	0.493044	0.110647	0.468813	-0.373854	0.00646823
SPAC23C4.13	0.044213	0.846166	-0.53475	0.00269153	0.429766	0.0102329	-0.0619022	0.846166
SPAC23C4.14	-0.01524	0.266367	-0.10762	0.52623	-0.44501	0.000562341	0.187243	0.266367
SPAC23C4.15	-0.0233	0.132042	-0.26816	0.0138482	-0.03164	0.811895	-0.186618	0.132042
SPAC23C4.16c	-0.01304	0.401947	0.301244	0.0244692	-0.01997	0.898049	0.14446	0.401947
SPAC23C4.17	-0.15306	0.961075	-0.35285	0.0040738	-0.43827	6.30957e-05	-0.0120416	0.961075
SPAC23C4.18c	0.129191	0.938047	0.325439	0.013441	0.423288	0.000131826	0.0200447	0.938047
SPAC23C4.19	-0.06519	0.787315	-0.01383	0.926331	-0.16929	0.0676083	0.0492635	0.787315
SPAC23D3.01	-0.11009	0.894568	0.121045	0.49541	0.080387	0.654636	0.0329685	0.894568
SPAC23D3.02	0.071892	0.985941	-0.37506	0.0047863	-0.21225	0.1	-0.00492474	0.985941
SPAC23D3.03c	-0.11746	0.474731	-0.21038	0.101204	-0.09274	0.342768	-0.101559	0.474731
SPAC23D3.04c	-0.19959	0.000493576	-0.47847	1.12202e-06	-0.09614	0.363078	-0.34238	0.000493576
SPAC23D3.06c	-0.05028	0.80635	-0.08128	0.547786	-0.23174	0.0134896	0.0436587	0.80635
SPAC23D3.07	-0.10988	0.109487	0.187292	0.0895501	-0.0616	0.559758	0.201472	0.109487
SPAC23D3.08	-0.00217	0.653984	0.075639	0.620645	0.028137	0.833873	0.0812992	0.653984
SPAC23D3.09	-0.06806	0.154046	-0.04831	0.815337	-0.18016	0.11722	0.196824	0.154046
SPAC23D3.10c	0.279831	0.464191	0.402632	0.0011749	0.421046	0.000645654	-0.121722	0.464191
SPAC23D3.11	-0.10379	0.592627	-0.39389	0.0202587	-0.52826	0.00147911	0.125737	0.592627
SPAC23D3.12	-0.96906	2.84546e-47	0.42402	0.250158	-1.40166	6.30957e-67	1.88283	2.84546e-47
SPAC23D3.13c	-0.10002	0.623837	0.064336	0.754929	0.211431	0.0537032	0.093177	0.623837
SPAC23D3.14c	0.037111	0.632922	0.290079	0.068831	-0.17518	0.322849	0.122599	0.632922
SPAC23D3.16	-0.24819	0.810105	-0.3996	0.093813	-1.13897	4.16869e-07	-0.0716543	0.810105
SPAC23D3.17	-0.20048	0.770872	0.394595	0.0572186	0.217232	0.353997	0.0921665	0.770872
SPAC23E2.01	0.123498	0.200549	0.36566	0.0177316	0.080216	0.559758	-0.20656	0.200549
SPAC23E2.02	0.039879	0.866088	0.078242	0.6584	0.228068	0.057544	-0.0431874	0.866088
SPAC23E2.03c	-0.14676	0.0165634	0.111024	0.630665	-0.40052	0.0954993	0.511131	0.0165634
SPAC23G3.01	-0.1587	0.374784	-0.1117	0.367516	-0.08666	0.395367	0.11134	0.374784
SPAC23G3.02c	0.491803	0.992802	0.378787	0.0106202	1.23561	6.30957e-31	0.0029598	0.992802
SPAC23G3.03	0.566299	0.568365	0.364243	0.0120364	0.774652	1.77828e-05	0.137197	0.568365
SPAC23G3.04	-0.15523	0.906868	-0.27814	0.191566	-0.22182	0.187068	-0.0409626	0.906868
SPAC23G3.05c	0.141877	0.541125	-0.12207	0.488069	0.240723	0.0489779	-0.113001	0.541125
SPAC23G3.06	-0.15816	0.478372	-0.49895	2.81838e-08	-0.437	2.13796e-07	-0.0899348	0.478372
SPAC23G3.07c	0.484822	0.86861	0.670297	0.000524807	0.668776	1.23027e-06	0.0467226	0.86861
SPAC23G3.08c	0.144567	0.569416	0.196396	0.16136	0.404651	0.000794328	0.0985677	0.569416
SPAC23G3.09	-0.10463	0.408222	-0.06985	0.635845	-0.18126	0.0776247	0.129003	0.408222
SPAC23G3.10c	-0.21612	0.645196	-0.07444	0.681797	-0.14934	0.195884	0.0985626	0.645196
SPAC23G3.11	-0.03403	0.609458	0.097536	0.573431	0.216704	0.0218776	0.0863641	0.609458
SPAC23G3.12c	-0.15189	0.974823	-0.28089	0.0281425	-0.33867	0.000977237	-0.00773188	0.974823
SPAC23H3.02c	0.011804	0.0952495	0.213	0.160716	0.135022	0.371535	0.279971	0.0952495
SPAC23H3.03c	-0.08648	0.791076	0.179743	0.46896	0.230798	0.189671	0.0811385	0.791076
SPAC23H3.04	-0.09908	0.943048	0.277046	0.377431	-0.26908	0.337287	-0.0324486	0.943048
SPAC23H3.05c	0.068519	0.516409	0.011542	0.955256	0.180719	0.105196	-0.10514	0.516409
SPAC23H3.06	-0.13716	0.803788	-0.18195	0.177387	-0.05537	0.656145	-0.0540301	0.803788
SPAC23H3.07c	0.046556	0.625756	0.035345	0.856058	0.04384	0.781628	0.0926948	0.625756
SPAC23H3.08c	-0.06756	0.803777	0.131588	0.550844	-0.03653	0.863575	0.0740022	0.803777
SPAC23H3.09c	0.055476	0.00925526	-0.44991	8.31764e-05	0.189734	0.0812831	-0.331568	0.00925526
SPAC23H3.10	-0.13326	0.99345	-0.1588	0.271538	-0.11154	0.353997	0.001877	0.99345
SPAC23H3.11c	0.17026	0.669912	0.090846	0.643475	0.288473	0.0380189	-0.0972249	0.669912
SPAC23H3.12c	-0.04037	0.822313	0.434909	0.164724	0.308432	0.240436	0.0873441	0.822313
SPAC23H3.13c	0.19947	5.73276e-05	-1.40613	1.58489e-28	0.266253	0.129718	-0.499796	5.73276e-05
SPAC23H3.14	0.014201	0.78407	-0.39618	0.00223872	-0.1407	0.304789	-0.0583481	0.78407
SPAC23H3.15c	0.669952	0.0927963	-0.67247	0.0568567	1.11282	0.00047863	-0.478455	0.0927963
SPAC23H4.01c	0.226042	8.61495e-08	-0.6823	1.7378e-10	0.282762	0.00851138	-0.638272	8.61495e-08
SPAC23H4.02	0.129878	0.434619	-0.2494	0.0827508	0.149931	0.297167	-0.148086	0.434619
SPAC23H4.03c	-0.16329	0.50731	0.110616	0.45533	-0.04937	0.685488	0.100025	0.50731
SPAC23H4.04	-0.12133	0.472533	-0.04464	0.849216	-0.13193	0.358096	0.15089	0.472533
SPAC23H4.05c	0.103312	0.0198692	0.370319	0.391919	0.80608	0.00977237	-0.613155	0.0198692
SPAC23H4.06	0.125301	0.850314	0.840103	1.31826e-09	-0.23267	0.187068	0.0578207	0.850314
SPAC23H4.07c	-0.08526	0.820385	-0.31373	0.0553395	-0.05994	0.666807	-0.0473114	0.820385
SPAC23H4.08	0.260356	0.766367	0.346346	0.0193926	0.39779	0.000794328	0.0707891	0.766367
SPAC23H4.09	-0.22055	0.294503	-1.02639	5.01187e-24	-0.58952	3.16228e-14	-0.124287	0.294503
SPAC23H4.10c	-0.17858	0.839413	0.00898	0.965084	0.349508	0.00239883	0.0444627	0.839413
SPAC23H4.11c	-0.21196	0.328735	0.078437	0.736925	-0.23355	0.115345	0.201191	0.328735
SPAC23H4.12	-0.01571	0.940801	-0.4286	0.000691831	-0.42488	2.23872e-05	-0.0176618	0.940801
SPAC23H4.13c	-0.03183	0.687267	0.014349	0.965084	0.380675	0.0199526	-0.109712	0.687267
SPAC23H4.14	-0.07264	0.827556	0.005591	0.98512	0.021888	0.89454	-0.0604868	0.827556
SPAC23H4.15	-0.1756	0.0751001	-0.64006	1.04713e-10	-0.32753	0.0190546	-0.276617	0.0751001
SPAC23H4.16c	-0.06899	0.750888	-0.00891	0.972718	0.02539	0.878011	-0.0794307	0.750888
SPAC23H4.17c	-0.01966	0.980918	-0.15597	0.504126	-0.13884	0.433511	0.00828344	0.980918
SPAC23H4.18c	-0.07906	0.944649	-0.47347	0.0020893	-0.07275	0.648634	-0.019986	0.944649
SPAC23H4.21	-0.15965	0.060712	-0.09447	0.747102	-0.32664	0.237137	0.413091	0.060712
SPAC24B11.05	0.018607	0.499726	0.168783	0.411286	0.24046	0.24322	0.169185	0.499726
SPAC24B11.06c	0.02738	0.797144	-0.06287	0.695634	-0.05015	0.635331	0.0401396	0.797144
SPAC24B11.07c	-0.05156	0.26805	-0.41036	0.00389045	0.007696	0.964717	-0.197091	0.26805
SPAC24B11.08c	-0.07872	0.800835	0.050889	0.723781	-0.11009	0.264241	0.0429317	0.800835
SPAC24B11.09	-0.17158	0.339232	-0.17602	0.365603	0.019065	0.917698	-0.178775	0.339232
SPAC24B11.10c	-0.10125	0.65809	0.285825	0.0312727	0.082131	0.470977	0.0719474	0.65809
SPAC24B11.11c	0.042411	0.401634	-0.24646	0.0668635	0.076213	0.587489	-0.152498	0.401634
SPAC24B11.12c	-0.02503	0.0497873	-0.65943	1.99526e-11	0.084755	0.601174	-0.286057	0.0497873
SPAC24B11.13	-0.08061	0.00030587	-0.34973	0.00269153	0.085256	0.402717	-0.392953	0.00030587
SPAC24B11.14	-0.45059	0.596906	-0.61538	0.0901451	-0.92021	0.000331131	-0.193047	0.596906
SPAC24C9.02c	0.20485	0.110731	-0.09768	0.633336	-0.03973	0.798914	-0.24368	0.110731
SPAC24C9.03	-0.0243	0.703655	0.023053	0.894981	-0.1747	0.0758578	0.062803	0.703655
SPAC24C9.04	-0.11265	0.499726	0.083127	0.67184	0.162507	0.230675	-0.140597	0.499726
SPAC24C9.05c	-0.00565	0.0662177	-0.07525	0.655408	-0.25728	0.017378	0.246125	0.0662177
SPAC24C9.06c	0.063363	0.905608	0.14639	0.309481	0.234213	0.00954993	0.0232758	0.905608
SPAC24C9.07c	0.91195	0.572137	0.718811	0.000776247	1.74997	1.99526e-50	0.107537	0.572137
SPAC24C9.08	0.225752	0.0449783	0.945568	4.67735e-08	0.581251	0.0371535	0.330954	0.0449783
SPAC24C9.09	0.082155	0.850314	-0.01206	0.959619	0.115213	0.409261	-0.0473169	0.850314
SPAC24C9.10c	0.002563	0.252127	0.107822	0.528363	-0.0874	0.506991	0.186805	0.252127
SPAC24C9.11	-0.14594	0.86155	-0.16732	0.274667	-0.04753	0.804267	-0.0467612	0.86155
SPAC24C9.12c	-0.14197	0.904568	-0.7955	1e-14	-0.55715	0.0239883	0.0302086	0.904568
SPAC24C9.13c	0.04972	0.469897	-0.10699	0.662252	-0.30384	0.112202	0.179094	0.469897
SPAC24C9.14	0.135452	0.44424	0.023374	0.903256	0.283364	0.017378	-0.143696	0.44424
SPAC24C9.15c	0.166525	0.765824	0.39169	0.368892	-0.62429	0.0691831	0.116482	0.765824
SPAC24C9.16c	0.011274	0.793477	0.582757	6.60693e-05	-0.12427	0.493174	-0.0619262	0.793477
SPAC24H6.01c	-0.10151	0.99345	-0.39182	0.0704964	-0.61646	2.39883e-05	-0.00227819	0.99345
SPAC24H6.02c	-0.202	0.805536	-0.1893	0.462176	-0.15358	0.512861	-0.0838528	0.805536
SPAC24H6.03	0.031976	0.717166	-0.04223	0.835451	0.045747	0.772681	-0.0751531	0.717166
SPAC24H6.04	0.115013	0.704574	0.131183	0.217224	0.232213	0.047863	0.0688573	0.704574
SPAC24H6.05	-0.03548	0.159156	-0.47788	0.00025704	0.092776	0.586138	-0.259633	0.159156
SPAC24H6.06	-0.00534	0.0134372	-0.07208	0.69028	-0.38537	0.00537032	0.363898	0.0134372
SPAC24H6.07	0.009391	0.206773	-0.55176	2.13796e-07	-0.32575	0.000128825	-0.193991	0.206773
SPAC24H6.08	0.047591	0.415885	-0.32756	0.0455774	0.133241	0.438531	-0.194265	0.415885
SPAC24H6.09	-0.02328	0.977208	0.314531	0.0123264	0.072286	0.544503	-0.00649301	0.977208
SPAC24H6.10c	-0.21338	0.927963	-0.52108	2.5704e-06	-0.64406	3.16228e-19	-0.0212265	0.927963
SPAC24H6.11c	0.364207	0.110731	0.057857	0.778409	0.399436	0.236048	-0.441753	0.110731
SPAC24H6.12c	-0.00965	0.620307	-0.21424	0.154282	0.14211	0.310456	-0.110101	0.620307
SPAC24H6.13	0.060198	0.951378	0.144736	0.390525	0.023069	0.897635	0.0147611	0.951378
SPAC25A8.01c	-0.08951	0.663384	-0.30163	0.00398107	-0.29547	0.00251189	-0.0677744	0.663384
SPAC25A8.02	0.102153	0.849065	0.288573	0.150856	0.298123	0.0676083	-0.056252	0.849065
SPAC25A8.03c	-0.07175	0.691316	0.118995	0.571275	0.221784	0.115878	0.105063	0.691316
SPAC25B8.01	0.123192	0.59542	-0.04302	0.816321	0.260547	0.0467735	0.138588	0.59542
SPAC25B8.02	0.14887	0.730422	0.009873	0.967382	-0.17192	0.28774	-0.0824474	0.730422
SPAC25B8.03	-0.00878	0.000183353	0.265701	0.0281474	0.114942	0.291072	0.437327	0.000183353
SPAC25B8.04c	-0.05128	0.475783	0.219317	0.172942	0.082253	0.61235	-0.14385	0.475783
SPAC25B8.05	0.005744	0.969073	0.066844	0.71716	-0.12036	0.401791	0.0113314	0.969073
SPAC25B8.06c	0.162189	0.146352	0.303195	0.0326356	0.125811	0.353183	0.222147	0.146352
SPAC25B8.07c	-0.22081	0.8111	-0.0715	0.818929	0.107049	0.519996	-0.0715539	0.8111
SPAC25B8.08	0.088209	0.475783	-0.00277	0.992295	0.130632	0.477529	0.149614	0.475783
SPAC25B8.09	0.313744	0.28137	0.117861	0.580354	0.52746	0.00144544	-0.248741	0.28137
SPAC25B8.10	0.062465	0.813817	-0.16194	0.312358	-0.31383	0.0251189	-0.0508964	0.813817
SPAC25B8.11	0.033326	0.54408	0.500121	4.46684e-07	0.291445	0.00630957	0.100867	0.54408
SPAC25B8.12c	0.254036	0.0168359	-0.21119	0.294694	-0.18436	0.216272	-0.385022	0.0168359
SPAC25B8.13c	0.014412	0.339232	1.76516	1.58489e-87	-0.19311	0.563638	0.315039	0.339232
SPAC25B8.14	-0.0488	0.889417	0.417685	0.01313	0.308581	0.0501187	-0.0393341	0.889417
SPAC25B8.15c	0.010512	0.77104	0.064312	0.777825	-0.23397	0.0776247	0.0694275	0.77104
SPAC25B8.16	-0.0709	0.499726	0.146397	0.36175	-0.03761	0.800571	-0.121761	0.499726
SPAC25B8.17	-0.1475	0.647013	0.007604	0.978115	-0.19672	0.132434	0.106877	0.647013
SPAC25B8.18	0.188953	0.822499	-0.00338	0.992295	0.545849	0.00467735	-0.0767713	0.822499
SPAC25B8.19c	0.106928	0.240007	-0.22155	0.165243	0.141413	0.477529	-0.233614	0.240007
SPAC25B8.20	0.043312	0.623837	-0.32728	0.204028	-0.34472	0.144877	-0.158956	0.623837
SPAC25G10.01	-0.1805	0.712443	-0.09184	0.570469	-0.085	0.526017	0.0732398	0.712443
SPAC25G10.02	0.257563	0.296888	0.455055	0.156051	0.159828	0.605341	0.323666	0.296888
SPAC25G10.03	-0.13826	0.581092	0.088438	0.512741	-0.11246	0.282488	-0.0747422	0.581092
SPAC25G10.04c	0.038995	0.679214	0.159092	0.632737	0.513361	0.0204174	-0.141588	0.679214
SPAC25G10.05c	-0.30051	0.842743	-0.67869	1.99526e-12	-0.62579	3.16228e-19	-0.0353934	0.842743
SPAC25G10.06	-0.07836	0.456656	-0.57392	3.80189e-09	-0.21661	0.0194984	-0.117636	0.456656
SPAC25G10.07c	0.108693	0.803777	0.042062	0.857097	0.185646	0.311172	0.0595057	0.803777
SPAC25G10.08	-0.15765	0.72626	-0.41237	6.45654e-05	-0.42918	6.30957e-11	-0.0498585	0.72626
SPAC25G10.09c	0.001812	0.937881	0.318993	0.0272859	-0.03696	0.798914	0.0193974	0.937881
SPAC25H1.02	0.194278	0.000121567	-0.81792	6.0256e-06	-0.23663	0.269153	-0.636365	0.000121567
SPAC25H1.03	0.196425	0.00461423	0.86827	0.000316228	0.459695	0.0870964	0.650395	0.00461423
SPAC25H1.04	-0.13523	0.408864	-0.29946	0.172154	-0.21286	0.291072	-0.212964	0.408864
SPAC25H1.05	-0.11933	0.564564	-0.39706	0.0119086	-0.20177	0.18281	-0.119509	0.564564
SPAC25H1.06	0.142199	0.838342	0.090268	0.534713	0.125901	0.291072	0.0442356	0.838342
SPAC25H1.07	-0.15475	0.936097	0.025615	0.902319	-0.17079	0.0891251	0.0151881	0.936097
SPAC25H1.08c	0.613022	4.50945e-13	0.018136	0.94251	0.823967	1.58489e-15	-0.688351	4.50945e-13
SPAC25H1.09	0.6888	0.0315662	0.105918	0.846594	1.63053	2.0893e-07	-0.562357	0.0315662
SPAC25H1.10c	-0.17873	0.280456	0.04878	0.897418	-0.20041	0.187932	-0.234271	0.280456
SPAC26A3.01	-0.065	0.252137	-0.03615	0.795859	0.023548	0.831189	-0.15323	0.252137
SPAC26A3.02	0.15315	0.870765	0.524942	7.07946e-05	0.377218	0.00109648	0.0366157	0.870765
SPAC26A3.03c	-0.11375	0.99345	-1.30445	2.13796e-09	-1.52925	1.58489e-12	-0.00277176	0.99345
SPAC26A3.04	-0.03243	0.51795	-0.50562	4.89779e-05	-0.33576	0.00047863	-0.102465	0.51795
SPAC26A3.05	-0.04391	0.956332	0.188824	0.0868694	0.221785	0.00912011	0.0110751	0.956332
SPAC26A3.06	-0.03159	0.703666	0.055158	0.798149	-0.16088	0.357273	0.0889348	0.703666
SPAC26A3.07c	-0.05982	0.528045	-0.56257	1.07152e-07	-0.32108	0.000501187	-0.105143	0.528045
SPAC26A3.08	-0.17703	0.670675	-0.3604	0.0042658	-0.47752	2.39883e-07	-0.0736391	0.670675
SPAC26A3.09c	-0.19841	0.784676	-0.08951	0.566492	-0.00317	0.982494	-0.054504	0.784676
SPAC26A3.10	-0.128	0.493712	-0.36847	0.00104713	0.215356	0.057544	-0.106246	0.493712
SPAC26A3.11	0.114369	0.812051	0.476305	1.07152e-05	0.074365	0.548277	-0.0526704	0.812051
SPAC26A3.12c	-0.109	0.915247	-0.09554	0.482512	0.042003	0.719449	0.0220717	0.915247
SPAC26A3.14c	-0.04191	0.842743	0.170998	0.25324	0.063669	0.691831	-0.0460018	0.842743
SPAC26A3.15c	-0.12927	0.354105	-0.07899	0.620645	-0.33855	0.000331131	0.127896	0.354105
SPAC26A3.16	0.094822	0.977208	-0.03703	0.84614	0.078207	0.464515	-0.0075939	0.977208
SPAC26A3.17c	0.054117	0.399296	-0.05765	0.736925	-0.16689	0.162555	-0.12373	0.399296
SPAC26F1.01	0.044169	0.867604	0.101802	0.547786	0.11156	0.418794	-0.0410364	0.867604
SPAC26F1.02	0.334433	0.703666	0.036732	0.913213	-0.00278	0.992887	0.126393	0.703666
SPAC26F1.03	-0.12269	0.987161	-0.2184	0.0705766	-0.38076	6.45654e-05	0.00370324	0.987161
SPAC26F1.04c	0.657674	0.97655	0.386225	0.00954993	1.38736	6.30957e-20	0.0100712	0.97655
SPAC26F1.05	0.263504	0.0091887	0.731373	0.00588844	1.16004	9.12011e-08	-0.633016	0.0091887
SPAC26F1.06	0.213443	0.75073	0.176659	0.234863	0.011966	0.920026	0.0614909	0.75073
SPAC26F1.07	0.389192	0.00856269	0.398169	0.0109204	0.539531	0.000151356	0.371129	0.00856269
SPAC26F1.08c	0.027248	0.945381	0.252474	0.135086	0.443772	0.000204174	-0.0197038	0.945381
SPAC26F1.09	0.022592	0.485719	-0.08133	0.65255	0.241429	0.057544	-0.127626	0.485719
SPAC26F1.10c	0.270481	5.93976e-06	0.006903	0.978388	0.271061	0.047863	-0.628497	5.93976e-06
SPAC26F1.11	0.598545	0.9136	0.916736	0.00794328	2.02488	7.94328e-12	-0.0477595	0.9136
SPAC26F1.12c	-0.0267	0.0492637	-0.55041	4.2658e-05	-0.39468	0.000489779	-0.306403	0.0492637
SPAC26F1.13c	-0.19109	0.805536	-0.48319	1.09648e-05	-0.2145	0.0120226	-0.0419227	0.805536
SPAC26F1.14c	0.404077	0.223327	0.756241	2.34423e-09	0.604576	0.000186209	0.249241	0.223327
SPAC26H5.02c	0.131742	0.0119592	0.06685	0.773457	0.087218	0.668344	0.448221	0.0119592
SPAC26H5.03	0.106553	0.545169	0.270487	0.1107	0.136701	0.381066	-0.133109	0.545169
SPAC26H5.04	0.097051	0.570701	0.184879	0.301865	0.406262	0.00588844	-0.123725	0.570701
SPAC26H5.05	0.054463	0.499726	-0.2322	0.050562	-0.06651	0.547016	-0.109428	0.499726
SPAC26H5.06	0.023274	0.772854	0.234201	0.14068	0.354288	0.0025704	0.0607814	0.772854
SPAC26H5.07c	-0.28318	0.000123319	-0.0645	0.711245	-0.19343	0.0147911	-0.338513	0.000123319
SPAC26H5.08c	-0.25349	0.750639	0.239091	0.152465	0.006773	0.968947	-0.0629343	0.750639
SPAC26H5.09c	-0.65575	2.21291e-08	-0.75364	9.54993e-06	-0.98719	1e-18	-0.595516	2.21291e-08
SPAC26H5.10c	0.064749	7.90077e-05	0.004236	0.982546	0.051114	0.749894	-0.420221	7.90077e-05
SPAC26H5.11	0.179339	0.00409123	-0.36786	0.00223872	0.153442	0.200909	-0.409033	0.00409123
SPAC26H5.12	-0.05991	0.423802	-0.32052	0.0116533	-0.20338	0.0630957	0.130818	0.423802
SPAC26H5.13c	-0.32018	0.580959	-0.11281	0.544687	-0.30479	0.0047863	0.0937433	0.580959
SPAC27D7.02c	-0.0639	0.896863	0.103928	0.481213	-0.16764	0.229087	0.0293937	0.896863
SPAC27D7.03c	0.097643	0.0531418	1.72928	7.94328e-13	1.29024	8.31764e-09	0.533882	0.0531418
SPAC27D7.04	0.071532	0.943048	-0.13208	0.516344	0.136863	0.430527	-0.0223258	0.943048
SPAC27D7.05c	0.096099	0.595051	0.277493	0.294588	0.122934	0.626614	0.159207	0.595051
SPAC27D7.06	0.018915	0.291366	0.025095	0.897716	-0.10624	0.334965	0.154141	0.291366
SPAC27D7.07c	-0.00926	0.980837	-0.28482	0.0890162	-0.34029	0.00223872	-0.00585128	0.980837
SPAC27D7.08c	0.09795	0.354105	-0.33081	0.0790986	-0.54875	0.000676083	-0.232586	0.354105
SPAC27D7.09c	0.290348	0.435696	-0.30635	0.385502	1.20223	7.4131e-07	-0.228683	0.435696
SPAC27D7.11c	0.227618	2.61765e-39	-0.29731	0.518455	0.432575	0.126474	1.87618	2.61765e-39
SPAC27D7.12c	-0.00718	0.897587	-0.0644	0.847559	0.377709	0.0891251	-0.0469588	0.897587
SPAC27D7.13c	0.144597	0.93993	-0.07439	0.857097	1.43012	2.51189e-12	0.0371612	0.93993
SPAC27D7.14c	0.011065	0.0622012	-0.00795	0.96606	-0.30043	0.00398107	0.242283	0.0622012
SPAC27E2.01	0.108349	0.664048	-0.1933	0.329522	-0.32453	0.0371535	0.107749	0.664048
SPAC27E2.02	0.007901	0.623904	0.048068	0.840899	-0.0135	0.942758	0.101105	0.623904
SPAC27E2.03c	-0.17107	0.508078	-0.43676	1.09648e-05	-0.34376	4.16869e-07	-0.0812158	0.508078
SPAC27E2.04c	0.039604	0.0641633	0.614047	0.117409	0.835994	0.0141254	-0.476072	0.0641633
SPAC27E2.05	0.551663	0.566717	0.219371	0.0811931	0.66007	5.01187e-13	-0.0943765	0.566717
SPAC27E2.06c	0.072064	0.803777	-0.02668	0.908544	-0.19631	0.232274	-0.060251	0.803777
SPAC27E2.07	-0.22042	0.435664	-0.07282	0.706048	-0.19068	0.231206	-0.175368	0.435664
SPAC27E2.09	-0.14758	0.431933	-0.09622	0.61607	0.069616	0.53827	-0.121529	0.431933
SPAC27E2.10c	-0.09888	0.60135	-0.15622	0.435182	-0.04457	0.815643	-0.115259	0.60135
SPAC27E2.11c	0.246277	0.121883	0.489795	0.00158489	-0.03304	0.816206	-0.293718	0.121883
SPAC27E2.12	NA	0.784676	0.079107	0.823884	0.239289	0.230144	0.026495	0.784676
SPAC27E2.14	-0.11342	0.00660514	-0.49073	0.0355268	0.162786	0.506991	-0.513585	0.00660514
SPAC27F1.02c	0.104753	0.360367	0.258284	0.0180468	0.063079	0.516416	0.11984	0.360367
SPAC27F1.03c	-0.05977	0.188816	0.296275	0.0603917	-0.21045	0.233884	0.264175	0.188816
SPAC27F1.04c	0.071674	0.692223	0.321979	0.0882436	0.169736	0.348337	-0.110307	0.692223
SPAC27F1.05c	-0.46749	0.578506	1.64707	9.54993e-07	-0.14504	0.642688	-0.143988	0.578506
SPAC27F1.06c	-0.03191	0.333337	-0.83631	8.31764e-09	-0.43844	0.00891251	-0.164378	0.333337
SPAC27F1.07	-0.07601	0.54726	0.070083	0.579929	-0.0615	0.567545	0.0896978	0.54726
SPAC27F1.08	0.097725	0.103792	0.438289	0.00120226	0.171423	0.103276	0.212086	0.103792
SPAC27F1.09c	-0.01832	0.0684541	0.33551	0.00190546	0.243529	0.0047863	0.209232	0.0684541
SPAC27F1.10	0.017461	0.908336	0.016655	0.978178	0.390955	0.268534	-0.0436676	0.908336
SPAC29A4.02c	0.061769	0.000172635	-0.40366	0.00169824	0.017118	0.869561	-0.423833	0.000172635
SPAC29A4.03c	-0.11471	0.0620168	0.018124	0.914286	-0.16198	0.107152	0.226922	0.0620168
SPAC29A4.04c	-0.22646	0.622348	-0.86405	1.25893e-16	-0.57703	7.94328e-14	-0.0701246	0.622348
SPAC29A4.05	-0.01847	0.912399	-0.05528	0.791509	0.071456	0.561048	0.024242	0.912399
SPAC29A4.06c	-0.10809	0.128609	0.389926	0.0294053	0.1871	0.254683	0.29223	0.128609
SPAC29A4.07	-0.03468	0.456001	0.44983	0.0057544	0.276866	0.0416869	0.163744	0.456001
SPAC29A4.08c	-0.12044	0.169937	-0.05207	0.701505	-0.35609	4.0738e-05	0.16256	0.169937
SPAC29A4.09	-0.04062	0.0126835	-0.13292	0.479408	-0.2288	0.074131	0.307578	0.0126835
SPAC29A4.10	0.038244	0.475178	-0.07193	0.708489	0.196683	0.100462	-0.13911	0.475178
SPAC29A4.11	0.304864	0.834892	-0.1961	0.393416	0.757583	3.71535e-06	0.0712717	0.834892
SPAC29A4.12c	-0.09531	0.449009	-0.13113	0.805048	0.790377	0.020893	-0.215683	0.449009
SPAC29A4.13	-0.04724	0.650492	0.310571	0.0765556	-0.05746	0.72778	0.106082	0.650492
SPAC29A4.14c	0.249605	0.868657	0.078823	0.618288	0.299003	0.0112202	0.0368739	0.868657
SPAC29A4.15	-0.04118	0.873963	-0.06919	0.627037	-0.12236	0.126183	0.0275868	0.873963
SPAC29A4.16	-0.09664	0.375315	-0.16841	0.125161	-0.11015	0.169824	-0.11125	0.375315
SPAC29A4.17c	0.104538	0.813817	1.27202	5.24807e-07	0.450583	0.136773	0.0999059	0.813817
SPAC29A4.18	-0.0076	0.490916	0.165617	0.293256	-0.13778	0.195884	0.113223	0.490916
SPAC29A4.19c	-0.00653	0.701946	0.242835	0.213112	0.430655	0.000288403	-0.0837911	0.701946
SPAC29A4.20	0.015654	0.974823	0.071587	0.6753	-0.14918	0.328852	0.00886104	0.974823
SPAC29A4.22	0.011561	!	0.039261	0.892397	-0.00418	0.979355	NA	!
SPAC29A4.23	0.08734	0.271827	-0.08398	0.881576	-0.24385	0.53827	0.349866	0.271827
SPAC29B12.01	-0.01613	0.663751	0.02487	0.889273	0.020067	0.877203	0.0715981	0.663751
SPAC29B12.02c	0.028258	0.0761694	-0.32812	0.00758578	-0.02422	0.847618	-0.208018	0.0761694
SPAC29B12.03	-0.1272	0.647122	0.21199	0.0797833	0.068229	0.564937	0.0790457	0.647122
SPAC29B12.04	0.017406	0.588822	-0.40863	0.00162181	-0.28229	0.0190546	-0.0920477	0.588822
SPAC29B12.05c	0.337541	0.612656	0.219621	0.341877	0.316914	0.119124	-0.144356	0.612656
SPAC29B12.06c	-0.1957	0.663751	-0.28493	0.0355864	-0.27699	0.00758578	-0.0869184	0.663751
SPAC29B12.07	0.119694	0.834486	0.009582	0.962452	0.195076	0.0851138	0.043404	0.834486
SPAC29B12.08	-0.29407	0.0867525	-0.28697	0.048643	-0.41281	0.00269153	-0.218129	0.0867525
SPAC29B12.10c	-0.24856	0.568642	-0.11442	0.407184	-0.17224	0.236048	-0.127601	0.568642
SPAC29B12.11c	-0.08797	0.316018	0.050686	0.855575	0.009226	0.967164	-0.235177	0.316018
SPAC29B12.12	0.108504	0.291617	0.637363	0.09823	1.05773	0.000467735	0.332055	0.291617
SPAC29B12.13	0.095786	0.361982	0.663741	0.0243739	0.09576	0.746449	0.251247	0.361982
SPAC29B12.14c	-0.01797	0.000266714	0.345673	0.0727301	0.097374	0.481948	-0.522857	0.000266714
SPAC29E6.01	0.547364	0.0208456	0.854281	2.51189e-12	0.808181	4.7863e-10	0.348986	0.0208456
SPAC29E6.02	-0.09983	0.655715	0.10833	0.4295	-0.03644	0.794328	0.0776543	0.655715
SPAC29E6.03c	-0.07816	0.36103	-0.06628	0.746645	-0.11939	0.309742	0.131575	0.36103
SPAC29E6.04	-0.21124	0.480321	-0.49431	0.0219095	-0.71535	0.000281838	0.176195	0.480321
SPAC29E6.05c	0.27188	0.0012363	0.431033	0.00501187	0.539784	4.16869e-05	-0.495534	0.0012363
SPAC29E6.06c	-0.20483	0.226548	-0.70079	1.58489e-11	-0.50851	1.62181e-10	-0.172931	0.226548
SPAC29E6.07	0.019509	0.593764	0.002843	0.992149	-0.00457	0.985485	-0.0553874	0.593764
SPAC29E6.08	-0.03955	0.997218	0.887276	1e-12	1.2141	3.98107e-41	-0.000740448	0.997218
SPAC29E6.09	0.02614	0.866103	0.349814	0.059056	0.054892	0.781628	0.0498457	0.866103
SPAC29E6.10c	-0.01317	0.478723	0.088074	0.539526	0.248441	0.0169824	0.127734	0.478723
SPAC2C4.03c	-0.16612	0.409102	-0.02891	0.891698	-0.33076	0.00691831	0.135107	0.409102
SPAC2C4.04c	-0.05006	0.371772	-0.00167	0.995804	0.110891	0.428549	0.166176	0.371772
SPAC2C4.05	-0.26557	0.908036	-0.21148	0.286799	-0.36502	0.000131826	-0.0272084	0.908036
SPAC2C4.06c	0.089925	0.959704	0.007769	0.978115	0.028871	0.863575	-0.0138626	0.959704
SPAC2C4.07c	0.172651	0.962395	0.167056	0.329777	0.787762	1e-11	-0.0156198	0.962395
SPAC2C4.08	0.332481	0.909554	0.442166	0.0313835	0.281095	0.201837	-0.0417161	0.909554
SPAC2C4.09	0.025188	0.980837	0.299895	0.0580287	0.200922	0.194984	0.00796004	0.980837
SPAC2C4.10c	0.069871	0.608659	0.229712	0.17599	0.160457	0.252348	0.117474	0.608659
SPAC2C4.11c	-0.07682	0.419946	-0.45248	0.000436516	-0.24661	0.163305	-0.154128	0.419946
SPAC2C4.12c	-0.10789	0.576406	0.177818	0.257442	0.019827	0.897635	0.109689	0.576406
SPAC2C4.13	-0.1892	0.970054	0.17474	0.340379	0.063349	0.603949	0.0104087	0.970054
SPAC2C4.14c	0.012935	0.968997	0.062975	0.728751	0.088972	0.457088	-0.00982342	0.968997
SPAC2C4.15c	0.149911	0.029723	0.736719	2.04174e-07	0.344882	0.00138038	0.330012	0.029723
SPAC2C4.16c	-0.08104	0.60463	-0.46956	2.81838e-05	-0.2801	0.000269153	-0.0850995	0.60463
SPAC2C4.17c	-0.08288	0.317021	0.475958	0.000107152	0.207753	0.170216	0.194322	0.317021
SPAC2E12.02	0.237943	0.129414	0.224955	0.083148	0.374534	9.33254e-05	-0.192348	0.129414
SPAC2E12.03c	0.023517	0.99345	0.092173	0.724878	0.632975	0.000269153	-0.00317711	0.99345
SPAC2E1P3.01	0.621286	0.958981	0.251032	0.137128	1.45294	7.94328e-23	-0.016726	0.958981
SPAC2E1P3.02c	0.258396	0.366616	0.484626	0.102447	0.904032	0.000151356	0.277135	0.366616
SPAC2E1P3.03c	NA	!	NA	NA	-0.0221	0.85763	NA	!
SPAC2E1P3.04	0.773541	0.000477474	1.52255	3.16228e-18	1.17335	2.51189e-19	-0.522451	0.000477474
SPAC2E1P3.05c	-0.31204	9.75992e-25	-0.15044	0.389523	-0.56815	1.77828e-08	-1.22064	9.75992e-25
SPAC2E1P5.01c	-0.02619	0.620443	0.323947	0.00630957	-0.02051	0.882267	0.0937544	0.620443
SPAC2E1P5.02c	0.099605	0.360641	0.029873	0.934536	0.410236	0.018197	-0.253552	0.360641
SPAC2E1P5.03	-0.06497	0.00147617	-0.19748	0.197208	0.029775	0.814892	-0.309912	0.00147617
SPAC2E1P5.04c	0.348874	0.0308856	0.321954	0.189544	0.446896	0.0316228	0.472139	0.0308856
SPAC2E1P5.05	-0.07633	0.898773	-0.4328	0.00229087	-0.25356	0.0371535	-0.0313621	0.898773
SPAC2F3.01	0.143636	0.399697	-0.1128	0.48881	-0.04913	0.802786	0.145906	0.399697
SPAC2F3.02	-0.13205	0.843253	0.057336	0.745058	-0.08034	0.501187	-0.0398476	0.843253
SPAC2F3.03c	-0.11424	0.961075	-0.32698	0.00512861	-0.32117	0.0017378	-0.011041	0.961075
SPAC2F3.04c	-0.24743	0.801205	-0.08458	0.728224	-0.42878	0.000134896	0.0553083	0.801205
SPAC2F3.05c	0.274375	0.119806	0.595338	9.33254e-05	0.72321	0.000501187	0.319273	0.119806
SPAC2F3.06c	-0.0404	0.912399	-0.23177	0.0450766	0.082148	0.396278	0.0232744	0.912399
SPAC2F3.07c	NA	!	0.096927	0.682263	0.075793	0.563638	NA	!
SPAC2F3.08	0.203278	0.497435	-0.03729	0.891698	0.626012	0.000776247	-0.172521	0.497435
SPAC2F3.09	-0.12728	1.36358e-11	-0.10032	0.455803	0.03616	0.805564	-0.665278	1.36358e-11
SPAC2F3.10	-0.0559	0.652349	0.033544	0.866818	0.018893	0.903441	-0.0881753	0.652349
SPAC2F3.11	0.433403	0.851723	0.396411	0.00199526	0.750193	3.98107e-18	0.0370624	0.851723
SPAC2F3.13c	-0.03244	0.294456	-0.05452	0.783469	-0.27903	0.074131	0.17453	0.294456
SPAC2F3.14c	-0.04953	0.71522	0.198997	0.314778	-0.18695	0.305492	0.0852063	0.71522
SPAC2F3.15	-0.10451	0.921447	-0.18823	0.234881	0.006836	0.966051	0.0247799	0.921447
SPAC2F3.16	-0.17164	0.808163	-0.0189	0.920674	0.092771	0.440555	-0.0553374	0.808163
SPAC2F3.17c	0.004487	0.738811	0.219201	0.119452	-0.22548	0.0707946	0.0757481	0.738811
SPAC2F3.18c	-0.03554	0.952939	0.105235	0.61261	-0.25251	0.0223872	0.0153167	0.952939
SPAC2F7.02c	-0.28062	0.569098	-0.15804	0.27864	-0.16876	0.12106	-0.108381	0.569098
SPAC2F7.03c	0.01214	0.649867	-0.06261	0.681933	0.101288	0.353183	-0.0734712	0.649867
SPAC2F7.04	-0.1487	0.696135	0.268775	0.0576346	0.086729	0.561048	0.0843856	0.696135
SPAC2F7.05c	-0.14694	0.16888	-0.06098	0.682059	0.024247	0.808723	-0.1518	0.16888
SPAC2F7.06c	-0.02571	0.23937	-0.0659	0.905324	0.184046	0.60256	-0.290119	0.23937
SPAC2F7.07c	-0.10718	0.90212	-0.25544	0.0235163	-0.03725	0.765597	-0.0248989	0.90212
SPAC2F7.08c	-0.00232	0.510105	-0.00648	0.981843	0.259979	0.11885	0.152801	0.510105
SPAC2F7.09c	-0.05378	0.652544	0.156157	0.468092	0.091332	0.613762	0.107705	0.652544
SPAC2F7.10	-0.04199	0.818253	-0.06449	0.773457	-0.03441	0.856052	0.0548148	0.818253
SPAC2F7.11	0.166956	0.0445944	-0.18945	0.312324	0.273727	0.103276	-0.318127	0.0445944
SPAC2F7.13c	-0.18182	0.339232	-0.49658	8.51138e-06	-0.47903	4.67735e-09	-0.122517	0.339232
SPAC2F7.14c	-0.21074	0.99345	-0.05781	0.736925	-0.20227	0.0758578	-0.00184592	0.99345
SPAC2F7.15	0.049082	0.88563	0.114937	0.4378	-0.12149	0.366438	0.0325308	0.88563
SPAC2F7.16c	0.034357	0.640976	0.226257	0.0654763	0.313587	0.000912011	0.0888326	0.640976
SPAC2F7.17	-0.01808	0.656165	-0.06214	0.743841	-0.12466	0.366438	-0.0967725	0.656165
SPAC2G11.02	-0.32381	0.0267312	-0.48122	0.0122049	0.003876	0.982653	-0.396221	0.0267312
SPAC2G11.03c	0.040796	0.641492	0.247531	0.0944822	0.336861	0.00954993	0.092449	0.641492
SPAC2G11.04	0.053874	0.449009	0.448923	0.010576	0.136009	0.448745	0.174223	0.449009
SPAC2G11.05c	-0.07117	0.322627	0.377628	0.244782	0.821612	1.31826e-05	-0.297697	0.322627
SPAC2G11.06	0.063708	0.374504	0.003534	0.985006	0.034972	0.807235	0.140797	0.374504
SPAC2G11.07c	-0.10683	0.757612	-0.16545	0.111068	-0.31884	0.000158489	0.0500124	0.757612
SPAC2G11.08c	0.24324	0.947618	0.332723	0.0755438	0.119553	0.60256	0.021097	0.947618
SPAC2G11.09	-0.19379	0.73472	0.11478	0.612577	-0.02197	0.887769	0.0633347	0.73472
SPAC2G11.10c	0.034101	0.956656	0.298799	0.0777045	-0.07687	0.731139	0.0190717	0.956656
SPAC2G11.11c	-0.05619	0.858835	-0.12024	0.453922	0.090867	0.5236	-0.045813	0.858835
SPAC2G11.12	0.00541	0.915019	-0.1015	0.490507	0.210368	0.0630957	0.0248314	0.915019
SPAC2G11.13	0.013875	0.800323	0.140924	0.521353	0.258128	0.0954993	-0.0701674	0.800323
SPAC2G11.14	0.167797	0.110731	0.38633	0.00301995	0.503338	3.01995e-07	-0.201067	0.110731
SPAC2G11.15c	-0.31747	0.435681	-0.50062	0.0122068	-0.6305	4.16869e-05	-0.158408	0.435681
SPAC2H10.01	0.655777	4.7921e-30	0.264762	0.563252	1.19316	1.58489e-17	-1.72402	4.7921e-30
SPAC2H10.02c	0.109875	0.620307	0.301713	0.0505481	0.011653	0.947109	0.111872	0.620307
SPAC2H10.04	0.01621	0.284247	0.00871	0.981151	0.261632	0.328852	-0.153395	0.284247
SPAC30.01c	-0.11243	0.701548	-0.01701	0.930701	0.025933	0.844501	0.0658138	0.701548
SPAC30.02c	-0.08053	0.369346	-0.01367	0.955329	0.213148	0.140605	-0.171949	0.369346
SPAC30.03c	0.007573	0.710638	-0.0273	0.912782	0.277904	0.0457088	0.0972167	0.710638
SPAC30.04c	-0.11299	0.912399	0.085182	0.51833	-0.11204	0.22856	-0.0210347	0.912399
SPAC30C2.02	0.054502	3.21231e-18	-1.676	5.01187e-33	-0.54953	1.09648e-05	-1.06988	3.21231e-18
SPAC30C2.03	-0.01122	0.223327	-0.04352	0.905324	-0.10151	0.701455	-0.297766	0.223327
SPAC30C2.04	-0.02455	0.900762	-0.1902	0.124963	-0.30742	4.16869e-05	-0.0239591	0.900762
SPAC30C2.05	-0.35501	0.364601	-0.16115	0.745701	-0.13469	0.42462	-0.217955	0.364601
SPAC30C2.06c	-0.02132	0.813817	0.24956	0.0857435	0.097567	0.516416	-0.0543773	0.813817
SPAC30C2.07	-0.18082	0.656165	0.209465	0.187222	0.090274	0.42462	-0.0672601	0.656165
SPAC30C2.08	0.0933	0.771718	-0.00093	0.996346	0.059824	0.53827	0.0498561	0.771718
SPAC30D11.01c	-0.06134	0.535319	-0.58795	9.33254e-05	-0.18008	0.442588	-0.172065	0.535319
SPAC30D11.02c	0.01588	0.796395	-0.10622	0.837848	0.227821	0.503501	0.0658094	0.796395
SPAC30D11.03	-0.10334	0.449401	-0.45534	2.69153e-05	-0.37676	0.00331131	-0.138438	0.449401
SPAC30D11.04c	-0.03216	0.822955	-0.00039	0.999436	-0.22768	0.00776247	-0.0375745	0.822955
SPAC30D11.05	0.123334	0.944716	0.303195	0.0173951	0.233807	0.0269153	0.0183659	0.944716
SPAC30D11.06c	-0.10452	0.9577	0.032323	0.857573	-0.30099	0.00891251	0.0132205	0.9577
SPAC30D11.07	0.107746	0.330071	0.10983	0.709062	-0.20018	0.294442	0.247091	0.330071
SPAC30D11.08c	0.028281	0.373175	-0.04226	0.835451	-0.14622	0.152757	0.126862	0.373175
SPAC30D11.09	0.138315	0.387091	-0.10668	0.482647	-0.04067	0.774462	0.149016	0.387091
SPAC30D11.10	0.005418	0.0618398	0.263225	0.113071	0.064628	0.737904	0.343014	0.0618398
SPAC30D11.11	-0.18147	0.266367	-0.61066	0.000112202	-0.2276	0.133045	-0.194111	0.266367
SPAC30D11.12	-0.06564	0.371639	-0.60933	2.69153e-07	-0.25796	0.00758578	-0.128148	0.371639
SPAC30D11.13	0.097408	0.510105	0.026952	0.891698	0.103135	0.436516	0.114269	0.510105
SPAC30D11.14c	-0.02827	0.195085	-0.22939	0.133905	-0.21028	0.0323594	0.173956	0.195085
SPAC31A2.02	0.168165	0.577039	-0.44608	0.00138038	-0.26102	0.0562341	-0.105416	0.577039
SPAC31A2.03	-0.0858	0.78961	-0.04188	0.869379	-0.3094	0.0151356	0.058788	0.78961
SPAC31A2.04c	-0.07277	0.756808	0.010459	0.973877	0.067511	0.632412	-0.0878494	0.756808
SPAC31A2.05c	0.093169	0.0458328	0.308764	0.0524888	0.454731	0.000851138	0.331831	0.0458328
SPAC31A2.06	-0.11102	0.725558	0.037855	0.844077	-0.02357	0.891661	0.0669375	0.725558
SPAC31A2.07c	-0.07392	0.604365	-0.29879	0.0218869	-0.23916	0.0645654	-0.083568	0.604365
SPAC31A2.08	-0.12801	0.977208	0.026634	0.914897	-0.14465	0.299916	0.00815914	0.977208
SPAC31A2.09c	-0.02311	0.926018	-0.09086	0.675878	0.413655	0.000758578	-0.0256144	0.926018
SPAC31A2.10	-0.01109	0.0599732	0.23659	0.111233	-0.15111	0.30761	0.277039	0.0599732
SPAC31A2.11c	-0.32051	0.687267	-0.38487	0.0123074	-0.15315	0.343558	-0.0935951	0.687267
SPAC31A2.12	-0.08581	0.897603	-0.11848	0.424294	-0.15498	0.205589	0.031115	0.897603
SPAC31A2.13c	-0.03789	0.970105	-0.05749	0.855575	-0.4326	0.0588844	0.0142604	0.970105
SPAC31A2.14	-0.0293	0.977208	0.110113	0.401283	0.01414	0.918121	-0.00699494	0.977208
SPAC31A2.15c	-0.15383	0.649301	0.134063	0.547786	0.128441	0.331894	-0.121325	0.649301
SPAC31A2.16	-0.24059	0.685092	-0.15087	0.34225	-0.06152	0.671429	-0.0869524	0.685092
SPAC31F12.01	-0.03668	0.328735	-0.08602	0.580517	-0.04321	0.72778	0.1392	0.328735
SPAC31G5.01	-0.06724	0.227986	0.04638	0.838523	0.020933	0.893511	0.217642	0.227986
SPAC31G5.02	0.031077	0.491194	0.022326	0.907187	0.060983	0.698232	-0.122294	0.491194
SPAC31G5.03	-0.04429	0.562109	-0.53433	7.58578e-05	-0.34088	0.000263027	-0.106683	0.562109
SPAC31G5.04	-0.11438	0.269002	-0.69051	5.01187e-11	-0.31907	0.00042658	-0.168336	0.269002
SPAC31G5.05c	0.598395	0.735618	0.091156	0.555825	0.370399	5.49541e-06	-0.0586791	0.735618
SPAC31G5.06	-0.00334	0.112182	0.571363	0.160335	0.537024	0.0912011	-0.452873	0.112182
SPAC31G5.07	0.071277	0.792067	0.103512	0.823383	0.498784	0.0758578	-0.109985	0.792067
SPAC31G5.08	-0.0644	0.0098641	-0.06465	0.690679	0.195056	0.0630957	-0.319084	0.0098641
SPAC31G5.09c	0.94386	0.00165511	1.03892	9.77237e-09	1.7469	7.94328e-20	0.648771	0.00165511
SPAC31G5.10	0.242019	0.944107	0.085354	0.866605	0.552466	0.104232	-0.0341137	0.944107
SPAC31G5.11	0.154841	4.56788e-13	0.011385	0.955329	0.229354	0.018197	-0.749614	4.56788e-13
SPAC31G5.12c	0.22907	0.952558	0.136345	0.51833	0.054259	0.805749	-0.0209589	0.952558
SPAC31G5.13	-0.08493	0.466533	0.108111	0.389902	0.160022	0.0812831	0.11184	0.466533
SPAC31G5.14	-0.03903	0.307978	-0.04361	0.742349	-0.24058	0.161436	0.15348	0.307978
SPAC31G5.15	0.088173	0.132042	0.050068	0.837032	0.378139	0.00269153	-0.260167	0.132042
SPAC31G5.16c	-0.16328	0.607223	-0.1187	0.366472	-0.36772	6.60693e-05	0.0788383	0.607223
SPAC31G5.17c	0.027756	0.222237	-0.50716	0.000501187	-0.41918	9.33254e-05	-0.243516	0.222237
SPAC31G5.18c	-0.068	0.28114	0.043158	0.846044	0.412926	0.0138038	-0.224604	0.28114
SPAC31G5.19	0.072051	0.820376	0.074977	0.645583	-0.146	0.194984	-0.0505643	0.820376
SPAC31G5.21	0.171976	0.556611	0.185281	0.368066	0.217669	0.205589	-0.142953	0.556611
SPAC323.01c	0.458843	0.464191	0.160911	0.372852	0.348766	0.00645654	-0.130236	0.464191
SPAC323.02c	-0.01069	0.201933	0.06887	0.672904	-0.06923	0.517607	0.175257	0.201933
SPAC323.03c	-0.30751	0.838597	0.010227	0.974864	0.317154	0.0380189	0.0579314	0.838597
SPAC323.04	-0.09789	0.796395	0.089671	0.533899	-0.0456	0.731139	0.0514813	0.796395
SPAC323.05c	0.083309	0.687476	0.221781	0.192783	0.135603	0.358096	0.0901008	0.687476
SPAC323.06c	0.288958	0.820376	0.409557	0.0354138	0.009199	0.967609	0.0655019	0.820376
SPAC323.07c	-0.10321	0.750888	0.584386	1.94984e-06	-0.13198	0.734514	0.0907528	0.750888
SPAC323.08	-0.06575	0.814806	0.1858	0.515067	-0.15821	0.537032	-0.0801486	0.814806
SPAC328.01c	-0.04735	0.489266	-0.23319	0.0871088	0.335543	0.000134896	0.10501	0.489266
SPAC328.02	0.197301	0.00223474	0.438674	0.0030903	0.615626	8.12831e-09	0.395171	0.00223474
SPAC328.03	0.465784	0.14556	0.470325	9.33254e-05	1.46928	3.16228e-28	-0.234742	0.14556
SPAC328.04	0.064108	0.803788	-0.06878	0.763182	0.167948	0.254683	-0.061602	0.803788
SPAC328.05	0.157197	0.805536	0.420693	0.00042658	-0.09166	0.477529	-0.0620338	0.805536
SPAC328.06	-0.03042	0.145982	-0.36619	0.000616595	-0.07421	0.526017	0.214573	0.145982
SPAC328.07c	0.014995	0.535319	0.288489	0.0255971	0.112634	0.429536	0.122516	0.535319
SPAC328.08c	0.170401	0.680356	0.610133	0.00758578	0.359778	0.103276	0.140955	0.680356
SPAC328.09	-0.19307	0.858548	-0.66591	3.23594e-08	-0.13841	0.254683	-0.0410908	0.858548
SPAC328.10c	-0.05162	0.817572	-0.65705	3.80189e-08	-0.38081	1.86209e-05	-0.0424961	0.817572
SPAC32A11.01	-0.01092	0.658694	-0.04612	0.885436	0.779326	9.77237e-07	0.138098	0.658694
SPAC32A11.02c	0.118724	0.890637	0.061863	0.734488	-0.05262	0.778037	0.0370738	0.890637
SPAC32A11.03c	0.048118	0.840187	-0.21261	0.171138	0.276515	0.0416869	-0.0475582	0.840187
SPAC32A11.04c	-0.14204	0.92338	-0.52942	1.69824e-07	-0.34354	7.76247e-06	-0.0158233	0.92338
SPAC343.01c	0.04608	0.553861	-0.0616	0.686869	0.227807	0.0436516	-0.0990917	0.553861
SPAC343.02	-0.16296	0.766367	-0.01317	0.946	-0.07902	0.555904	0.0583608	0.766367
SPAC343.03	-0.01605	0.934384	0.186568	0.460456	-0.5664	0.00707946	0.0298643	0.934384
SPAC343.04c	0.354385	0.602769	0.542528	9.77237e-06	0.464681	2.0893e-06	0.103736	0.602769
SPAC343.05	-0.10856	0.383503	0.167867	0.14169	-0.21541	0.00724436	0.106935	0.383503
SPAC343.06c	0.101018	0.00777567	0.194665	0.220976	0.038203	0.805564	0.391957	0.00777567
SPAC343.07	0.157823	0.916673	0.171888	0.734162	0.162422	0.648634	-0.0388768	0.916673
SPAC343.08c	-0.00602	0.152208	0.025583	0.89533	0.195337	0.0512861	-0.196497	0.152208
SPAC343.09	0.124696	0.656165	-0.15361	0.373518	0.401654	8.12831e-06	0.0711826	0.656165
SPAC343.10	-0.13267	0.906868	0.120589	0.418497	-0.17054	0.130918	-0.0253195	0.906868
SPAC343.11c	0.131471	0.956073	0.131011	0.382812	0.367246	0.00074131	-0.0145935	0.956073
SPAC343.12	0.319461	3.18305e-05	-0.81579	0.00758578	1.72763	3.16228e-26	-0.963422	3.18305e-05
SPAC343.13	0.397567	0.265893	-0.44137	0.00467735	-0.12559	0.461318	-0.20658	0.265893
SPAC343.14c	-0.07691	0.643814	-0.11793	0.329777	-0.25347	0.0104713	-0.071161	0.643814
SPAC343.15	-0.00614	0.183038	0.099507	0.6093	-0.19633	0.110917	0.209819	0.183038
SPAC343.16	-0.1274	0.781698	-0.54256	8.91251e-09	-0.22685	0.0190546	-0.0558981	0.781698
SPAC343.17c	0.04311	0.927963	-0.15723	0.406615	0.032672	0.862184	0.0258605	0.927963
SPAC343.18	0.036883	0.563802	0.051804	0.833188	0.172475	0.257632	0.132078	0.563802
SPAC343.19	0.025539	0.704574	0.070644	0.718439	-0.16241	0.184502	0.0804133	0.704574
SPAC343.20	0.160005	0.921447	0.812724	0.000288403	1.3826	3.98107e-26	-0.0376513	0.921447
SPAC343.21	0.319292	0.0275904	-0.05397	0.916826	0.315683	0.331131	-0.585912	0.0275904
SPAC3A11.02	0.059472	0.0169533	0.036772	0.834144	0.176786	0.0812831	0.262989	0.0169533
SPAC3A11.03	0.245126	0.813817	0.967586	1e-11	0.237391	0.13366	0.0625632	0.813817
SPAC3A11.04	0.067988	0.0395466	-0.15648	0.511769	0.63742	0.000158489	-0.368663	0.0395466
SPAC3A11.05c	0.08525	0.997999	0.302376	0.0513866	0.113125	0.463447	0.000507429	0.997999
SPAC3A11.06	0.135824	0.851385	0.534906	0.0117207	0.648308	1.8197e-05	0.0606536	0.851385
SPAC3A11.07	0.056857	0.289337	0.209885	0.207191	-0.05588	0.772681	-0.171402	0.289337
SPAC3A11.08	0.099222	0.952558	-0.06974	0.733427	0.395529	0.00691831	0.0169617	0.952558
SPAC3A11.09	-0.14611	0.220371	-0.02663	0.897418	-0.08689	0.498884	0.187038	0.220371
SPAC3A11.10c	0.264292	0.164423	1.3687	2.51189e-32	0.703119	6.30957e-11	0.196395	0.164423
SPAC3A11.11c	-0.32151	0.712509	-0.46667	0.00616595	-1.17424	7.94328e-17	-0.0816065	0.712509
SPAC3A11.12c	-0.03837	0.371772	0.022271	0.881576	0.208339	0.0218776	-0.125053	0.371772
SPAC3A11.13	0.020441	0.35239	-0.05536	0.773435	-0.09134	0.493174	0.167582	0.35239
SPAC3A11.14c	0.357916	0.798762	0.568402	0.000380189	0.523701	0.000562341	0.0693278	0.798762
SPAC3A12.02	0.02775	0.510105	-0.19295	0.402301	-0.39618	0.0489779	-0.166059	0.510105
SPAC3A12.03c	-0.22012	0.161314	0.060457	0.783469	-0.03916	0.813392	0.23126	0.161314
SPAC3A12.04c	0.006577	0.461114	0.264039	0.209115	0.009502	0.967609	0.186638	0.461114
SPAC3A12.05c	0.036274	0.0620168	0.242636	0.0502109	0.151737	0.197242	0.228929	0.0620168
SPAC3A12.06c	-0.10588	0.249106	0.01434	0.933471	0.156215	0.187068	-0.156962	0.249106
SPAC3A12.07	-0.22373	0.987103	-0.24082	0.217224	-0.25348	0.0263027	-0.00422724	0.987103
SPAC3A12.08	0.187061	0.894676	0.808498	7.24436e-05	1.04123	6.30957e-07	0.0544439	0.894676
SPAC3A12.09c	-0.08145	0.980136	-0.18472	0.525897	-0.21797	0.348337	0.0106266	0.980136
SPAC3A12.10	-0.02874	0.279471	-0.61135	6.16595e-07	-0.34324	0.000154882	-0.163114	0.279471
SPAC3A12.11c	-0.0327	0.504252	0.080324	0.6955	-0.15295	0.168655	0.105331	0.504252
SPAC3A12.12	0.229159	0.00581865	0.128975	0.523837	0.463157	0.000501187	-0.425911	0.00581865
SPAC3A12.13c	-0.1929	0.823076	-0.48052	8.70964e-05	-0.4834	2.13796e-09	-0.0403829	0.823076
SPAC3A12.14	-0.10602	0.0589249	0.140282	0.219709	0.00204	0.984374	-0.211042	0.0589249
SPAC3A12.15	-0.04954	0.310403	0.138551	0.497305	0.253213	0.0131826	-0.178341	0.310403
SPAC3A12.16c	-0.16981	0.503867	-0.20106	0.117149	-0.27775	0.0042658	0.104806	0.503867
SPAC3A12.17c	0.020696	0.823923	0.36188	0.0136343	0.035301	0.834834	0.0564774	0.823923
SPAC3A12.18	-0.08741	3.65382e-09	-0.70832	2.0893e-08	0.12914	0.242103	-0.54722	3.65382e-09
SPAC3A12.19	-0.13776	0.936468	-0.11941	0.70682	-0.03764	0.897635	0.0306947	0.936468
SPAC3C7.01c	-0.13623	0.905077	-0.07543	0.7009	-0.15235	0.175388	-0.0250851	0.905077
SPAC3C7.02c	0.243542	0.924465	0.091549	0.69028	0.617542	7.07946e-05	-0.0300224	0.924465
SPAC3C7.03c	-0.08814	0.962395	0.168688	0.464412	0.23981	0.22182	-0.0166038	0.962395
SPAC3C7.04	-0.09416	0.366616	-0.25944	0.0352454	0.103453	0.378443	-0.167318	0.366616
SPAC3C7.05c	0.334211	0.789305	0.01463	0.955807	0.131557	0.559758	0.0815924	0.789305
SPAC3C7.06c	0.121101	0.797943	-0.15925	0.453348	0.229941	0.140281	-0.0674483	0.797943
SPAC3C7.07c	-0.12037	0.547359	-0.07785	0.756788	-0.22354	0.0870964	-0.125631	0.547359
SPAC3C7.08c	-0.00356	0.0671745	-0.14976	0.197965	-0.10281	0.277332	-0.206412	0.0671745
SPAC3C7.09	-0.12328	0.966243	-0.62688	0.00501187	0.181239	0.42462	0.0148564	0.966243
SPAC3C7.10	-0.08145	0.868657	0.08832	0.699486	0.291463	0.0338844	0.052107	0.868657
SPAC3C7.11c	0.018048	0.974229	-0.2566	0.0100204	-0.04043	0.695024	-0.00707445	0.974229
SPAC3C7.12	0.040184	0.452575	0.133404	0.368066	-0.07605	0.594292	0.156003	0.452575
SPAC3C7.13c	0.291822	0.75073	0.438815	0.00380189	0.502873	0.00239883	-0.0864384	0.75073
SPAC3C7.14c	0.21638	2.02541e-47	-0.6374	1.44544e-06	1.51559	5.01187e-31	-1.84836	2.02541e-47
SPAC3F10.02c	-0.17554	0.766367	-0.08055	0.581571	-0.09218	0.433511	0.0564332	0.766367
SPAC3F10.03	-0.15061	0.921447	-0.44705	1.8197e-05	-0.34549	1.02329e-06	-0.0171102	0.921447
SPAC3F10.04	-0.02049	0.500217	-0.05511	0.709449	0.040562	0.74817	-0.105793	0.500217
SPAC3F10.05c	-0.09411	0.647346	-0.15723	0.259324	-0.28647	0.0102329	-0.0824459	0.647346
SPAC3F10.06c	0.016397	0.447704	-0.12748	0.50322	-0.15957	0.32961	-0.167549	0.447704
SPAC3F10.07c	-0.08871	0.687481	0.135256	0.787787	0.633684	0.0645654	-0.154105	0.687481
SPAC3F10.08c	0.017969	0.459575	-0.15407	0.453713	-0.01129	0.948637	0.162353	0.459575
SPAC3F10.09	-0.11952	0.921447	-0.14012	0.329777	-0.29026	0.0109648	0.0220447	0.921447
SPAC3F10.10c	0.206513	0.66628	0.594369	0.000354813	0.624966	8.12831e-05	0.114109	0.66628
SPAC3F10.11c	-0.10867	0.975838	-0.03115	0.851834	0.125247	0.202302	-0.00753479	0.975838
SPAC3F10.12c	-0.17401	0.569416	0.014915	0.954689	-0.2393	0.110154	0.138531	0.569416
SPAC3F10.13	0.180949	0.793876	-0.13574	0.489693	0.225182	0.0446684	-0.0549273	0.793876
SPAC3F10.15c	0.13727	0.804953	0.282233	0.211593	0.937662	3.98107e-11	-0.0678804	0.804953
SPAC3F10.16c	-0.17649	0.977208	-0.48666	0.000114815	-0.42377	0.0011749	0.00823049	0.977208
SPAC3F10.17	-0.04349	0.509974	-0.1221	0.52623	-0.3364	0.042658	0.1264	0.509974
SPAC3F10.18c	-0.00114	0.793336	-0.18516	0.271936	0.023241	0.894129	0.0511154	0.793336
SPAC3F10.19	0.185263	0.884391	0.151089	0.290212	0.232566	0.0501187	0.0362242	0.884391
SPAC3G6.01	0.030315	0.612656	-0.21815	0.0761686	0.201219	0.0537032	-0.0942634	0.612656
SPAC3G6.02	-0.08372	0.0926085	-0.04231	0.825675	-0.23623	0.0251189	0.232911	0.0926085
SPAC3G6.03c	0.092145	0.562915	-0.36425	0.0219095	-0.23938	0.057544	-0.101802	0.562915
SPAC3G6.04	0.072221	0.906695	-0.3273	0.0347113	-0.17361	0.34914	-0.0281445	0.906695
SPAC3G6.05	0.320418	0.141686	-0.14022	0.481113	0.574787	2.81838e-05	-0.335695	0.141686
SPAC3G6.06c	0.134469	0.946792	-0.41661	0.0224644	-0.29381	0.0707946	0.0184447	0.946792
SPAC3G6.07	0.03491	0.684051	0.146584	0.56097	0.10378	0.594292	0.0569505	0.684051
SPAC3G6.08	-0.00139	0.43255	-0.60483	0.00138038	-0.19588	0.34914	-0.176473	0.43255
SPAC3G6.09c	-0.0336	0.947618	0.241834	0.0989175	0.36398	0.000389045	0.0156046	0.947618
SPAC3G6.10c	-0.23276	0.823923	4.82e-05	0.999842	0.030691	0.924911	-0.0888151	0.823923
SPAC3G6.11	0.511497	0.927616	0.84171	3.23594e-08	1.06928	3.98107e-12	0.0285536	0.927616
SPAC3G6.13c	-0.21537	0.865069	-0.05691	0.69028	-0.28621	0.00630957	-0.0379503	0.865069
SPAC3G9.01	0.199903	0.261555	0.040268	0.847155	-0.01923	0.911171	0.19014	0.261555
SPAC3G9.02	-0.009	0.194156	0.369975	0.0614935	0.077362	0.772681	0.289456	0.194156
SPAC3G9.03	-0.19696	0.399296	-0.68377	3.16228e-11	-0.51827	1.20226e-08	-0.14155	0.399296
SPAC3G9.04	-0.07135	0.258676	-0.10773	0.580081	-0.30543	0.0588844	0.216744	0.258676
SPAC3G9.05	-0.11885	0.243572	0.192013	0.108016	-0.24454	0.0134896	0.16883	0.243572
SPAC3G9.06	-0.11097	0.679319	-0.30208	0.001	-0.40996	1.47911e-08	0.0577685	0.679319
SPAC3G9.07c	0.165223	0.603539	0.273696	0.103859	0.168002	0.254097	-0.106586	0.603539
SPAC3G9.08	0.002762	0.650492	0.35024	0.056467	-0.06585	0.77983	-0.107915	0.650492
SPAC3G9.09c	-0.09634	0.535769	-0.61695	2.29087e-08	-0.41399	2.75423e-08	-0.0903693	0.535769
SPAC3G9.10c	-0.14271	0.976582	-0.09738	0.577067	-0.06838	0.629506	-0.00944433	0.976582
SPAC3G9.11c	3.20635	0.424389	2.97835	1.99526e-55	4.37847	1e-163	0.233797	0.424389
SPAC3G9.12	0.114025	0.757511	0.051152	0.814189	0.594187	3.71535e-06	0.0779805	0.757511
SPAC3G9.13c	-3.86e-05	0.977208	-0.2169	0.234049	0.64463	8.31764e-08	0.00871107	0.977208
SPAC3G9.14	-0.04036	0.000477474	-0.23357	0.064841	0.235829	0.00501187	-0.311017	0.000477474
SPAC3G9.15c	0.026361	0.339232	-0.00489	0.982044	-0.10422	0.397192	0.136549	0.339232
SPAC3G9.16c	0.009308	0.569416	-0.05068	0.861777	0.279531	0.111944	0.155971	0.569416
SPAC3G9.17	0.071831	0.612656	0.331393	0.13998	0.546292	0.00346737	0.1466	0.612656
SPAC3H1.01c	-0.00208	0.850861	0.150383	0.339262	0.106938	0.465586	0.0405581	0.850861
SPAC3H1.02c	0.033383	0.349235	-0.152	0.335517	0.163381	0.153109	-0.147998	0.349235
SPAC3H1.03	0.03049	0.982049	0.353842	0.0652364	0.282054	0.0954993	-0.007416	0.982049
SPAC3H1.04c	0.070846	0.690996	-0.01168	0.956681	0.07814	0.522396	-0.0770803	0.690996
SPAC3H1.05	-0.20546	0.260963	-0.29147	0.0659839	0.001864	0.988394	-0.166443	0.260963
SPAC3H1.06c	-0.60098	0.46665	1.33415	2.88403e-05	-1.14103	7.94328e-12	0.173054	0.46665
SPAC3H1.07	-0.05555	0.17247	-0.13014	0.492113	-0.63034	0.0275423	-0.382634	0.17247
SPAC3H1.08c	0.323889	0.00581865	0.209018	0.390668	0.668461	7.24436e-05	-0.497627	0.00581865
SPAC3H1.09c	-0.04805	0.0432416	0.004574	0.980325	0.116276	0.331131	-0.267902	0.0432416
SPAC3H1.10	-0.09266	0.00473146	-0.59524	8.12831e-06	-0.09443	0.568853	-0.364584	0.00473146
SPAC3H1.11	0.518015	7.37977e-09	0.16899	0.349948	0.529798	8.51138e-07	-0.755139	7.37977e-09
SPAC3H1.12c	-0.10012	0.823233	-0.17308	0.245591	0.089057	0.57544	-0.0484182	0.823233
SPAC3H1.13	-0.00595	0.644072	-0.06081	0.782125	-0.19086	0.223357	0.105079	0.644072
SPAC3H1.14	-0.03675	0.927248	0.418831	0.0150388	0.149205	0.405509	0.0325367	0.927248
SPAC3H5.04	0.007292	0.74031	0.294283	0.0311235	0.202819	0.0707946	0.0682369	0.74031
SPAC3H5.05c	-0.17519	0.647122	-0.33936	0.0414227	-0.69582	5.01187e-12	0.0947466	0.647122
SPAC3H5.06c	-0.01067	0.116336	-0.43258	0.00275423	0.22896	0.110154	-0.236377	0.116336
SPAC3H5.07	-0.19239	0.231401	-1.0306	1.25893e-21	-0.5665	6.30957e-11	-0.169315	0.231401
SPAC3H5.08c	-0.04072	0.0620798	0.027727	0.885301	-0.29718	0.00346737	0.239565	0.0620798
SPAC3H5.09c	0.216811	0.910882	-0.16997	0.212909	0.527455	2.0893e-07	0.024291	0.910882
SPAC3H5.10	-0.03249	0.538924	-0.57104	1.54882e-06	-0.29434	6.0256e-05	-0.0939335	0.538924
SPAC3H5.11	0.11056	0.168405	0.408887	0.00263027	0.31933	0.00724436	0.235901	0.168405
SPAC3H5.12c	-0.07134	0.161744	-0.7875	1.04713e-10	-0.53949	1.7378e-09	-0.218243	0.161744
SPAC3H5.13	0.050087	0.601642	-0.28201	0.196647	-0.27988	0.135519	0.133294	0.601642
SPAC3H8.02	-0.01158	0.409002	0.04945	0.750005	-0.02248	0.853886	-0.121827	0.409002
SPAC3H8.03	-0.22105	0.86861	-0.22998	0.361008	-0.90497	1.02329e-10	0.0462482	0.86861
SPAC3H8.04	0.05594	0.201905	0.121774	0.723679	0.638407	4.16869e-06	-0.284014	0.201905
SPAC3H8.05c	-0.20677	0.195137	-0.0811	0.734829	-0.07657	0.52723	-0.187669	0.195137
SPAC3H8.06	-0.11431	0.781121	-0.48209	2.23872e-06	-0.31472	0.00218776	-0.0533876	0.781121
SPAC3H8.07c	-0.0488	0.274248	-0.22093	0.166978	-0.50762	5.88844e-05	0.189517	0.274248
SPAC3H8.08c	0.115281	0.805536	0.206521	0.33956	0.338184	0.020893	-0.0752259	0.805536
SPAC3H8.09c	0.338519	0.0230506	0.1044	0.616984	0.852844	1.25893e-11	-0.3998	0.0230506
SPAC3H8.10	-0.01833	0.962881	-0.0801	0.548906	0.083149	0.368978	-0.00975512	0.962881
SPAC458.02c	-0.03232	0.605506	-0.26914	0.01036	-0.31736	2.45471e-05	-0.0714099	0.605506
SPAC458.03	-0.14833	0.976212	-0.05843	0.830772	0.229437	0.157398	-0.0107579	0.976212
SPAC458.04c	0.122918	0.354105	-0.04444	0.929105	0.555241	0.0812831	-0.307425	0.354105
SPAC458.05	0.047122	0.647346	0.100865	0.611088	0.455059	0.000190546	-0.115054	0.647346
SPAC458.06	0.074114	0.582664	0.234489	0.455928	-0.01572	0.953674	-0.159821	0.582664
SPAC458.07	0.14326	0.199967	0.241777	0.0566228	0.389643	0.000151356	0.197537	0.199967
SPAC4A8.02c	0.198483	0.479467	0.410693	0.000954993	0.660984	7.24436e-10	0.12842	0.479467
SPAC4A8.03c	-0.08134	0.33393	-0.00886	0.967382	-0.22496	0.0489779	0.160005	0.33393
SPAC4A8.04	0.03719	0.000691399	1.05248	1.58489e-14	0.436882	0.00354813	0.560003	0.000691399
SPAC4A8.05c	0.08999	0.531157	-0.52953	0.00102329	0.267124	0.0630957	-0.128922	0.531157
SPAC4A8.06c	-0.16777	0.061892	-0.14658	0.255867	-0.18642	0.0691831	0.204889	0.061892
SPAC4A8.07c	-0.05823	0.00508446	-0.5057	0.000389045	-0.04875	0.683912	-0.362669	0.00508446
SPAC4A8.08c	0.050755	0.592627	0.183039	0.292229	0.239932	0.0239883	-0.111761	0.592627
SPAC4A8.09c	0.079857	0.752137	-0.6254	4.57088e-06	-0.06332	0.714496	-0.0734685	0.752137
SPAC4A8.10	0.070242	0.170665	-0.68962	3.46737e-05	0.005252	0.982494	-0.326081	0.170665
SPAC4A8.11c	-0.09334	0.576681	-0.09564	0.39848	-0.04225	0.677642	-0.0911851	0.576681
SPAC4A8.12c	-0.12362	0.20853	-0.27977	0.207183	-0.02739	0.862184	-0.22263	0.20853
SPAC4A8.13c	-0.18922	0.996855	0.214957	0.10322	0.106432	0.289068	-0.000662543	0.996855
SPAC4A8.14	-0.13223	0.545695	-0.07968	0.611473	-0.13681	0.188365	-0.0975769	0.545695
SPAC4A8.15c	0.100887	0.506534	0.183452	0.155819	0.001935	0.988189	0.108708	0.506534
SPAC4A8.16c	-0.07554	0.365405	-0.21432	0.0589885	-0.12124	0.21727	-0.109687	0.365405
SPAC4C5.01	-0.01713	0.00525912	-0.50085	0.00123027	-0.09126	0.61235	-0.387532	0.00525912
SPAC4C5.02c	-0.06144	0.712443	-0.26787	0.0617726	-0.06744	0.648634	-0.0746736	0.712443
SPAC4C5.03	-0.05233	0.711569	0.406091	0.000263027	0.015082	0.900534	0.0696278	0.711569
SPAC4C5.04	-0.02947	0.0376016	0.1901	0.273753	-0.24778	0.0870964	0.313744	0.0376016
SPAC4D7.01c	-0.00588	0.977208	0.032317	0.895614	0.192332	0.0933254	0.00856856	0.977208
SPAC4D7.02c	0.364141	0.909554	0.830332	1.99526e-11	0.50282	6.0256e-05	0.029161	0.909554
SPAC4D7.03	-0.07003	0.97427	0.009154	0.967133	-0.07366	0.638263	0.00926522	0.97427
SPAC4D7.04c	-0.1195	0.464191	-0.03649	0.851569	-0.15071	0.2208	0.135712	0.464191
SPAC4D7.05	-0.12842	0.0703609	-0.20343	0.0545652	-0.26162	0.00204174	0.175997	0.0703609
SPAC4D7.06c	0.373058	0.858548	0.160386	0.385402	0.213986	0.0724436	0.0430346	0.858548
SPAC4D7.07c	-0.11019	0.866103	0.231614	0.193697	0.518054	5.7544e-05	-0.0491266	0.866103
SPAC4D7.08c	-0.183	0.104156	-0.49004	1.07152e-05	-0.44475	1.65959e-09	-0.173799	0.104156
SPAC4D7.09	-0.03644	0.0891423	-0.19813	0.0607645	-0.16454	0.0616595	0.18607	0.0891423
SPAC4D7.10c	0.020949	0.242926	0.173249	0.37298	-0.0462	0.805193	0.239047	0.242926
SPAC4D7.11	-0.24179	0.119864	0.498314	5.37032e-05	0.120561	0.354813	0.243372	0.119864
SPAC4D7.12c	0.036907	0.382215	-0.01152	0.951704	-0.18635	0.130317	0.14092	0.382215
SPAC4D7.13	-0.06601	0.850314	-0.07492	0.600349	-0.05213	0.680769	0.0342912	0.850314
SPAC4D7.14	-0.00073	0.222237	-0.54304	0.0251079	-0.71605	0.00281838	-0.313935	0.222237
SPAC4D7.15	-0.06837	0.898023	0.287265	0.451017	0.330975	0.341193	-0.0604892	0.898023
SPAC4F10.02	0.05731	0.994754	0.106497	0.496152	0.125089	0.309742	0.00126966	0.994754
SPAC4F10.03c	-0.02004	0.243572	0.166569	0.293795	-0.27442	0.0316228	0.198418	0.243572
SPAC4F10.04	-0.0741	0.820345	0.280271	0.120793	0.159831	0.31989	0.0580378	0.820345
SPAC4F10.05c	-0.08868	0.616446	0.398689	0.0473712	-0.09794	0.656145	0.140707	0.616446
SPAC4F10.06	-0.25099	0.357381	-0.30856	0.0239279	-0.21236	0.109144	-0.152635	0.357381
SPAC4F10.07c	-0.03206	0.766367	0.460269	0.000151356	0.537173	6.30957e-06	-0.0759897	0.766367
SPAC4F10.08	0.004366	0.350437	0.534948	0.0929623	0.138938	0.711214	0.307579	0.350437
SPAC4F10.09c	-0.12996	0.758534	-0.35674	0.000660693	-0.19009	0.0954993	-0.0667739	0.758534
SPAC4F10.10c	-0.12732	0.712184	0.112802	0.334226	0.032165	0.755092	-0.0555431	0.712184
SPAC4F10.11	-0.05614	0.08627	0.113679	0.446226	-0.14863	0.213796	0.230565	0.08627
SPAC4F10.12	-0.06335	0.454262	0.114763	0.545409	0.286589	0.0301995	-0.152083	0.454262
SPAC4F10.13c	0.000596	0.748395	-0.09364	0.510257	0.064904	0.557186	0.0572283	0.748395
SPAC4F10.14c	-0.11986	0.685092	-0.81866	6.30957e-12	-0.41571	2.45471e-06	-0.0732327	0.685092
SPAC4F10.15c	-0.02869	0.447882	0.114173	0.511424	-0.19227	0.13213	-0.127967	0.447882
SPAC4F10.16c	0.333417	0.541125	0.093716	0.566576	0.597745	1.09648e-06	-0.137759	0.541125
SPAC4F10.17	0.106682	0.838582	1.17945	0.00147911	1.16995	0.000229087	0.0638394	0.838582
SPAC4F10.18	-0.00588	0.603539	0.007214	0.969567	-0.16007	0.179473	0.0885239	0.603539
SPAC4F10.19c	0.146184	0.50731	0.20613	0.347532	0.530655	0.00074131	-0.168391	0.50731
SPAC4F10.20	1.00603	0.977208	0.98632	6.30957e-12	1.46891	6.30957e-49	0.00873503	0.977208
SPAC4F10.22	0.108427	0.723507	-0.80352	0.015773	-0.17672	0.657658	-0.139519	0.723507
SPAC4F8.01	0.375903	0.00210668	0.508114	0.00616595	0.272232	0.0446684	0.435505	0.00210668
SPAC4F8.02c	-0.00838	0.0969213	-0.18717	0.274133	-0.34306	0.000776247	0.216308	0.0969213
SPAC4F8.03	0.052192	0.831635	-0.45916	0.000537032	-0.10142	0.404576	0.0504188	0.831635
SPAC4F8.04	-0.04562	0.674726	-0.41172	0.0042658	-0.35026	0.042658	-0.102161	0.674726
SPAC4F8.05c	-0.06781	0.806736	-0.42902	0.00489779	-0.36192	0.0158489	0.0541902	0.806736
SPAC4F8.06	0.106027	0.793214	0.235678	0.135841	0.140577	0.311172	-0.0642573	0.793214
SPAC4F8.07c	0.018212	0.134496	-0.54351	2.29087e-06	-0.00114	0.996277	-0.238543	0.134496
SPAC4F8.08	0.020586	0.246085	-0.79617	0.0290999	0.683251	0.0467735	-0.34156	0.246085
SPAC4F8.10c	-0.05014	0.730862	-0.38444	0.0251402	-0.23225	0.11885	0.0848472	0.730862
SPAC4F8.11	-0.11546	0.725265	0.07473	0.691321	0.031603	0.85763	-0.0774867	0.725265
SPAC4F8.12c	-0.02217	0.576681	-0.05603	0.71068	0.245299	0.00562341	0.0765577	0.576681
SPAC4F8.13c	-0.09469	0.770872	-0.27149	0.0790786	0.038699	0.794328	0.066648	0.770872
SPAC4F8.14c	-0.01077	0.912399	-0.11466	0.404644	-0.20996	0.00812831	-0.021507	0.912399
SPAC4F8.15	0.207624	0.596613	0.069871	0.68271	0.285808	0.00977237	-0.111705	0.596613
SPAC4G8.02c	-0.12263	0.226548	-0.08343	0.632737	-0.46025	3.23594e-05	0.168922	0.226548
SPAC4G8.03c	0.210494	0.19285	-0.56737	0.0136343	0.988174	0.000851138	-0.287281	0.19285
SPAC4G8.04	0.031613	0.194262	-0.27691	0.0347195	-0.00087	0.996277	-0.222702	0.194262
SPAC4G8.05	0.171591	0.927248	0.043574	0.802123	0.14487	0.217771	0.0236868	0.927248
SPAC4G8.06c	-0.16078	0.519136	-0.19847	0.308694	-0.00568	0.974316	-0.124562	0.519136
SPAC4G8.07c	0.080291	0.189957	-0.019	0.938426	0.343373	0.0380189	-0.242811	0.189957
SPAC4G8.08	0.088969	0.350968	0.17546	0.355717	-0.27222	0.0588844	0.167121	0.350968
SPAC4G8.09	-0.04491	0.741802	-0.12011	0.515674	0.121409	0.335738	-0.0685972	0.741802
SPAC4G8.10	0.222872	0.840187	0.323469	0.0718442	0.278694	0.074131	0.0616138	0.840187
SPAC4G8.11c	-0.00932	0.640966	-0.07385	0.835451	0.167485	0.476431	-0.144227	0.640966
SPAC4G8.12c	-0.09533	0.501428	-0.01111	0.97167	0.246036	0.0489779	-0.145797	0.501428
SPAC4G8.13c	0.01371	0.0233446	0.555728	3.31131e-05	0.05721	0.724436	-0.322164	0.0233446
SPAC4G9.02	0.036784	0.850314	0.069115	0.734842	-0.25051	0.0933254	0.0494011	0.850314
SPAC4G9.03	-0.03083	0.92537	0.003462	0.984274	-0.30313	0.000645654	0.0213597	0.92537
SPAC4G9.04c	0.048647	0.986205	0.059267	0.734829	0.377249	0.000104713	-0.00476584	0.986205
SPAC4G9.05	0.625203	0.800323	1.71308	2.88403e-09	1.32516	3.38844e-08	0.107219	0.800323
SPAC4G9.06c	-0.1734	0.792811	-0.27535	0.0383532	-0.32523	0.00158489	-0.0501503	0.792811
SPAC4G9.07	-0.11291	0.425107	-0.33954	0.428043	-0.45534	0.213304	0.273252	0.425107
SPAC4G9.08c	0.155923	0.628247	0.018916	0.920954	0.453637	1.44544e-06	0.0825902	0.628247
SPAC4G9.09c	-0.20232	0.921447	-0.27419	0.0030903	-0.51031	7.94328e-12	-0.0173446	0.921447
SPAC4G9.10	0.176904	0.0267312	-0.1516	0.294775	0.162176	0.232809	-0.308178	0.0267312
SPAC4G9.11c	0.205812	0.89798	0.405971	0.00831764	0.279153	0.0354813	-0.0339375	0.89798
SPAC4G9.12	-0.17472	2.92415e-06	-0.854	3.16228e-11	-0.313	0.0660693	0.499157	2.92415e-06
SPAC4G9.13c	0.02211	0.675063	0.262995	0.0820616	-0.06449	0.736207	0.0968915	0.675063
SPAC4G9.14	-0.04306	0.784	-0.08598	0.707244	0.113948	0.446684	-0.0685697	0.784
SPAC4G9.15	0.079779	0.898773	-0.02556	0.870112	-0.2851	0.0074131	-0.0285589	0.898773
SPAC4G9.16c	-0.12947	0.671136	-0.66683	8.12831e-10	-0.33564	1.65959e-05	-0.0757275	0.671136
SPAC4G9.17c	0.029793	0.217264	-0.13254	0.402055	-0.22594	0.057544	0.17262	0.217264
SPAC4G9.19	0.184973	0.546156	0.057912	0.830772	-0.13669	0.512861	-0.156093	0.546156
SPAC4G9.20c	-0.22597	0.825341	0.292708	0.0344027	-0.53388	2.29087e-06	-0.0445778	0.825341
SPAC4G9.22	0.013421	0.595015	0.592461	0.00158489	0.04886	0.824708	-0.116304	0.595015
SPAC4H3.01	0.000429	0.267784	-0.25666	0.0571651	-0.28504	0.00109648	-0.151193	0.267784
SPAC4H3.02c	0.176492	0.925385	0.201008	0.279601	0.215178	0.152405	-0.0266627	0.925385
SPAC4H3.03c	0.210446	0.521307	0.629097	0.0505481	0.901821	0.00616595	0.227244	0.521307
SPAC4H3.04c	0.086455	0.657273	0.640188	0.00288403	-0.04369	0.89043	0.157341	0.657273
SPAC4H3.05	0.130682	0.357659	0.298469	0.064841	0.1269	0.410204	0.18565	0.357659
SPAC4H3.06	0.71259	0.943312	0.754798	4.46684e-07	1.41435	2.51189e-40	-0.0212739	0.943312
SPAC4H3.07c	-0.11465	0.66222	-0.14341	0.279601	-0.25929	0.0151356	0.0778554	0.66222
SPAC4H3.08	2.30203	4.53379e-10	0.952538	0.00912011	4.50537	1e-159	-1.2438	4.53379e-10
SPAC4H3.09	0.015759	0.331685	-0.15217	0.397491	-0.02914	0.826038	-0.149557	0.331685
SPAC4H3.10c	0.155076	0.773408	0.23207	0.105387	-0.06848	0.620869	-0.0723831	0.773408
SPAC4H3.11c	-0.65222	0.360367	-0.96334	3.16228e-12	-1.14809	2.51189e-22	0.148011	0.360367
SPAC4H3.13	-0.09918	0.660471	0.118271	0.648209	0.266149	0.264241	0.125862	0.660471
SPAC4H3.14c	0.015354	0.369065	0.19664	0.185125	-0.06113	0.644169	0.174518	0.369065
SPAC4H3.16	-0.1537	0.348976	-0.0174	0.945503	-0.07828	0.656145	-0.182287	0.348976
SPAC4H3.17	0.001289	0.871975	-0.04696	0.91667	0.307275	0.216272	0.0212806	0.871975
SPAC513.01c	-0.1201	0.0143831	-0.29744	0.00588844	-0.28439	0.000346737	-0.250602	0.0143831
SPAC513.02	0.133538	0.703666	0.009466	0.98512	0.805176	0.00977237	0.149075	0.703666
SPAC513.03	-0.43561	1.46005e-05	1.56413	2.51189e-11	-0.16535	0.64121	0.821827	1.46005e-05
SPAC513.04	0.012014	0.383503	NA	NA	-0.0221	0.85763	0.110473	0.383503
SPAC513.05	0.074475	0.376165	-0.43933	0.000165959	-0.10431	0.599791	-0.179086	0.376165
SPAC513.06c	0.505119	0.127261	0.110882	0.528029	0.69698	1.44544e-09	-0.248509	0.127261
SPAC513.07	0.335068	0.00116126	-0.17877	0.234542	0.780369	0.00977237	-0.533365	0.00116126
SPAC521.02	0.12626	0.749582	-0.07758	0.71716	-0.01687	0.924272	0.0666756	0.749582
SPAC521.03	-0.02291	0.456656	1.36961	1e-23	-0.15156	0.714496	0.250656	0.456656
SPAC521.04c	0.030766	0.138472	0.186252	0.194884	0.125819	0.44157	0.218304	0.138472
SPAC521.05	-0.09338	0.0234325	-0.8318	1e-11	-0.38292	1.23027e-06	-0.26052	0.0234325
SPAC56E4.02c	0.024897	0.356052	0.189741	0.370793	0.159176	0.415911	0.215187	0.356052
SPAC56E4.03	-0.04953	0.444577	0.222782	0.0769262	0.107265	0.448745	-0.12202	0.444577
SPAC56E4.04c	-0.08094	0.0376016	-0.40221	0.000346737	-0.10703	0.446684	-0.298012	0.0376016
SPAC56E4.05	-0.09713	0.383503	-0.39017	0.0129063	-0.15306	0.2208	-0.149849	0.383503
SPAC56E4.06c	0.02968	0.969025	0.105234	0.524501	-0.26703	0.0457088	0.0102715	0.969025
SPAC56E4.07	0.022374	0.396641	-0.48121	4.7863e-05	-0.15628	0.140605	-0.169943	0.396641
SPAC56F8.02	0.07455	0.918722	-0.12866	0.401397	0.322307	0.0042658	-0.0238915	0.918722
SPAC56F8.03	-0.12716	0.490916	-0.32126	0.00398107	-0.36983	1.77828e-06	0.0825574	0.490916
SPAC56F8.04c	-0.02514	0.239908	0.141753	0.319207	-0.3889	0.00234423	0.203897	0.239908
SPAC56F8.05c	0.047848	0.766367	-0.50182	2.39883e-08	-0.18335	0.0645654	-0.0514999	0.766367
SPAC56F8.06c	-0.28186	0.767653	0.007035	0.982178	0.078937	0.731139	-0.0939999	0.767653
SPAC56F8.07	0.167093	0.511651	0.095899	0.71716	0.330547	0.0467735	-0.169048	0.511651
SPAC56F8.08	0.058809	0.952558	-0.05912	0.655083	0.015475	0.899083	0.0134519	0.952558
SPAC56F8.09	-0.2014	0.0384229	-0.6579	2.45471e-06	-0.49551	0.000912011	-0.343234	0.0384229
SPAC56F8.10	-0.15045	0.972791	-0.431	0.000190546	-0.23052	0.0588844	-0.00880222	0.972791
SPAC56F8.11	-0.04747	0.810105	-0.16864	0.257173	-0.18204	0.103514	0.0506339	0.810105
SPAC56F8.12	0.209559	0.973891	0.424326	0.330854	0.659807	0.0588844	-0.0126796	0.973891
SPAC56F8.13	0.109913	0.755504	0.521885	0.10305	0.429053	0.178649	-0.121399	0.755504
SPAC56F8.14c	-0.2592	0.647346	0.306269	0.0940726	0.062245	0.648634	-0.109513	0.647346
SPAC56F8.15	-0.30435	0.076239	0.541227	0.06595	0.072397	0.825658	-0.494303	0.076239
SPAC56F8.16	-0.0392	0.0114238	0.080589	0.657372	-0.15929	0.249459	-0.403796	0.0114238
SPAC57A10.02	-0.04719	0.759085	0.123171	0.334247	-0.01047	0.931751	0.0579001	0.759085
SPAC57A10.03	-0.2299	0.176168	-0.37036	0.0464747	-0.42434	0.00251189	-0.236788	0.176168
SPAC57A10.04	-0.03621	0.328735	0.46344	0.197926	0.861445	0.000588844	0.315814	0.328735
SPAC57A10.05c	0.282376	0.414649	-0.03406	0.859566	0.548475	5.24807e-05	-0.158668	0.414649
SPAC57A10.06	0.134723	0.51795	-0.09766	0.857573	0.882033	0.00660693	-0.218015	0.51795
SPAC57A10.07	-0.03605	0.58823	-0.32238	0.0155271	-0.01645	0.90803	-0.0932843	0.58823
SPAC57A10.08c	0.24186	0.528018	0.490263	0.0060256	0.500624	0.00104713	0.162003	0.528018
SPAC57A10.09c	0.101632	0.424461	0.359744	0.00275423	0.218766	0.115611	0.130662	0.424461
SPAC57A10.10c	-0.1045	0.28882	-0.45711	0.000933254	-0.36193	0.0030903	-0.153517	0.28882
SPAC57A10.11c	-0.029	0.620307	-0.08758	0.597885	0.02328	0.864968	0.0921716	0.620307
SPAC57A10.12c	-0.04551	0.185605	-0.59885	4.89779e-06	-0.18708	0.11749	-0.17898	0.185605
SPAC57A10.14	-0.07417	0.503523	0.371037	0.0271251	-0.24096	0.115611	0.141175	0.503523
SPAC57A7.04c	-0.0857	0.00149832	-0.35317	0.00269153	-0.32899	0.00011749	-0.33136	0.00149832
SPAC57A7.05	-0.10951	0.0173117	1.09449	1e-13	0.619418	0.000363078	0.439717	0.0173117
SPAC57A7.06	-0.01451	0.952331	-0.13071	0.399269	-0.03342	0.866762	-0.0155727	0.952331
SPAC57A7.07c	-0.00776	0.216714	-0.06067	0.783469	-0.05623	0.743019	0.243057	0.216714
SPAC57A7.08	0.07063	0.871975	0.016641	0.913213	0.124941	0.243781	0.0300318	0.871975
SPAC57A7.09	0.020226	0.625756	0.277978	0.0483565	0.10493	0.470977	0.123626	0.625756
SPAC57A7.10c	-0.09168	0.172134	-0.02614	0.866605	-0.17399	0.0489779	0.171405	0.172134
SPAC57A7.11	-0.08628	0.339232	0.154457	0.293862	-0.12831	0.187068	0.135765	0.339232
SPAC57A7.12	0.033425	0.064608	-0.44496	0.000758578	-0.00331	0.980031	-0.206622	0.064608
SPAC57A7.13	0.031359	0.675198	0.022114	0.925748	-0.07885	0.615177	-0.0834709	0.675198
SPAC57A7.15c	0.004451	0.756223	0.155462	0.59998	0.062958	0.816018	0.106847	0.756223
SPAC589.02c	0.057388	0.912399	0.317496	0.138956	0.920437	7.07946e-08	0.036128	0.912399
SPAC589.03c	-0.08523	0.668564	-0.29202	0.194122	-0.04674	0.837529	0.116588	0.668564
SPAC589.04	-0.20466	0.48986	-0.11361	0.521638	-0.11049	0.452898	0.147594	0.48986
SPAC589.05c	0.477148	0.0452911	0.818459	2.23872e-09	0.348939	0.00977237	0.32931	0.0452911
SPAC589.06c	-0.03471	0.787315	0.127662	0.342646	-0.0191	0.856446	0.0511296	0.787315
SPAC589.07c	-0.06879	0.551608	-0.01587	0.94661	-0.29957	0.248313	0.175645	0.551608
SPAC589.08c	-0.01517	0.993076	-0.3104	0.30547	0.543098	0.0380189	-0.00446794	0.993076
SPAC589.09	-0.04043	0.959704	-0.9937	1e-15	-0.70359	2.51189e-07	0.0179098	0.959704
SPAC589.10c	-0.02211	0.790726	-0.61051	1.58489e-07	-0.35263	9.12011e-05	-0.0541913	0.790726
SPAC589.11	-0.08561	0.857276	0.142638	0.783576	0.264878	0.496592	-0.0765839	0.857276
SPAC589.12	-0.1462	0.871975	-0.148	0.210703	-0.20555	0.0194984	0.0310692	0.871975
SPAC5D6.01	-0.25383	0.530874	-0.50719	1.34896e-06	-0.2673	0.00707946	-0.0950297	0.530874
SPAC5D6.02c	-0.21894	0.789542	-0.75168	0.00147911	-0.32925	0.18578	-0.0912053	0.789542
SPAC5D6.04	-0.05177	0.92338	0.10441	0.50861	0.164406	0.238781	0.0239288	0.92338
SPAC5D6.05	-0.10304	0.163606	-0.20741	0.159893	-0.11435	0.428549	0.215651	0.163606
SPAC5D6.06c	-0.16871	0.43255	0.171396	0.548906	-0.09002	0.657658	-0.18553	0.43255
SPAC5D6.07c	0.317133	0.462992	0.465524	0.00144544	0.365159	0.0331131	0.179889	0.462992
SPAC5D6.08c	0.064029	0.339232	0.501793	0.000616595	0.201769	0.226464	-0.2003	0.339232
SPAC5D6.09c	0.008549	0.0242428	-0.5923	0.00251189	0.080313	0.711214	-0.448026	0.0242428
SPAC5D6.10c	0.006574	!	-0.0521	0.754929	0.016261	0.893511	NA	!
SPAC5D6.12	-0.20792	0.257875	-0.32056	0.00891251	-0.28589	0.0158489	-0.171613	0.257875
SPAC5D6.13	-0.1742	0.96523	-0.13827	0.298081	-0.25253	0.00812831	0.0101442	0.96523
SPAC5H10.01	-0.1007	0.00235761	1.6905	1.25893e-16	-0.43084	0.0776247	0.580411	0.00235761
SPAC5H10.02c	0.019379	0.690569	0.115121	0.836997	0.279326	0.472063	0.142365	0.690569
SPAC5H10.03	0.326466	2.16444e-14	-0.20734	0.207867	0.185438	0.233884	-0.957842	2.16444e-14
SPAC5H10.04	1.79436	9.98291e-05	1.36614	9.54993e-08	2.98144	3.16228e-93	-0.614785	9.98291e-05
SPAC5H10.05c	-0.18363	0.0505868	-1.17454	6.30957e-13	-0.8702	1e-06	-0.322741	0.0505868
SPAC5H10.06c	-0.07631	0.339778	-1.31352	1.25893e-20	-0.12809	0.47863	-0.15075	0.339778
SPAC5H10.07	0.032676	0.331795	-0.67636	0.0888227	0.249159	0.52723	-0.241875	0.331795
SPAC5H10.08c	0.070885	0.72972	-0.15839	0.258125	-0.21264	0.0776247	-0.0751786	0.72972
SPAC5H10.09c	0.139503	0.975838	-0.16831	0.511769	-0.30316	0.153109	0.0133457	0.975838
SPAC5H10.10	0.205659	0.011476	-1.00926	1e-09	-0.00737	0.968947	-0.360796	0.011476
SPAC5H10.11	0.070847	0.704574	-0.73693	0.046454	1.2143	9.33254e-05	-0.147375	0.704574
SPAC5H10.12c	-0.27091	0.028517	-0.46431	0.000660693	-0.04961	0.731139	-0.285198	0.028517
SPAC5H10.13c	-0.02518	0.000679788	-0.12296	0.436783	-0.12764	0.2208	-0.332978	0.000679788
SPAC607.02c	0.396741	0.436192	-0.06437	0.790042	0.262751	0.0616595	0.152244	0.436192
SPAC607.03c	-0.09379	0.362596	-0.59931	2.5704e-06	-0.48414	2.45471e-07	-0.126962	0.362596
SPAC607.04	-0.14734	0.104859	-0.5521	0.000102329	-0.21008	0.179061	-0.270698	0.104859
SPAC607.05	0.034606	0.575743	0.02055	0.920568	0.016338	0.882673	0.0792734	0.575743
SPAC607.06c	0.192325	0.452575	0.647793	1.62181e-08	0.442903	0.000177828	0.142027	0.452575
SPAC607.07c	-0.10864	0.977208	-0.16602	0.252598	-0.15227	0.28119	-0.00680049	0.977208
SPAC607.08c	-0.07354	0.102352	-0.02607	0.922291	-0.38507	0.0489779	0.292309	0.102352
SPAC607.09c	-0.18008	0.96404	-0.10823	0.774679	-0.22333	0.397192	0.0207356	0.96404
SPAC607.10	-0.07374	0.645196	-0.05094	0.795859	0.226852	0.104232	-0.110241	0.645196
SPAC630.03	0.070052	0.536105	0.077668	0.597667	-0.21909	0.0275423	0.110426	0.536105
SPAC630.04c	0.197054	0.779767	-0.24205	0.182627	0.030096	0.909076	-0.0889068	0.779767
SPAC630.05	0.113012	0.24936	0.391251	0.00281838	0.227158	0.11246	0.216951	0.24936
SPAC630.06c	0.004494	0.473783	-0.10244	0.624905	0.047461	0.804452	-0.144453	0.473783
SPAC630.07c	0.015744	0.545169	0.283722	0.13079	0.224628	0.16788	-0.17276	0.545169
SPAC630.08c	-0.04615	0.0116895	-0.36948	0.000660693	-0.39524	0.0060256	-0.381589	0.0116895
SPAC630.09c	-0.16919	0.405078	-0.26536	0.0611444	0.013738	0.930465	-0.132009	0.405078
SPAC630.10	-0.03386	0.638672	-0.44878	0.00562341	-0.57271	2.63027e-05	0.102312	0.638672
SPAC630.11	-0.09782	0.365405	0.517327	0.00114815	-0.21163	0.0776247	0.157478	0.365405
SPAC630.12	-0.00831	0.314783	0.579384	5.49541e-06	0.173808	0.163682	0.173089	0.314783
SPAC630.13c	-0.12919	0.265893	0.198187	0.257969	0.259527	0.00977237	0.164701	0.265893
SPAC630.14c	-0.0646	0.560782	-0.11283	0.4378	-0.4041	9.77237e-06	0.093764	0.560782
SPAC630.15	0.088381	0.941222	0.061782	0.8562	0.357409	0.145881	0.0334066	0.941222
SPAC631.01c	0.054035	0.219149	-0.1536	0.227121	-0.29432	0.00676083	-0.155055	0.219149
SPAC631.02	0.168194	0.813817	0.752803	2.88403e-09	1.18489	6.30957e-32	-0.047708	0.813817
SPAC637.03	1.05043	8.21131e-06	2.66451	1e-73	2.42493	2.51189e-37	0.817406	8.21131e-06
SPAC637.04	0.044055	0.840187	-0.00143	0.996346	0.26856	0.0154882	0.0443534	0.840187
SPAC637.05c	-0.09095	0.357381	0.080383	0.464987	-0.26038	0.00354813	0.117977	0.357381
SPAC637.06	-0.07866	0.859496	0.171923	0.181182	-0.00198	0.988189	0.0349411	0.859496
SPAC637.07	-0.09183	0.4556	-0.47442	4.7863e-05	-0.51744	6.30957e-11	-0.101327	0.4556
SPAC637.08	0.111318	0.744619	-0.00861	0.971313	0.109393	0.372392	0.065611	0.744619
SPAC637.09	-0.02273	0.331685	-0.23515	0.0514546	-0.17872	0.122462	-0.156866	0.331685
SPAC637.10c	-0.01899	0.297466	-0.0218	0.926331	-0.01494	0.901986	0.149113	0.297466
SPAC637.11	-0.09511	0.128804	0.122107	0.405637	0.039416	0.787046	0.207836	0.128804
SPAC637.12c	-0.11906	0.299043	-0.08785	0.60323	0.126545	0.331131	-0.183722	0.299043
SPAC637.13c	0.191142	0.822499	-0.0602	0.709449	0.031956	0.828705	0.054638	0.822499
SPAC644.04	-0.14029	0.826716	-0.23702	0.208485	0.025059	0.861192	-0.0484843	0.826716
SPAC644.05c	0.066905	0.283735	-0.08324	0.746825	0.471548	0.00660693	-0.242401	0.283735
SPAC644.06c	-0.01947	0.679319	0.042256	0.794451	0.315732	0.00229087	-0.0816776	0.679319
SPAC644.07	0.079627	0.0408826	0.271237	0.0538513	0.0669	0.648634	0.30798	0.0408826
SPAC644.08	-0.11922	0.995541	-0.04523	0.835057	0.027275	0.864371	0.00118294	0.995541
SPAC644.09	-0.10469	0.37655	0.098006	0.599834	-0.00639	0.96917	-0.156799	0.37655
SPAC644.10	-0.11548	0.850314	-0.03881	0.897602	0.080346	0.698232	0.0604463	0.850314
SPAC644.11c	0.046765	0.038721	0.300013	0.0178293	0.021483	0.883283	0.283624	0.038721
SPAC644.12	0.002943	0.898773	0.070333	0.68271	-0.08759	0.425598	0.0267382	0.898773
SPAC644.13c	-0.19836	0.977703	0.189609	0.252145	0.123907	0.268534	-0.00727293	0.977703
SPAC644.14c	0.030645	0.893165	-0.13216	0.48945	0.158601	0.223872	0.031825	0.893165
SPAC644.15	0.145577	0.126112	-0.71293	3.01995e-07	-0.3135	0.0154882	-0.262936	0.126112
SPAC644.16	0.06778	0.620866	-0.11637	0.532699	-0.21133	0.0301995	0.104468	0.620866
SPAC644.17c	0.059537	0.786035	0.032378	0.894234	-0.10612	0.459198	0.068125	0.786035
SPAC644.18c	-0.11537	0.117982	-0.05061	0.773186	-0.10983	0.423643	0.214413	0.117982
SPAC652.01	-0.13863	0.253509	-0.71778	5.7544e-05	-0.29185	0.025704	-0.21501	0.253509
SPAC664.01c	-0.03305	0.789542	-0.10377	0.492786	-0.17028	0.0870964	0.0475675	0.789542
SPAC664.02c	-0.09028	0.789382	-0.15899	0.242177	-0.30552	0.00676083	0.0583562	0.789382
SPAC664.03	-0.03949	0.174724	-0.08765	0.572256	-0.30463	0.00107152	0.175608	0.174724
SPAC664.04c	-0.08492	0.53611	-0.58456	4.16869e-06	-0.3113	0.000691831	-0.108407	0.53611
SPAC664.05	0.222359	0.367185	-0.15336	0.525897	-0.20864	0.17378	-0.283449	0.367185
SPAC664.06	-0.17418	0.00403467	-0.51439	7.76247e-06	-0.12813	0.328852	-0.35526	0.00403467
SPAC664.07c	0.179306	0.107341	0.177972	0.325728	0.539042	0.000501187	0.332008	0.107341
SPAC664.08c	-0.02241	0.378527	-0.36161	0.00616595	-0.33036	0.047863	-0.186556	0.378527
SPAC664.09	-0.00192	0.279471	-0.39919	0.000457088	0.18375	0.0724436	-0.165514	0.279471
SPAC664.10	0.26001	0.363345	0.412456	0.00102329	0.473656	9.33254e-06	0.152049	0.363345
SPAC664.11	0.043639	0.206773	-0.42228	0.00102329	0.308329	0.000131826	-0.173829	0.206773
SPAC664.12c	-0.05525	0.86999	-0.0123	0.965084	0.124638	0.477529	-0.0486148	0.86999
SPAC664.13	0.121036	0.270944	0.653461	0.0218869	-0.35728	0.263633	0.34563	0.270944
SPAC664.14	-0.02058	0.467476	-0.72022	5.01187e-11	-0.09713	0.509331	-0.116744	0.467476
SPAC664.15	-0.02718	0.448842	0.230493	0.111623	0.234	0.125026	0.138873	0.448842
SPAC683.02c	-0.08378	0.998407	-0.85254	3.23594e-06	-0.63467	0.000104713	0.000289609	0.998407
SPAC683.03	0.005199	0.927248	0.000191	0.999436	0.06985	0.699842	-0.00820177	0.927248
SPAC688.02c	0.227989	0.530874	0.428973	0.0143542	0.069898	0.72778	0.157314	0.530874
SPAC688.03c	-0.22212	0.717166	0.139214	0.647105	-0.31159	0.322849	0.127037	0.717166
SPAC688.04c	0.264277	0.000971957	0.780485	2.51189e-10	0.329032	0.0977237	0.48668	0.000971957
SPAC688.06c	0.108104	0.767653	0.364278	0.135086	0.405104	0.0151356	0.0974594	0.767653
SPAC688.07c	0.0712	0.735611	0.08328	0.493583	0.169369	0.0954993	0.0609912	0.735611
SPAC688.08	-0.10987	0.623378	-0.01591	0.955177	0.141035	0.317687	-0.100495	0.623378
SPAC688.09	-0.17366	0.75548	-0.00822	0.974126	0.125219	0.406443	-0.071081	0.75548
SPAC688.10	0.142581	0.365405	0.05632	0.790042	0.723278	4.36516e-08	0.183769	0.365405
SPAC688.11	-0.03269	0.135389	-0.22228	0.0491181	0.033111	0.765597	-0.199481	0.135389
SPAC688.12c	-0.34244	0.32222	-0.44812	0.00104713	-0.56987	2.0893e-05	0.166593	0.32222
SPAC688.13	0.031098	0.501481	-0.02699	0.925748	0.284286	0.105196	0.16959	0.501481
SPAC688.14	-0.01908	0.747491	0.082372	0.684919	-0.39106	0.00660693	-0.0792173	0.747491
SPAC688.16	-0.05358	0.0963907	-0.19295	0.699389	0.670024	1.02329e-06	-0.375311	0.0963907
SPAC694.02	-0.06647	0.823923	-0.10682	0.377794	-0.03355	0.72778	0.0351209	0.823923
SPAC694.03	1.00144	0.668444	0.922201	1.31826e-08	1.29396	3.16228e-27	0.115627	0.668444
SPAC694.04c	-0.1691	0.526262	-0.41061	9.33254e-05	-0.49349	8.12831e-08	0.100648	0.526262
SPAC694.05c	0.033872	0.749582	-0.34771	0.00239883	-0.20067	0.0213796	-0.0582289	0.749582
SPAC694.06c	0.014612	0.988802	-0.17836	0.384886	0.255694	0.0524807	-0.00445966	0.988802
SPAC6B12.02c	0.045377	0.787315	-0.21639	0.279377	0.603826	7.07946e-07	0.0775501	0.787315
SPAC6B12.03c	-0.09563	0.339532	0.731446	0.0591517	0.20156	0.572796	0.205529	0.339532
SPAC6B12.04c	0.141311	0.592627	0.275651	0.0418823	0.001126	0.993688	0.0957257	0.592627
SPAC6B12.05c	0.101646	0.99345	-0.11232	0.477064	-0.26787	0.0239883	-0.00183536	0.99345
SPAC6B12.06c	0.128737	0.680356	0.248254	0.410819	0.605925	0.00301995	-0.133166	0.680356
SPAC6B12.07c	-0.02236	0.0459127	0.0015	0.995176	0.160328	0.24322	-0.252102	0.0459127
SPAC6B12.08	0.286971	0.152107	0.092438	0.754929	0.796773	0.000109648	-0.343888	0.152107
SPAC6B12.09	0.002115	0.515415	-0.18183	0.321223	-0.13447	0.415911	-0.125289	0.515415
SPAC6B12.10c	0.035633	0.151395	0.168603	0.239484	-0.27391	0.0316228	0.214394	0.151395
SPAC6B12.11	-0.06269	0.647013	0.182861	0.224385	0.251182	0.0346737	0.0965199	0.647013
SPAC6B12.12	-0.08459	0.291253	0.034011	0.865667	-0.01292	0.898256	0.126943	0.291253
SPAC6B12.13	0.034752	0.51795	0.315017	0.0547486	0.203489	0.18578	0.13877	0.51795
SPAC6B12.14c	-0.27985	0.523834	-0.28049	0.0499274	-0.01704	0.924911	-0.116835	0.523834
SPAC6B12.15	-0.01119	0.284943	-0.4624	0.00060256	-0.17904	0.0263027	-0.157767	0.284943
SPAC6B12.16	0.084895	0.988348	0.764548	0.0527453	0.487849	0.171396	0.00561892	0.988348
SPAC6B12.18	-0.14017	0.823923	0.147944	0.707744	0.298312	0.247172	-0.086757	0.823923
SPAC6B12.19	-0.42939	0.40545	-0.57737	0.141322	-0.10538	0.729458	-0.279177	0.40545
SPAC6C3.02c	0.374385	0.345405	0.582292	0.0857435	0.553543	0.00057544	-0.190986	0.345405
SPAC6C3.03c	0.049946	0.970617	-0.24016	0.616984	0.691657	0.0467735	0.017762	0.970617
SPAC6C3.04	-0.13282	0.00132976	-0.2736	0.00933254	-0.01065	0.959843	0.392922	0.00132976
SPAC6C3.05	0.106311	0.835913	0.662287	0.0861386	0.56466	0.0977237	-0.0854232	0.835913
SPAC6C3.06c	-0.07557	0.641492	-0.07823	0.607761	0.136522	0.224388	-0.0804382	0.641492
SPAC6C3.07	0.089939	0.270609	0.699961	0.0810507	0.03563	0.936699	0.345252	0.270609
SPAC6C3.08	0.052985	0.734864	0.49705	0.00295121	0.253441	0.150661	0.0921619	0.734864
SPAC6C3.09	-0.03639	0.345955	-0.33477	0.0399008	-0.19824	0.139637	-0.165619	0.345955
SPAC6F12.02	0.058237	0.223549	-0.00237	0.989455	0.066333	0.63387	0.183901	0.223549
SPAC6F12.03c	0.170807	0.172492	0.23092	0.198962	-0.02687	0.892894	0.267994	0.172492
SPAC6F12.04	-0.13981	0.227823	-0.01883	0.930328	-0.08354	0.52723	-0.194982	0.227823
SPAC6F12.05c	0.278152	0.56491	0.008106	0.971313	0.658947	1.31826e-08	-0.117884	0.56491
SPAC6F12.06	0.353543	0.084243	0.260908	0.0255971	0.546036	7.07946e-10	-0.226137	0.084243
SPAC6F12.07	-0.23988	0.83169	-0.28357	0.0159032	-0.13733	0.158489	0.0387083	0.83169
SPAC6F12.08c	0.067208	0.692223	-0.04642	0.840839	-0.02876	0.862184	0.0907931	0.692223
SPAC6F12.09	0.08869	0.354105	0.26494	0.0790786	0.465726	0.000707946	-0.163464	0.354105
SPAC6F12.10c	-0.19089	0.598124	-0.57587	8.51138e-09	-0.39118	4.67735e-08	-0.0716366	0.598124
SPAC6F12.11c	0.053608	0.840187	0.16989	0.316688	0.250807	0.136773	-0.0516084	0.840187
SPAC6F12.12	0.041724	0.717166	-0.11833	0.47724	0.37713	0.00645654	-0.0861051	0.717166
SPAC6F12.13c	-0.03563	0.538977	-0.11893	0.381624	-0.05844	0.53827	-0.0818352	0.538977
SPAC6F12.14	0.100111	0.26631	0.533148	0.000645654	0.253853	0.146555	0.222181	0.26631
SPAC6F12.15c	0.206533	0.631251	0.396175	0.0145788	0.403679	0.00162181	0.118993	0.631251
SPAC6F12.16c	-0.04467	0.325297	-0.18534	0.165201	-0.26469	0.0630957	-0.179318	0.325297
SPAC6F12.17	0.123	0.200381	0.207978	0.115606	0.171097	0.120226	0.169644	0.200381
SPAC6F6.01	0.146147	0.843398	-0.00724	0.974864	0.475912	2.63027e-05	-0.0460127	0.843398
SPAC6F6.02c	0.065533	0.32314	0.455301	0.00251189	0.390265	0.00288403	0.206655	0.32314
SPAC6F6.03c	-0.09285	0.0973051	-0.2288	0.0790986	0.001104	0.995062	-0.257711	0.0973051
SPAC6F6.04c	-0.10981	0.942563	0.004462	0.985006	0.014346	0.942758	-0.0221108	0.942563
SPAC6F6.05	-0.13058	0.0257028	-0.03198	0.955256	-0.05841	0.632412	-0.304442	0.0257028
SPAC6F6.06c	-0.14739	0.846166	-0.03246	0.886213	0.192987	0.0812831	-0.0393158	0.846166
SPAC6F6.07c	0.042637	0.205632	-0.22244	0.0826373	-0.04598	0.628058	-0.186242	0.205632
SPAC6F6.08c	0.059946	0.840187	0.384237	0.0204343	0.182619	0.369828	-0.0630501	0.840187
SPAC6F6.09	0.030386	0.7838	-0.11493	0.686493	0.250764	0.222331	-0.0856705	0.7838
SPAC6F6.10c	-0.04037	0.898773	0.006915	0.967133	-0.11792	0.304789	-0.0289035	0.898773
SPAC6F6.11c	0.190545	0.0728581	0.655834	1.23027e-08	0.405261	0.000416869	0.279514	0.0728581
SPAC6F6.12	-0.03253	0.340391	0.026638	0.885301	0.090417	0.460257	0.149691	0.340391
SPAC6F6.13c	0.092943	0.977851	-0.11385	0.453661	0.419747	1.77828e-05	-0.00623312	0.977851
SPAC6F6.15	0.02506	0.489266	0.593159	4.67735e-10	0.039686	0.724436	0.120332	0.489266
SPAC6F6.16c	0.329958	0.870223	0.613603	4.89779e-06	0.738163	6.30957e-15	0.0356475	0.870223
SPAC6F6.17	0.002329	0.499726	-0.18615	0.113071	0.203331	0.0346737	-0.105232	0.499726
SPAC6F6.19	0.17397	0.798338	0.547588	0.0040738	0.578198	0.000120226	0.0925513	0.798338
SPAC6G10.02c	-0.16242	0.914962	-0.09384	0.539526	0.239683	0.018197	0.025432	0.914962
SPAC6G10.03c	0.268782	6.49483e-07	0.17389	0.272949	0.727489	5.01187e-13	-0.554742	6.49483e-07
SPAC6G10.04c	0.052362	0.435363	0.364121	0.00346737	0.040747	0.701455	0.11193	0.435363
SPAC6G10.05c	-0.02521	0.478973	-0.01032	0.963445	-0.17772	0.0933254	0.117981	0.478973
SPAC6G10.06	0.043463	0.849065	0.254627	0.536804	0.032236	0.91791	0.0486561	0.849065
SPAC6G10.07	-0.09413	0.28882	-0.13221	0.379288	-0.16188	0.0812831	0.145341	0.28882
SPAC6G10.08	-0.2195	0.312739	-0.25459	0.0817766	-0.26617	0.0109648	0.122571	0.312739
SPAC6G10.09	0.058793	0.0123375	0.130769	0.256892	-0.21168	0.0288403	0.25783	0.0123375
SPAC6G10.10c	0.028311	0.980837	0.229048	0.345855	0.327321	0.126183	-0.0088869	0.980837
SPAC6G10.11c	-0.00648	0.941118	-0.34262	0.0129414	-0.26284	0.00660693	-0.0159736	0.941118
SPAC6G10.12c	-0.11556	0.118195	-0.15091	0.745272	0.057862	0.815267	-0.455985	0.118195
SPAC6G9.01c	0.124031	0.757551	-0.20399	0.310962	-0.23548	0.124165	0.079155	0.757551
SPAC6G9.02c	-0.05708	0.373175	-0.40707	5.37032e-05	-0.20473	0.199067	-0.181894	0.373175
SPAC6G9.03c	-0.02865	0.393579	0.105533	0.594477	-0.14013	0.296483	0.168439	0.393579
SPAC6G9.04	-0.07009	0.571165	-0.07625	0.725932	0.401821	0.00269153	-0.126432	0.571165
SPAC6G9.05	-0.07265	0.339232	0.066192	0.706472	-0.18824	0.174181	0.172483	0.339232
SPAC6G9.06c	0.141659	0.577039	-0.25737	0.147476	0.101096	0.549541	0.114163	0.577039
SPAC6G9.07c	-0.01178	0.754487	-0.06168	0.758778	-0.09013	0.522396	-0.0639589	0.754487
SPAC6G9.08	0.090023	0.145282	0.23884	0.0750157	0.083619	0.433511	0.197152	0.145282
SPAC6G9.09c	-0.01871	0.305734	-0.83097	1.86209e-10	-0.55336	3.01995e-09	-0.151081	0.305734
SPAC6G9.10c	-0.04725	0.0356552	-0.13553	0.359053	0.043735	0.772681	-0.269267	0.0356552
SPAC6G9.11	-0.19815	0.0979998	-0.08804	0.546692	-0.02615	0.820729	-0.201528	0.0979998
SPAC6G9.12	-0.04078	0.700607	-0.24577	0.0614603	-0.34302	0.000186209	0.0714182	0.700607
SPAC6G9.13c	-0.09602	0.989196	0.163106	0.749271	0.256624	0.485289	-0.0064185	0.989196
SPAC6G9.14	-0.19597	0.0149279	-0.42664	0.000794328	-0.02698	0.823759	-0.293846	0.0149279
SPAC6G9.15c	-0.03645	0.649067	-0.00013	0.999671	0.044024	0.795793	0.0914062	0.649067
SPAC6G9.16c	0.151503	0.823233	-0.02974	0.930328	-0.30011	0.234963	0.0790547	0.823233
SPAC732.01	-0.04388	0.642742	-0.13814	0.366097	-0.28296	0.0190546	0.078915	0.642742
SPAC732.02c	0.029828	0.835913	0.198086	0.118996	-0.08411	0.485289	0.0443558	0.835913
SPAC750.01	0.56822	3.90629e-17	-0.29208	0.517669	2.14871	7.94328e-32	-1.76413	3.90629e-17
SPAC750.05c	-0.22255	0.0636184	0.062356	0.897418	0.333176	0.28119	-0.31466	0.0636184
SPAC750.06c	-0.14375	0.51774	NA	NA	-0.17776	0.544503	-0.0705475	0.51774
SPAC767.01c	-0.00932	0.885007	0.269796	0.00549541	0.157149	0.0676083	-0.0252612	0.885007
SPAC7D4.02c	0.003768	0.364594	-0.01705	0.930227	0.032201	0.823759	-0.148996	0.364594
SPAC7D4.03c	-0.12359	0.101124	-0.10233	0.544473	0.138277	0.189671	-0.229645	0.101124
SPAC7D4.04	-0.04418	0.991741	-0.00571	0.978115	-0.01873	0.878011	-0.00282107	0.991741
SPAC7D4.05	0.062385	0.900931	-0.04806	0.846594	-0.67241	4.36516e-06	0.0373286	0.900931
SPAC7D4.06c	-0.12535	0.90212	-0.12845	0.530595	0.29492	0.040738	-0.0329398	0.90212
SPAC7D4.07c	-0.06067	0.0693557	0.241151	0.0199104	0.028691	0.815267	0.274571	0.0693557
SPAC7D4.08	-0.06921	0.835913	-0.16921	0.737846	0.302429	0.41783	-0.0824859	0.835913
SPAC7D4.09c	0.142933	0.903264	0.512395	0.0155196	0.327407	0.0724436	0.0445216	0.903264
SPAC7D4.10	-0.14854	0.834486	-0.01686	0.918432	-0.23795	0.0107152	-0.0386766	0.834486
SPAC7D4.11c	0.042631	0.912399	0.256708	0.250158	0.262013	0.1	-0.0357082	0.912399
SPAC7D4.12c	0.091852	0.80085	-0.01783	0.943211	0.436832	0.00199526	0.063424	0.80085
SPAC7D4.13c	-0.16254	0.44558	-0.08406	0.843589	0.367581	0.0467735	-0.207388	0.44558
SPAC7D4.14c	0.014495	0.456807	0.079572	0.604141	-0.04921	0.74131	0.123575	0.456807
SPAC7D4.15c	-0.10048	0.0988888	0.098641	0.840768	-0.10201	0.680769	-0.398452	0.0988888
SPAC806.02c	0.10802	0.873055	-0.33272	0.0326487	-0.25987	0.018197	-0.0355595	0.873055
SPAC806.03c	0.060602	0.279677	-0.93387	8.91251e-10	-0.6173	3.46737e-06	-0.211958	0.279677
SPAC806.04c	0.2968	0.571735	0.156356	0.270912	-0.06294	0.651628	-0.108347	0.571735
SPAC806.05	0.058651	0.548699	-0.07105	0.765648	0.307511	0.057544	-0.152726	0.548699
SPAC806.06c	-0.24672	0.840187	-0.01522	0.930328	-0.44622	3.71535e-06	-0.0380658	0.840187
SPAC806.07	0.083452	0.813918	-0.00322	0.985333	-0.13078	0.397192	0.0505489	0.813918
SPAC806.08c	0.1419	0.00646823	-0.14116	0.569864	0.717857	1.04713e-07	-0.49589	0.00646823
SPAC806.11	0.041664	0.319889	0.505718	0.00112202	0.171061	0.623735	-0.235116	0.319889
SPAC821.03c	-0.01708	0.0249906	-0.72349	6.30957e-13	-0.49047	2.88403e-07	-0.281129	0.0249906
SPAC821.04c	0.17132	0.0411477	-0.42439	0.00295121	0.109282	0.533335	-0.352907	0.0411477
SPAC821.05	-0.1246	0.926136	-0.25997	0.0192744	-0.23275	0.00288403	0.0175558	0.926136
SPAC821.06	0.052243	0.603539	0.15118	0.292545	-0.14291	0.202768	0.0966494	0.603539
SPAC821.07c	-0.17925	0.717166	-0.04386	0.814635	-0.08244	0.615177	-0.0670958	0.717166
SPAC821.08c	-0.07811	0.800658	0.172465	0.697974	0.264674	0.0758578	-0.0764206	0.800658
SPAC821.09	-0.20448	3.35226e-14	0.247627	0.155144	0.238687	0.0630957	-0.985571	3.35226e-14
[truncated: 3,064 more rows]

## Sheet: SupplFig3b-c
Cluster #1	creER DMSO/β-estradiol	lox-tti2-lox-HA DMSO/β-estradiol	lox-tra2-lox DMSO/β-estradiol	tra1D/WT		Cluster #2	creER DMSO/β-estradiol	lox-tti2-lox-HA DMSO/β-estradiol	lox-tra2-lox DMSO/β-estradiol	tra1D/WT		Cluster #3	creER DMSO/β-estradiol	lox-tti2-lox-HA DMSO/β-estradiol	lox-tra2-lox DMSO/β-estradiol	tra1D/WT		Cluster #4	creER DMSO/β-estradiol	lox-tti2-lox-HA DMSO/β-estradiol	lox-tra2-lox DMSO/β-estradiol	tra1D/WT		Cluster #5	creER DMSO/β-estradiol	lox-tti2-lox-HA DMSO/β-estradiol	lox-tra2-lox DMSO/β-estradiol	tra1D/WT		Cluster #6	creER DMSO/β-estradiol	lox-tti2-lox-HA DMSO/β-estradiol	lox-tra2-lox DMSO/β-estradiol	tra1D/WT		Cluster #7	creER DMSO/β-estradiol	lox-tti2-lox-HA DMSO/β-estradiol	lox-tra2-lox DMSO/β-estradiol	tra1D/WT
geneID	log2(FC)	log2(FC)	log2(FC)	log2(FC)		geneID	log2(FC)	log2(FC)	log2(FC)	log2(FC)		geneID	log2(FC)	log2(FC)	log2(FC)	log2(FC)		geneID	log2(FC)	log2(FC)	log2(FC)	log2(FC)		geneID	log2(FC)	log2(FC)	log2(FC)	log2(FC)		geneID	log2(FC)	log2(FC)	log2(FC)	log2(FC)		geneID	log2(FC)	log2(FC)	log2(FC)	log2(FC)
SPBC36.01c	-0.55171	-0.87212	-0.71131	0.097104		SPAC15F9.01c	-0.28126	-1.31261	-0.57452	0.114163		SPBC2A9.03	-0.13817	0.643208	-0.18716	0.2768		SPAC17D4.01	-0.1871	0.066776	-0.24209	-0.773		SPCC594.07c	-0.28258	-0.48648	-0.0696	-0.3321		SPAC607.04	-0.14734	-0.5521	-0.21008	-0.2707		SPAP14E8.02	-0.07001	-0.01995	0.687619	-0.2039
SPBC27B12.13	-0.2175	-0.31035	-0.26906	0.07201		SPAC144.12	-0.27682	-0.84718	-0.44547	-0.05425		SPCC1020.07	-0.07864	0.647315	-0.12686	0.297255		SPAC977.16c	-0.25558	-0.0107	-0.33464	-0.79158		SPAC1782.01	-0.01305	-0.32884	0.318753	-0.0897		SPAPB24D3.09c	-0.06619	-0.60439	-0.18707	-0.22312		SPAC12G12.16c	-0.0712	-0.04251	0.440974	-0.17624
SPBPB2B2.09c	-1.1089	-1.34315	-1.67316	-0.22924		SPAC56F8.10	-0.15045	-0.431	-0.23052	-0.0088		SPAC22E12.09c	-0.05694	0.318505	-0.05548	0.136342		SPCC1235.17	0.02028	0.303864	-0.12763	-0.7196		SPBC418.01c	-0.08061	-0.37633	0.232579	-0.13891		SPCC584.11c	-0.10447	-0.59391	-0.20936	-0.26138		SPAPB1A11.03	0.495241	0.698766	3.65078	-0.20504
SPAC4H3.11c	-0.65222	-0.96334	-1.14809	0.148011		SPAC5D6.01	-0.25383	-0.50719	-0.2673	-0.09503		SPBC1734.13	-0.11241	0.49035	-0.11901	0.187328		SPBC409.08	0.32382	0.45247	0.321305	-0.1038		SPAC343.09	0.124696	-0.15361	0.401654	0.071183		SPCC613.01	-0.01005	-0.56174	-0.13468	-0.19483		SPAC4G9.04c	0.048647	0.059267	0.377249	-0.00477
SPBC13A2.03	-0.27448	-0.34939	-0.39319	-0.08662		SPAC26F1.13c	-0.19109	-0.48319	-0.2145	-0.04192		SPBC3D6.13c	0.08956	0.388027	0.085033	0.233491		SPBC3D6.02	-0.05067	-0.03464	-0.16474	-0.41833		SPAC186.05c	-0.02079	-0.56928	0.458238	-0.17005		SPBC56F2.12	-0.04191	-0.37943	-0.12241	-0.15219		SPCC285.16c	0.151131	0.151792	0.680463	0.033863
SPAC11D3.15	-0.25297	-0.34688	-0.41555	0.049602		SPBP35G2.07	-0.17604	-0.40109	-0.1924	-0.06148		SPBC800.12c	-0.1253	0.522692	-0.21063	0.168465		SPAC2E1P3.05c	-0.31204	-0.15044	-0.56815	-1.22064		SPAC17G8.11c	0.036337	-0.3604	0.578288	-0.03584		SPCP31B10.07	-0.10904	-0.48684	-0.19019	-0.24722		SPAC10F6.09c	-0.00472	0.023631	0.3316	-0.03438
SPCC1672.09	-0.1867	-0.23746	-0.27582	0.053236		SPAC1A6.04c	-0.092	-1.53358	-0.24478	0.922282		SPCC338.10c	-0.16917	0.67382	-0.25823	0.241204		SPAC13G7.07	0.43069	0.504565	0.331483	0.065658		SPAC5H10.11	0.070847	-0.73693	1.2143	-0.14738		SPAC12G12.06c	-0.02513	-0.45145	-0.13008	-0.20258		SPAC26F1.07	0.389192	0.398169	0.539531	0.371129
SPAC688.12c	-0.34244	-0.44812	-0.56987	0.166593		SPAC328.06	-0.03042	-0.36619	-0.07421	0.214573		SPAC19G12.04	0.215872	0.589727	0.183152	0.393453		SPAC1786.02	0.260036	0.338074	0.114499	-0.21525		SPBC3E7.16c	-0.13416	-0.40465	0.248602	-0.09597		SPBPB21E7.09	-0.45464	-2.45734	-0.65481	-1.08312		SPCC1919.05	0.174855	0.209266	0.784517	0.120454
SPAC19A8.15	-0.16127	-0.20262	-0.23601	0.017457		SPAC4G9.12	-0.17472	-0.854	-0.313	0.499157		SPBC29A3.18	-0.24203	0.290508	-0.43624	0.012285		SPAPB15E9.01c	-0.16387	0.12759	-0.36152	-0.46535		SPAC26A3.10	-0.128	-0.36847	0.215356	-0.10625		SPCC757.09c	-0.26943	-0.68071	-0.30365	-0.38188		SPAC13C5.03	-0.13949	0.010929	0.827053	-0.26894
SPAC4D7.05	-0.12842	-0.20343	-0.26162	0.175997		SPCC622.12c	-0.11526	-0.6131	-0.12684	0.396092		SPBC1709.16c	-0.04254	0.727986	-0.17521	0.43019		SPAPB18E9.05c	-0.26545	0.001553	-0.40132	-0.5335		SPCC1235.02	-0.17211	-0.453	0.26591	-0.10347		SPAC1093.01	-0.11653	-1.09661	-0.1944	-0.39914		SPCC1235.13	0.565792	0.822443	2.42267	0.290211
SPAC3A12.16c	-0.16981	-0.20106	-0.27775	0.104806		SPBC660.16	-0.09182	-0.3536	-0.10999	0.146566		SPBC3D6.06c	-0.17402	0.346262	-0.30068	0.108371		SPAC1002.04c	0.191737	0.427821	0.068783	-0.05052		SPBC16A3.07c	0.11847	-0.0503	0.424599	0.167917		SPCC320.11c	-0.12583	-0.48315	-0.14617	-0.22168		SPAC9G1.14	0.263425	0.45479	1.61877	0.095711
SPBC25H2.04c	-0.35087	-0.34826	-0.33317	-0.03189		SPCC757.03c	-0.67449	-1.11017	-0.46271	-0.14629		SPAC1486.02c	-0.01746	0.439276	-0.13869	0.259441		SPAC1002.13c	-0.00731	0.345078	-0.14216	-0.20898		SPAC22E12.14c	0.019231	-0.18265	0.369668	0.024784		SPAP8A3.02c	0.164331	-1.01776	0.050191	-0.14787		SPBC23G7.13c	0.097704	0.321002	1.99727	-0.21746
SPAC17G6.09	-0.30709	-0.30442	-0.30661	0.086851		SPBC1A4.04	-0.37789	-0.57665	-0.30779	-0.1539		SPBC25B2.08	0.289263	0.612193	0.196296	0.474812		SPBC2G2.10c	0.094321	0.551127	-0.02452	-0.13428		SPBC25H2.13c	-0.0209	-0.24746	0.32631	-0.02959		SPBC26H8.11c	-0.10332	-0.71635	-0.17961	-0.33117		SPBC530.15c	-0.1242	-0.15322	0.252862	-0.22508
SPBC16G5.17	-0.29457	-0.31495	-0.35308	0.100011		SPBC646.07c	-0.2453	-0.39268	-0.19221	-0.11004		SPCC1620.06c	-0.12176	0.452584	-0.18549	0.085588		SPAC222.18	0.304416	0.642671	0.20425	0.075166		SPCC1795.06	0.078187	-0.50546	0.988338	0.044832		SPBC17D1.05	-0.03036	-0.30741	-0.0573	-0.13153		SPBC1289.06c	-0.08437	-0.11455	0.481222	-0.23083
SPCC320.09	-0.26907	-0.28781	-0.34419	0.446289		SPAC227.18	-0.18081	-0.41263	-0.09935	0.050663		SPAC5H10.01	-0.1007	1.6905	-0.43084	0.580411		SPCC191.07	-0.16632	0.331657	-0.1396	-0.35822		SPAC1420.01c	0.039904	-0.13872	0.30695	0.03877		SPCC1322.15	-0.20483	-0.52479	-0.20896	-0.30686		SPBC1105.13c	0.271043	0.230687	1.24487	-0.00201
SPAC9.08c	0.075599	0.088567	0.042293	0.551317		SPBC8D2.06	-0.21392	-0.39208	-0.15056	0.021426		SPBC29A10.13	-0.04126	0.494622	-0.14183	0.161616		SPBC28F2.03	0.145108	0.420907	0.139849	-0.01069		SPAC6B12.02c	0.045377	-0.21639	0.603826	0.07755		SPAC11E3.15	-0.00895	-0.44742	-0.01334	-0.12846		SPCC10H11.01	0.342451	0.283609	0.839315	0.198188
SPBC6B1.12c	-1.66482	-1.50261	-1.81543	-0.14162		SPCC1259.09c	-0.20195	-0.56056	-0.16265	0.075703		SPCC1739.09c	-0.02664	0.583257	-0.1376	0.19051		SPAC26A3.11	0.114369	0.476305	0.074365	-0.05267		SPAC9E9.13	0.141131	-0.06815	0.551395	0.168934		SPBC32F12.01c	0.019014	-0.50271	0.003963	-0.13583		SPAC688.16	-0.05358	-0.19295	0.670024	-0.37531
SPBC19G7.17	-0.32611	-0.27594	-0.31863	0.019724		SPAC22F3.06c	-0.09622	-0.2865	-0.06009	0.058462		SPAC3H1.06c	-0.60098	1.33415	-1.14103	0.173054		SPBC6B1.05c	0.182131	0.548077	0.147852	0.007326		SPAC328.01c	-0.04735	-0.23319	0.335543	0.10501		SPAC110.04c	-0.06373	-0.54997	-0.07571	-0.18651		SPBC28E12.02	0.203367	0.044226	0.951216	-0.14145
SPCP31B10.06	0.362385	0.37793	0.361968	0.502843		SPBC660.05	-0.06833	-0.80842	0.001358	0.57507		SPBC106.12c	0.01988	0.421247	-0.09513	0.162385		SPAC1F8.03c	-0.13253	0.71774	-0.21464	-0.76391		SPBC26H8.13c	0.064075	-0.1541	0.540936	0.236827		SPAC1F3.09	0.050584	-0.40492	0.046785	-0.05024		SPAC823.12	0.05189	-0.04593	0.571964	-0.18845
SPBC428.03c	-0.3684	-0.3503	-0.31336	-0.09948		SPCC548.07c	-0.36745	-1.3862	-0.14283	0.372403		SPAC823.16c	0.054344	0.600337	-0.09699	0.244222		SPBC1539.07c	0.247121	0.553472	0.196251	-0.00568		SPCC550.06c	0.026846	-0.42896	0.399417	0.046146		SPCC4F11.05	-0.27134	-1.65467	-0.24325	-0.75666		SPBC12C2.01c	-0.0993	-0.18205	0.483377	-0.35301
SPBP16F5.04	-0.01621	0.005568	0.187586	1.68203		SPCC1223.03c	-0.24011	-1.72144	-0.05195	0.707518		SPAC630.11	-0.09782	0.517327	-0.21163	0.157478		SPCC1223.10c	0.337071	0.607473	0.303433	0.148526		SPCC1442.01	0.201336	-0.35513	0.783981	0.244101		SPAC9G1.06c	0.049415	-0.43623	0.021832	-0.13359		SPCC4G3.03	0.224135	0.157347	0.882108	-0.03256
SPCC1682.16	-0.04971	0.019117	-0.02797	0.280869		SPBC30D10.07c	-0.12768	-0.39023	-0.12035	-0.00659		SPBC25H2.10c	0.054768	0.444075	-0.02005	0.221517		SPCC1450.12	0.183431	0.364501	-0.00065	-0.12914		SPCC757.07c	0.326389	-0.06438	0.820209	0.449022		SPBC2F12.05c	0.234177	-0.48705	0.207086	-0.04779		SPAC22H12.01c	0.396496	0.294876	1.18216	0.084298
SPAC1002.02	0.013048	0.129157	0.033686	0.528234		SPAC186.01	0.228869	-0.63038	0.251918	0.636463		SPAC1039.01	-0.16467	1.82471	-0.73779	0.275507		SPAC27E2.11c	0.246277	0.489795	-0.03304	-0.29372		SPCC1281.04	-0.17137	-0.10157	0.904937	0.326783		SPBC18H10.02	-0.14518	-0.65234	-0.23675	-0.40316		SPAC1F7.05	0.005712	0.04447	0.768459	-0.20346
SPBP8B7.19	0.041314	0.102585	0.083914	0.296534		SPAC9.10	-0.71469	-0.7897	-0.06572	0.355905		SPAC1002.18	-0.0506	1.50817	-0.49326	0.241805		SPBC1289.10c	0.163466	0.317744	0.09304	-0.02182		SPAC664.07c	0.179306	0.177972	0.539042	0.332008		SPBC11G11.05	-0.13412	-0.63077	-0.21412	-0.36373		SPAP27G11.08c	0.364576	0.394922	1.21469	0.134582
SPAC2C4.05	-0.26557	-0.21148	-0.36502	-0.02721		SPCC794.04c	-0.48863	-0.67979	0.007987	0.711423		SPCPB1C11.01	-0.01967	0.75938	-0.2244	0.220226		SPAC17H9.12c	0.342006	0.611159	0.216864	-0.13377		SPAC4F8.12c	-0.02217	-0.05603	0.245299	0.076558		SPAC5H10.10	0.205659	-1.00926	-0.00737	-0.3608		SPAC2C4.07c	0.172651	0.167056	0.787762	-0.01562
SPAC5D6.13	-0.1742	-0.13827	-0.25253	0.010144		SPCC794.01c	-0.20128	-0.45051	0.423737	1.37358		SPBC359.01	-0.91825	1.54498	-1.43631	-0.24134		SPCC550.12	0.263815	0.502204	0.214044	0.009279		SPAC167.03c	0.144125	0.105571	0.331771	0.219108		SPAC869.11	-0.05624	-1.91578	-0.34944	-0.84278		SPBC6B1.03c	0.296606	0.264831	1.86118	-0.18297
SPBC14C8.11c	-0.30935	-0.19694	-0.81767	0.380697		SPCC191.11	-0.14396	-0.75763	0.375376	0.964979		SPCC1795.01c	0.042805	0.448578	-0.04312	0.156158		SPAC1142.02c	0.268242	0.40808	0.248409	0.132874		SPAC11E3.06	0.100934	-0.05172	0.921268	0.720123		SPAC1565.01	0.043647	-0.59937	-0.06298	-0.23345		SPACUNK4.16c	0.270901	0.217104	1.13989	-0.03743
SPBC25H2.12c	-0.14346	-0.09042	-0.31799	0.153983		SPCC584.16c	-0.07191	-0.38163	0.394254	0.772097		SPAC1399.01c	-0.02242	0.752065	-0.1642	0.192355		SPBC12D12.09	0.293699	0.573973	0.206844	-0.08563		SPBC29A10.08	0.147265	0.1052	0.297148	0.247867		SPBP35G2.12	0.078976	-0.39372	0.002377	-0.12471		SPAC644.06c	-0.01947	0.042256	0.315732	-0.08168
SPBC1683.07	-0.73636	-0.56152	-1.01288	-0.16102		SPBC359.06	-0.71677	-1.68816	-0.59733	0.674554		SPBC16G5.09	-0.08351	0.360511	-0.16289	0.030502		SPAC1952.07	0.273519	0.426762	0.245048	0.064606		SPBC20F10.05	-0.06498	0.052436	0.414486	0.000181		SPAC1786.01c	0.018453	-0.6024	-0.08753	-0.24428		SPAC23G3.08c	0.144567	0.196396	0.404651	0.098568
SPBC16A3.05c	-0.09906	-0.01225	-0.25816	0.186236		SPAC13G6.14	-0.20126	-0.34698	-0.18994	0.074146		SPCC1442.08c	-0.01473	0.625282	-0.12023	0.150536		SPAC9.02c	0.329145	0.459817	0.309299	0.17922		SPAC19D5.04	0.011669	0.122832	0.439885	0.05267		SPAP8A3.07c	0.034751	-0.95522	-0.0852	-0.40274		SPCC1259.14c	0.094296	0.380178	1.68027	-0.24615
SPAC8F11.10c	-0.58578	-0.41969	-1.03331	-0.03619		SPBC3H7.01	-0.29894	-0.43033	-0.27567	-0.06734		SPBC27B12.01c	0.018231	0.491254	-0.05325	0.142016		SPAC4G8.13c	0.01371	0.555728	0.05721	-0.32216		SPCC23B6.03c	0.013135	0.123862	0.472445	0.034363		SPAC20G8.02	0.114321	-0.51086	0.031167	-0.17918		SPAC14C4.08	-0.08348	0.068715	0.882322	-0.36061
SPAC8E11.01c	-0.26064	-0.17129	-0.50363	0.03849		SPCC1020.05	-0.05163	-0.30746	0.034574	0.500877		SPAC19D5.06c	0.025363	0.570906	-0.04423	0.190709		SPBC32H8.12c	0.023997	0.350921	0.10233	-0.14324		SPAC22H10.09	-0.23095	-0.1018	0.549394	-0.19062		SPAC3H1.10	-0.09266	-0.59524	-0.09443	-0.36458		SPBC947.05c	0.161812	0.326403	1.13581	-0.10485
SPAC11E3.07	-0.16428	-0.0446	-0.4251	0.190442		SPAC6C3.04	-0.13282	-0.2736	-0.01065	0.392922		SPAC1039.02	-0.28408	1.66986	-1.20828	0.218981		SPBP19A11.02c	0.324001	0.936227	0.44636	0.052106		SPBC839.06	0.158471	0.334077	1.39246	0.230953		SPBP4H10.15	0.028986	-0.50741	0.025656	-0.24188		SPAC3F10.15c	0.13727	0.282233	0.937662	-0.06788
SPBP19A11.01	-0.21413	-0.13401	-0.42773	0.069698		SPAC1071.05	-0.21	-0.32688	-0.15915	0.105243		SPBC16D10.10	-0.00485	0.717086	-0.30487	0.204544		SPAC806.11	0.041664	0.505718	0.171061	-0.23512		SPCC1020.01c	0.067003	0.327194	3.32609	0.001686		SPBC1734.11	-0.08416	-0.64924	-0.15121	-0.38181		SPCC663.03	0.106856	0.169892	0.537332	0.003952
SPBC21C3.08c	-0.15732	0.062132	-0.7626	0.643072		SPAC27D7.11c	0.227618	-0.29731	0.432575	1.87618		SPCC1259.05c	-0.10298	0.348847	-0.36831	0.028044		SPAC5D6.08c	0.064029	0.501793	0.201769	-0.2003		SPAC2E12.03c	0.023517	0.092173	0.632975	-0.00318		SPAC1F12.04c	-0.07258	-0.79999	-0.16727	-0.44175		SPBC31E1.01c	0.263367	0.306974	0.588318	0.175846
SPCC1020.09	0.133114	0.403934	-0.63321	1.2165		SPBC1683.09c	-0.58743	-0.8976	-0.42178	-0.38867		SPAPJ691.03	-0.05584	0.406677	-0.32627	0.09006		SPBC725.04	0.320777	0.573617	0.386193	0.133765		SPCC622.13c	0.15519	0.254397	0.787851	0.146875		SPAC57A7.12	0.033425	-0.44496	-0.00331	-0.20662		SPAC458.05	0.047122	0.100865	0.455059	-0.11505
SPAC31G5.16c	-0.16328	-0.1187	-0.36772	0.078838		SPAC977.15	-0.43176	-0.88053	-0.30637	-0.19283		SPAC4G9.20c	-0.22597	0.292708	-0.53388	-0.04458		SPCC1840.04	0.317824	0.519591	0.380135	0.183512		SPAC13G6.01c	-0.09564	-0.02116	0.288218	-0.02341		SPAC4A8.10	0.070242	-0.68962	0.005252	-0.32608		SPCC162.02c	0.154178	0.208166	0.533012	0.007586
SPAC26A3.15c	-0.12927	-0.07899	-0.33855	0.127896		SPBC1683.12	-0.12501	-0.57649	0.154974	0.339786		SPCC1620.13	0.107003	0.517509	-0.10053	0.268525		SPAC4D7.02c	0.364141	0.830332	0.50282	0.029161		SPAC20G8.06	-0.08541	-0.00781	0.262942	-0.02438		SPAC4F8.07c	0.018212	-0.54351	-0.00114	-0.23854		SPCC191.01	0.394536	0.502984	1.18131	0.060627
SPBC16G5.05c	-0.07191	-0.03684	-0.27814	0.15205		SPACUNK4.17	-0.12532	-1.11026	0.232601	0.168986		SPAC1039.05c	0.122297	0.48411	-0.23396	0.170769		SPAC15E1.10	0.206536	0.492935	0.304846	0.051972		SPCC11E10.03	0.129344	0.263413	0.79035	0.283867		SPAC8E11.07c	0.21327	-0.98213	0.139261	-0.31228		SPCC777.02	0.090362	0.130668	0.469721	-0.02697
SPAC29A4.08c	-0.12044	-0.05207	-0.35609	0.16256		SPAC1687.15	-0.13771	-0.34875	-0.02922	-0.03514		SPAC16E8.17c	0.105458	0.417572	-0.10201	0.176397		SPCC13B11.04c	0.949837	2.79226	1.62786	-0.15988		SPAC144.13c	0.023553	0.077499	0.45693	0.068967		SPAC1639.01c	-0.09518	-0.91469	-0.13937	-0.57184		SPAC31G5.09c	0.94386	1.03892	1.7469	0.648771
SPAC3H5.08c	-0.04072	0.027727	-0.29718	0.239565		SPBC16D10.06	-0.41458	-1.10299	-0.12372	-0.07607		SPCC24B10.21	0.159185	0.452943	-0.04563	0.218718		SPAC5D6.07c	0.317133	0.465524	0.365159	0.179889		SPAC1687.05	-0.04275	-0.00522	0.25638	-0.00776		SPBC1289.03c	0.001074	-0.44488	-0.05745	-0.26918		SPAC19B12.12c	0.122107	0.138846	0.968118	-0.21098
SPBC354.05c	-0.35326	-0.14508	-0.52471	0.064688		SPBC20F10.03	0.392529	0.029207	0.519605	0.534109		SPBC1604.07	-0.13429	0.230805	-0.33725	0.087506		SPBC29A3.07c	0.473707	0.805419	0.574845	0.186069		SPCC645.14c	0.296162	0.403748	1.17935	0.407748		SPAC1296.04	0.202138	-0.64709	0.09873	-0.28015		SPAPB1A10.05	0.262605	0.28595	0.728508	0.055362
SPAC22F8.04	-0.18959	-0.02895	-0.31684	0.096494		SPBPB7E8.02	-0.00867	-0.50897	0.557142	0.526138		SPCC1450.15	0.016151	0.327223	-0.17381	0.173734		SPBC8E4.03	0.867579	1.96262	1.03992	-0.34643		SPBC36.02c	-0.33204	-0.46414	0.795348	-0.34888		SPBC1105.17	-0.16973	-0.65683	-0.05385	-0.39292		SPCC663.06c	0.520085	0.498563	1.54205	0.016606
SPCC338.14	-0.17991	-0.0114	-0.30119	0.120852		SPBC1105.02c	-0.27669	-0.67265	-0.01857	-0.22086		SPAC1B3.07c	-0.04591	0.417177	-0.37661	0.130326		SPAC29B12.14c	-0.01797	0.345673	0.097374	-0.52286		SPAC31A2.09c	-0.02311	-0.09086	0.413655	-0.02561		SPAC23D3.04c	-0.19959	-0.47847	-0.09614	-0.34238		SPAPB15E9.06	-0.13404	-0.05269	0.728474	-0.67526
SPBC21B10.04c	-0.27323	-0.08929	-0.33948	0.031462		SPAC9E9.03	-0.13024	-0.36182	0.055445	-0.05798		SPAC4F8.01	0.375903	0.508114	0.272232	0.435505		SPAC4G9.11c	0.205812	0.405971	0.279153	-0.03394		SPAC3G9.12	0.114025	0.051152	0.594187	0.077981		SPAC19A8.02	-0.01048	-0.48315	0.148404	-0.27571		SPAC3H8.04	0.05594	0.121774	0.638407	-0.28401
SPCC74.01	-0.00438	0.223506	-0.13463	0.379992		SPAC9E9.07c	-0.22692	-0.42727	-0.14979	-0.1981		SPBC115.02c	-0.1252	0.362752	-0.07894	0.252981		SPBC18A7.02c	0.235131	0.471487	0.303599	-0.1555		SPAC27D7.13c	0.144597	-0.07439	1.43012	0.037161		SPAC24H6.05	-0.03548	-0.47788	0.092776	-0.25963		SPBC14F5.08	0.213329	0.242622	0.462159	0.077316
SPAC17G6.02c	-0.42198	-0.34271	-0.50274	-0.20959		SPBC725.01	-0.10257	-0.33559	0.007771	-0.04484		SPBC16E9.15	-0.13185	0.447821	-0.12159	0.338649		SPAC11G7.01	-0.20697	-0.08595	-0.13429	-0.36621		SPCC70.12c	-0.14769	-0.17729	2.1149	-0.18082		SPBC1105.16c	-0.23036	-0.71968	-0.01773	-0.38574		SPBC24C6.09c	0.824952	1.00041	2.78565	-0.27711
SPAC1952.11c	-0.00551	0.158121	-0.14353	0.380739		SPAC3C7.09	-0.12328	-0.62688	0.181239	0.014856		SPBC902.05c	0.033754	0.322236	0.03304	0.260062		SPAC343.04c	0.354385	0.542528	0.464681	0.103736		SPCC70.04c	0.239305	0.249357	1.39515	0.289914		SPCC576.17c	0.109573	-1.23417	0.748689	-0.2883		SPAC1F8.05	-0.51525	-0.41201	0.053847	-0.83368
SPCC553.06	-0.18198	-0.06149	-0.26353	0.121836		SPCC1223.11	-0.21612	-0.49893	-0.08645	-0.20174		SPCC70.03c	-0.1832	1.36352	-0.26997	0.821187		SPAC12B10.05	0.210275	0.37366	0.30881	-0.01859		SPCC320.07c	-0.02891	-0.11235	2.34404	0.025481		SPBC1703.14c	-0.00234	-0.50098	0.196725	-0.22404		SPBC1861.06c	1.29302	1.70704	3.66842	0.01926
SPAC10F6.06	0.009535	0.226111	-0.09565	0.479459		SPAC977.02	-0.14302	-0.97465	0.184699	-0.10118		SPCC126.04c	0.096791	0.35487	0.068144	0.269096		SPAC1635.01	0.075376	0.368032	0.2377	-0.28622		SPCC1259.10	0.060508	0.036637	0.492442	0.072512		SPAC664.09	-0.00192	-0.39919	0.18375	-0.16551		SPAC13F5.01c	0.116399	0.222209	0.737437	-0.17557
SPAC1F12.05	-0.2537	-0.12676	-0.38826	-0.04476		SPAC1B2.06	-0.28314	-1.37036	0.032089	-0.4027		SPAC513.03	-0.43561	1.56413	-0.16535	0.821827		SPAC22F3.03c	0.449981	0.633558	0.564966	0.098529		SPAC19G12.02c	-0.08914	-0.11132	0.273559	-0.11769		SPBC4B4.08	-0.24106	-0.97381	-0.05701	-0.48955		SPAC26F1.11	0.598545	0.916736	2.02488	-0.04776
SPCC31H12.07	-0.13602	-0.00352	-0.2871	0.097968		SPBC1685.15c	0.032207	-0.37795	0.152131	0.006637		SPCC5E4.10c	-0.01287	0.59497	0.076937	0.366186		SPAC2E1P3.04	0.773541	1.52255	1.17335	-0.52245		SPCC1322.04	0.063016	0.045723	0.640337	0.034908		SPAC4A8.05c	0.08999	-0.52953	0.267124	-0.12892		SPAPB1E7.04c	0.052884	0.280317	0.94688	-0.46522
SPAC2F3.04c	-0.24743	-0.08458	-0.42878	0.055308		SPBC29A10.01	-0.16675	-0.5668	-0.03585	-0.15416		SPAC22E12.10c	0.112672	0.354389	0.157848	0.271447		SPAC821.09	-0.20448	0.247627	0.238687	-0.98557		SPAP27G11.11c	0.054859	0.029399	0.760546	-0.0082		SPAPB1A11.02	0.124046	-1.61409	0.69671	-0.4273		SPAC6B12.06c	0.128737	0.248254	0.605925	-0.13317
SPCC126.08c	-0.09747	0.11017	-0.28234	0.247312		SPBC32H8.02c	-0.10246	-1.33107	0.249367	-0.1077		SPCC188.03	-0.03721	0.413968	0.024843	0.274786		SPCC18.18c	0.025247	0.347726	0.320583	-0.47937		SPAC6G9.04	-0.07009	-0.07625	0.401821	-0.12643		SPAC1002.09c	-0.09324	-0.32659	-0.03879	-0.15199		SPCC290.03c	0.102629	0.199804	0.469257	-0.12755
SPAC977.10	-0.6533	-0.36462	-1.23254	0.109622		SPCC330.09	-0.07366	-0.3687	-0.00954	-0.07246		SPAPB1A10.10c	-0.22626	0.414142	-0.17784	0.123959		SPCC18.01c	0.061024	0.361255	0.338655	-0.39015		SPAC9E9.01	0.059745	0.077048	1.15827	-0.05599		SPAC1B3.16c	-0.11541	-1.53288	0.021554	-0.54451		SPAPYUG7.03c	0.086272	0.175739	0.541395	-0.2183
SPCC16A11.16c	-0.08058	0.037277	-0.32342	0.211612		SPBC19F5.04	-0.1602	-0.64041	-0.02427	-0.12169		SPBC8D2.03c	-0.16211	0.587736	-0.09446	0.273068		SPBC9B6.03	0.170052	0.428737	0.377452	-0.30112		SPBC21C3.19	0.901099	0.715758	3.1921	0.54839		SPBC1539.09c	-0.04021	-0.40994	0.006988	-0.16051		SPAC14C4.13	0.213836	0.346064	0.876785	-0.19856
SPBC27.01c	-0.23113	-0.11843	-0.4161	0.004343		SPCC569.02c	0.051883	-1.16175	0.32575	0.114448		SPBC4.07c	0.024925	0.324579	0.06004	0.190409		SPAC3A11.14c	0.357916	0.568402	0.523701	0.069328		SPBC428.18	-0.19816	-0.27874	0.888468	-0.09034		SPAC22A12.14c	0.28482	0.038448	0.312989	0.197486		SPBC6B1.06c	0.178261	0.194305	0.320524	0.081807
SPCC126.12	0.035205	0.218387	-0.2259	0.391323		SPAC1B3.13	-0.22492	-0.38078	-0.20917	-0.25926		SPCC965.12	-0.06685	1.65177	0.077895	0.834874		SPAC1B3.06c	0.537556	1.03874	0.950043	-0.11177		SPAC186.02c	0.009694	-0.0749	1.31863	0.126706		SPBC4C3.05c	-0.08561	-0.52522	-0.01221	-0.27199		SPBC16E9.13	0.076582	0.110898	0.383764	-0.14262
SPBC1921.06c	-0.30695	-0.15222	-0.49743	0.043233		SPAC1A6.09c	-0.13535	-0.57421	-0.07792	-0.23123		SPBC776.15c	0.058032	0.462993	0.095096	0.261582		SPAC18B11.09c	0.749049	1.24184	1.09117	0.174151		SPAC1002.08c	-0.02122	-0.08088	0.351168	-0.00611		SPAC24B11.07c	-0.05156	-0.41036	0.007696	-0.19709		SPBPB21E7.01c	1.53767	1.84211	4.64493	-0.78344
SPAC2C4.03c	-0.16612	-0.02891	-0.33076	0.135107		SPBC19G7.04	-0.04483	-0.78647	0.071814	-0.1366		SPAC227.15	-0.02239	0.462215	0.014569	0.275745		SPCC330.13	0.103612	0.387021	0.396801	-0.13059		SPAC513.02	0.133538	0.009466	0.805176	0.149075		SPAC24B11.12c	-0.02503	-0.65943	0.084755	-0.28606		SPAC4F10.19c	0.146184	0.20613	0.530655	-0.16839
SPBC342.04	-0.03758	0.148518	-0.25999	0.404795		SPCC320.03	-0.00935	-0.54565	0.037556	-0.10365		SPBC577.12	0.244458	0.377205	0.24605	0.324444		SPBPB21E7.04c	0.050947	0.971695	1.13641	-0.86604		SPAC688.10	0.142581	0.05632	0.723278	0.183769		SPBC32F12.06	-0.02107	-0.37538	0.031744	-0.15077		SPAPB1A11.05	0.828585	0.945817	2.56757	-0.64082
SPCC1739.02c	0.025889	0.17594	-0.19597	0.423498		SPAC1B3.09c	-0.12626	-0.40946	-0.10361	-0.16239		SPCC1840.06	-0.16757	0.380638	-0.1292	0.069256		SPCC777.10c	0.347287	0.556209	0.604574	0.138956		SPAC32A11.01	-0.01092	-0.04612	0.779326	0.138098		SPAC1A6.05c	0.185252	-0.31219	0.270922	-0.00264		SPAC13G7.12c	-0.25754	-0.28335	-0.13765	-0.37585
SPAC23D3.12	-0.96906	0.42402	-1.40166	1.88283		SPAC1687.16c	0.021205	-0.57001	0.071529	-0.03239		SPCC645.02	0.019072	0.891531	0.08168	0.358314		SPBC4F6.10	0.194557	0.324975	0.351194	0.022594		SPBC29A10.04	0.16449	0.125967	0.493596	0.214986		SPAC23H3.13c	0.19947	-1.40613	0.266253	-0.4998		SPAC19A8.11c	0.470256	0.367694	0.949595	0.004701
SPBC947.06c	-0.6208	-0.18296	-0.70333	0.246975		SPCC1827.06c	-0.07031	-0.51007	-0.0121	-0.10002		SPCC790.03	-0.51635	-0.01752	-0.46119	-0.32372		SPBPB8B6.04c	0.342015	1.26762	1.45371	-0.8847		SPAC1006.09	-0.05175	-0.14554	0.310061	-0.03546		SPBC1709.05	-0.071	-0.37452	-0.24496	-0.23569		SPAC24C9.07c	0.91195	0.718811	1.74997	0.107537
SPCC1672.11c	-0.2316	-0.02748	-0.26114	0.138777		SPBC1711.13	-0.0659	-0.50191	-0.01218	-0.09903		SPAC1F7.12	-0.06054	0.599351	0.024567	0.200226		SPCC777.11	0.381641	0.560203	0.593732	0.15328		SPAC3G9.13c	-3.9e-05	-0.2169	0.64463	0.008711		SPBC4F6.09	-0.06847	-0.79065	-0.46517	-0.47592		SPBC409.11	0.178731	0.056381	0.636371	-0.28923
SPBC30D10.02	0.131139	0.259962	0.117381	0.419079		SPAP27G11.12	-0.01701	-0.47327	0.040196	-0.06233		SPBC530.10c	-0.20947	0.64386	-0.10658	0.15112		SPAC13G7.04c	-0.02033	0.384363	0.347554	-0.21129		SPAC15A10.09c	-0.13843	-0.3284	0.492031	-0.21389		SPAC890.04c	-0.11162	-0.32855	-0.20715	-0.22503		SPAC11G7.06c	0.156898	0.079813	0.581287	-0.20347
SPAC26H5.13c	-0.32018	-0.11281	-0.30479	0.093743		SPAC23C11.03	-0.36068	-0.76017	-0.6491	-0.06702		SPBC2A9.04c	0.041582	0.448654	0.09041	0.21037		SPBC1E8.05	0.136726	0.640636	0.5526	-0.05205		SPCC1739.13	0.22332	0.030732	0.982029	0.13082		SPBC1271.10c	-0.19175	-0.8944	-0.51385	-0.56268		SPAC20H4.07	0.191113	0.127218	0.528513	-0.0931
SPAC22A12.11	0.090451	0.437904	0.162425	0.74949		SPBC8D2.10c	-0.14981	-0.43467	-0.34887	0.064714		SPAC688.04c	0.264277	0.780485	0.329032	0.48668		SPBP23A10.11c	-0.10823	0.440142	0.289613	-0.45764		SPAC7D4.12c	0.091852	-0.01783	0.436832	0.063424		SPAC23A1.08c	0.032559	-0.44413	-0.19128	-0.21956		SPAP8A3.14c	-0.04716	-0.12284	0.295736	-0.42733
SPCC965.03	-0.26825	-0.16956	-0.29541	0.083516		SPBP8B7.11	-0.19505	-0.43801	-0.36068	-0.03262		SPCC737.02c	-0.15852	0.589624	-0.13352	0.100745		SPAC17A2.13c	0.1568	0.394857	0.328837	0.011408		SPAC22G7.11c	0.323075	0.042619	1.07598	0.201483		SPAC22G7.05	0.014996	-0.35384	-0.15822	-0.19493		SPBC12C2.04	0.49002	0.40112	0.91209	0.034885
SPAC343.06c	0.101018	0.194665	0.038203	0.391957		SPAC139.01c	-0.17822	-0.36357	-0.30054	-0.05217		SPAC2E1P5.01c	-0.02619	0.323947	-0.02051	0.093754		SPBC1685.06	0.48587	1.3472	1.09916	0.030881		SPCC794.03	-0.15014	-0.5411	0.717168	-0.36485		SPAC1093.05	-0.10048	-0.41486	-0.23758	-0.24194		SPBC365.08c	0.338612	0.268557	0.723206	-0.06347
SPBC1604.09c	-0.77283	-1.2486	-1.73688	0.169336		SPBC1921.01c	-0.15991	-0.50306	-0.38359	0.07167		SPBC3D6.10	0.017113	0.662782	0.065298	0.240295		SPCC830.05c	0.091169	0.501874	0.378525	-0.08579		SPCC965.04c	0.124303	-0.00291	0.394887	0.055558		SPCC1682.12c	-0.00972	-0.48874	-0.21207	-0.22371		SPCC70.06	0.523201	0.45378	0.990271	0.049571
SPBC13G1.01c	-0.15564	-0.29689	-0.38543	0.116096		SPAC25G10.05c	-0.30051	-0.67869	-0.62579	-0.03539		SPBC16E9.18	-0.00758	0.317761	-0.01302	0.113696		SPAC4G9.05	0.625203	1.71308	1.32516	0.107219		SPAC4G9.08c	0.155923	0.018916	0.453637	0.08259		SPCC4B3.07	-0.05855	-0.45293	-0.23095	-0.21821		SPAC343.11c	0.131471	0.131011	0.367246	-0.01459
SPBC25H2.02	-0.15188	-0.22019	-0.27216	-0.00429		SPACUNK4.15	-0.16037	-0.6699	-0.58794	0.208839		SPBC887.13c	0.063844	0.396627	0.066048	0.198826		SPBC25H2.08c	0.188751	0.571857	0.364534	-0.07545		SPAC6F6.13c	0.092943	-0.11385	0.419747	-0.00623		SPBP4H10.13	0.033965	-0.57816	-0.26124	-0.22868		SPCC16A11.03c	0.154095	0.145146	0.355526	0.020708
SPAC1B3.15c	-0.23742	-0.45534	-0.55367	0.064168		SPAC3F10.16c	-0.17649	-0.48666	-0.42377	0.00823		SPCC1223.09	0.068146	1.65159	0.078569	0.768495		SPBC609.03	0.189166	0.417059	0.30544	0.030452		SPAC3A11.08	0.099222	-0.06974	0.395529	0.016962		SPAC926.08c	-0.09445	-0.73138	-0.28633	-0.3398		SPAC11E3.13c	0.037332	0.038017	0.455904	-0.28269
SPCC16A11.09c	-0.17368	-0.30602	-0.3786	0.004425		SPAC23C4.06c	-0.21022	-0.7824	-0.64917	0.169267		SPCC1442.05c	-0.19935	0.5795	-0.25099	-0.01861		SPAC1952.04c	0.337417	0.618055	0.495375	0.177072		SPAC8C9.03	0.290149	-0.07895	0.929515	0.191577		SPBC14F5.06	-0.06024	-0.43321	-0.18704	-0.20181		SPBC1861.04c	0.224939	0.236938	0.675364	-0.12213
SPBC13G1.11	-0.13401	-0.25949	-0.34275	0.070642		SPCC1919.09	-0.13182	-0.36599	-0.30524	0.010186		SPAC1039.09	-0.16732	3.88626	-0.49046	0.710811		SPBC1539.06	0.218438	0.351153	0.283279	0.100946		SPAC1B3.03c	0.31625	-0.13383	1.31896	0.220773		SPAC56E4.07	0.022374	-0.48121	-0.15628	-0.16994		SPAC1F8.08	0.286059	0.243092	1.112	-0.39641
SPAC1F3.07c	-0.18846	-0.35629	-0.57778	0.106023		SPBC776.03	-0.23048	-0.38061	-0.3427	-0.02534		SPCC285.05	-0.04296	1.16698	-0.09052	0.228553		SPCC5E4.05c	0.280755	0.515122	0.381332	0.035409		SPBC56F2.09c	-0.03189	-0.31088	0.464549	-0.21443		SPCC594.02c	-0.11201	-0.76707	-0.33203	-0.38586		SPAC328.03	0.465784	0.470325	1.46928	-0.23474
SPAC23C11.09	-0.16965	-0.23249	-0.31287	-0.04375		SPAC29B12.06c	-0.1957	-0.28493	-0.27699	-0.08692		SPAC521.03	-0.02291	1.36961	-0.15156	0.250656		SPBPB8B6.03	-0.01892	0.820274	0.718525	-0.67614		SPAPJ698.03c	0.110102	-0.06562	0.380164	-0.000397		SPBC106.14c	-0.06847	-0.53916	-0.23582	-0.27619		SPAC31G5.08	-0.0644	-0.06465	0.195056	-0.31908
SPBC2G5.01	-0.14326	-0.25761	-0.43665	0.119844		SPAC821.05	-0.1246	-0.25997	-0.23275	0.017556		SPAC25B8.13c	0.014412	1.76516	-0.19311	0.315039		SPAC17C9.10	0.147936	0.553484	0.47255	-0.15682		SPAC186.09	0.102205	-0.43579	0.894801	-0.30163		SPCC594.03	0.391604	-1.93663	-0.31425	-0.66021		SPAC144.05	0.206287	0.195144	0.459102	-0.06448
SPBC1703.07	-0.26237	-0.41191	-0.53495	-0.05775		SPBC32H8.03	-0.20605	-0.54286	-0.37888	0.019712		SPAC1782.07	-0.12885	0.535027	-0.13802	0.005613		SPBC27.03	0.4516	0.736898	0.706436	0.183093		SPCC4F11.04c	-0.16174	-0.5391	0.517379	-0.48485		SPBC1711.16	-0.05801	-0.46335	-0.21543	-0.26628		SPBC651.04	0.226498	0.22276	0.612242	-0.19927
SPAC29E6.04	-0.21124	-0.49431	-0.71535	0.176195		SPBC17A3.01c	-0.20236	-0.60847	-0.42119	0.04041		SPAC6G10.04c	0.052362	0.364121	0.040747	0.11193		SPAC29E6.01	0.547364	0.854281	0.808181	0.348986		SPAC1805.17	0.115901	-0.03875	0.400413	-0.02237		SPAC513.05	0.074475	-0.43933	-0.10431	-0.17909		SPAC19A8.16	0.544055	0.593988	1.23829	-0.1347
SPAC23C11.13c	-0.13911	-0.37829	-0.59323	0.217083		SPAC1687.10	-0.25958	-0.58113	-0.45714	-0.03784		SPAC17C9.16c	-0.56256	0.535003	-0.69443	-0.30229		SPCC24B10.14c	1.03134	2.3355	2.11126	0.261299		SPCC830.07c	0.475626	-0.42205	2.07859	-0.25122		SPCC663.10	-0.14932	-0.39997	-0.2351	-0.28754		SPCPB16A4.06c	0.70084	0.810074	1.81904	-0.36372
SPCC1795.05c	-0.14626	-0.26372	-0.36791	0.01451		SPCC1494.05c	-0.10841	-0.32841	-0.2368	0.049894		SPAC1039.10	-0.00423	3.18383	-0.34242	0.865723		SPBC21.03c	0.243975	0.411025	0.368396	0.087375		SPAC27D7.09c	0.290348	-0.30635	1.20223	-0.22868		SPAC11D3.02c	-0.09665	-0.54592	-0.23182	-0.3224		SPAC4H3.06	0.71259	0.754798	1.41435	-0.02127
SPAC17H9.16	-0.10981	-0.23117	-0.33449	0.042135		SPBC530.02	-0.53426	-1.08109	-0.78973	0.044883		SPBP23A10.15c	-0.18635	0.658333	-0.21106	0.050922		SPBC27B12.02	0.25983	0.479339	0.426226	0.063018		SPBC2G2.17c	0.454593	-0.29573	1.7144	-0.22138		SPBC25B2.09c	0.043684	-0.42061	-0.10047	-0.18959		SPAC31G5.15	0.088173	0.050068	0.378139	-0.26017
SPAC4F8.02c	-0.00838	-0.18717	-0.34306	0.216308		SPBP4H10.05c	-0.21116	-0.46654	-0.32729	0.039175		SPAC323.07c	-0.10321	0.584386	-0.13198	0.090753		SPCC1322.10	0.311064	0.983164	0.782644	-0.2004		SPAC6F12.12	0.041724	-0.11833	0.37713	-0.08611		SPBC1778.06c	-0.0143	-0.26073	-0.0857	-0.14678		SPAC17G8.14c	0.202627	0.188768	0.283526	0.100641
SPBC9B6.11c	-0.31816	-0.54024	-0.63162	0.124016		SPBC2G5.07c	-0.06626	-0.36603	-0.2294	0.221449		SPBC887.04c	0.014241	0.381702	-0.00082	0.123989		SPAC17C9.08	0.324362	0.640347	0.518959	0.049172		SPBC2G2.01c	0.008212	-0.21752	0.491623	-0.23151		SPBC14F5.03c	-0.10501	-0.38403	-0.20569	-0.27762		SPBC1709.12	0.212717	0.181219	0.633311	-0.32
SPAC1A6.10	-0.15045	-0.32038	-0.37148	0.133058		SPBC1683.08	-0.37396	-1.11766	-0.64631	0.249574		SPAPB1E7.08c	0.124893	0.492943	0.105204	0.23159		SPCC16A11.15c	0.286717	0.49342	0.409086	0.087741		SPAC926.04c	0.24124	-0.15333	1.18371	-0.1844		SPAC23C11.14	-0.09868	-0.52715	-0.23807	-0.36914		SPBC1D7.05	0.40585	0.388645	0.686342	0.066191
SPAP8A3.10	-0.19646	-0.32335	-0.34814	0.018265		SPBC215.10	-0.15789	-1.05268	-0.47931	0.486899		SPAC4C5.03	-0.05233	0.406091	0.015082	0.069628		SPBC16G5.02c	0.586112	1.01098	0.845174	0.142258		SPAC19G12.15c	0.098105	-0.019	0.416161	-0.01892		SPAC30C2.02	0.054502	-1.676	-0.54953	-1.06988		SPAC2F3.11	0.433403	0.396411	0.750193	0.037062
SPAC22A12.07c	-0.1034	-0.22023	-0.24487	0.107653		SPCC191.02c	-0.12139	-0.33806	-0.20371	-0.00541		SPAC227.06	-0.00174	0.444825	0.027741	0.083538		SPAC2F3.09	-0.12728	-0.10032	0.03616	-0.66528		SPAC20G4.02c	0.341117	-0.08241	1.40414	-0.07849		SPCP1E11.11	-0.05752	-0.52528	-0.19635	-0.36447		SPAC19A8.10	0.284861	0.283208	0.479006	0.028423
SPBC21C3.15c	-0.10614	-0.23486	-0.2454	0.040583		SPBC646.13	-0.11493	-0.35579	-0.19226	0.039362		SPCP1E11.04c	-0.01885	0.544051	0.031634	0.102648		SPBC4F6.08c	0.092844	0.14574	0.307294	-0.58246		SPCC338.18	0.253276	-0.19032	1.3705	-0.15675		SPBC23E6.09	0.092553	-0.66842	-0.12076	-0.39494		SPBC4B4.06	0.740628	0.720107	1.37885	-0.11288
SPAC1751.03	-0.10295	-0.27137	-0.29546	0.105357		SPBC1709.02c	-0.18284	-0.57017	-0.37484	0.010141		SPCC63.08c	0.028055	0.611312	0.07462	0.14676		SPBC1703.08c	1.2418	1.2424	1.5658	-0.19252		SPBC19C7.11	0.091027	0.016625	0.348886	0.019015		SPAC9.07c	-0.10521	-0.31475	-0.19177	-0.23202		SPCC790.02	0.466115	0.470324	0.860621	-0.00593
SPCC569.01c	0.045776	-0.58478	-0.72944	0.93045		SPBC16D10.11c	-0.17164	-0.6552	-0.43866	0.006279		SPCC1442.17c	0.065156	0.911302	0.151493	0.246872		SPAC1782.12c	1.46795	1.44565	1.79998	0.011249		SPBC23G7.06c	0.116481	0.050526	0.369491	0.047159		SPAC11D3.08c	0.045613	-0.73219	-0.3316	-0.48912		SPAC22G7.06c	-0.04777	-0.53669	0.115812	-0.54069
SPBC359.05	-0.72262	-1.22471	-1.30023	-0.37018		SPAC6F12.10c	-0.19089	-0.57587	-0.39118	-0.07164		SPCC1393.08	-0.13959	0.588307	-0.11116	0.084907		SPBP16F5.02	-0.0926	-0.27402	0.293757	-1.51772		SPAC16E8.05c	0.150086	-0.08672	1.07254	-0.02093		SPBC23G7.15c	0.063737	-0.74235	-0.30313	-0.46317		SPBC2F12.14c	-0.0486	-0.41524	0.04825	-0.40124
SPCC1020.04c	-0.14757	-0.46054	-0.47829	0.090944		SPAC32A11.04c	-0.14204	-0.52942	-0.34354	-0.01582		SPAC1527.02	0.118375	0.440062	0.129752	0.207211		SPBC1861.01c	0.781297	0.324416	1.59433	-2.2739		SPAC22E12.11c	0.037525	-0.05457	0.521212	-0.10347		SPBC30D10.15	-0.04294	-0.47871	-0.184	-0.36767		SPBC428.07	0.793551	-0.92373	1.22809	-0.81889
SPAC1687.19c	-0.34768	-0.75052	-0.89521	0.065195		SPAC1805.12c	-0.17004	-0.87699	-0.53175	-0.02417		SPBC577.10	0.082958	0.346112	0.105552	0.155652		SPAC2H10.01	0.655777	0.264762	1.19316	-1.72402		SPCP1E11.05c	0.019273	-0.05041	0.393423	-0.11167		SPBC26H8.06	-0.03961	-0.56793	-0.20634	-0.42575		SPAC869.02c	-0.65835	-1.2357	-0.34206	-1.24315
SPBC14C8.12	-0.27704	-0.44227	-0.50327	-0.11119		SPBC359.04c	-0.83166	-2.24573	-1.60615	-0.5424		SPCC70.02c	-0.13644	0.44569	-0.13764	-0.05591		SPAC2E12.02	0.237943	0.224955	0.374534	-0.19235		SPCC70.08c	0.519067	0.010078	2.74467	-0.33335		SPAC25H1.02	0.194278	-0.81792	-0.23663	-0.63637		SPBP35G2.06c	0.126556	-0.36176	0.41303	-0.3454
SPAC4G9.06c	-0.1734	-0.27535	-0.32523	-0.05015		SPCC191.08	-0.06648	-0.47669	-0.2851	0.015599		SPAC23C11.17	0.014042	0.590783	0.026251	0.093891		SPBC18H10.05	0.514802	0.520142	0.784604	-0.2097		SPBC21B10.13c	0.070614	-0.15777	0.826881	-0.23736		SPAC5H10.12c	-0.27091	-0.46431	-0.04961	-0.2852		SPCC584.15c	0.241209	-0.26491	0.464412	-0.21136
SPAC23G3.12c	-0.15189	-0.28089	-0.33867	-0.00773		SPAC3H8.06	-0.11431	-0.48209	-0.31472	-0.05339		SPAC6F6.15	0.02506	0.593159	0.039686	0.120332		SPBC4B4.10c	0.580866	0.594503	0.874094	-0.19875		SPAC16E8.13	0.147999	0.085172	0.358996	0.075841		SPAC1527.03	-0.16328	-0.44098	0.070795	-0.20439		SPAC977.14c	-0.15398	-1.30127	0.512208	-1.13497
SPAC22A12.06c	-0.1888	-0.91694	-1.14194	0.620706		SPBC646.09c	-0.07137	-0.45479	-0.28001	-0.00657		SPBC8D2.15	0.248453	0.695414	0.259686	0.335435		SPAC694.03	1.00144	0.922201	1.29396	0.115627		SPBC1271.09	0.263575	-0.05956	1.19203	-0.1067		SPAPB18E9.02c	0.049768	-0.28889	0.337277	0.026307		SPAC20G8.04c	0.073404	-0.4234	0.363232	-0.36388
SPAC694.04c	-0.1691	-0.41061	-0.49349	0.100648		SPAC29A4.04c	-0.22646	-0.86405	-0.57703	-0.07013		SPAC144.04c	-0.04375	0.394972	0.052415	0.090183		SPAC3G9.11c	3.20635	2.97835	4.37847	0.233797		SPAC821.10c	-0.14086	0.272667	0.315993	0.135596		SPBC215.08c	-0.16655	-0.55435	0.071066	-0.2665		SPBC21D10.09c	-0.11531	-0.41317	0.095743	-0.3785
SPAC56F8.03	-0.12716	-0.32126	-0.36983	0.082557		SPBC29B5.04c	-0.00739	-0.39172	-0.20933	0.088896		SPAC23C4.11	-0.25037	0.565431	-0.0826	0.011326		SPAC9E9.08	-0.103	-0.16119	0.029953	-0.37745		SPCPB16A4.07	0.017642	0.67985	0.751172	0.463753		SPAC23C4.13	0.044213	-0.53475	0.429766	-0.0619		SPBC1604.01	0.458204	-0.32176	0.951005	-0.22768
SPAC2G11.15c	-0.31747	-0.50062	-0.6305	-0.15841		SPBC887.08	-0.18453	-0.80736	-0.55468	-0.05883		SPAC27F1.08	0.097725	0.438289	0.171423	0.212086		SPAC5H10.04	1.79436	1.36614	2.98144	-0.61479		SPCC622.17	-0.00097	0.322068	0.410439	0.223378		SPAC186.06	-0.12051	-1.20587	0.431956	-0.69487		SPAC13G6.08	0.790582	-0.0849	1.36712	0.009755
SPBC21B10.05c	-0.11896	-0.29011	-0.41683	0.049242		SPAC1D4.04	-0.01423	-0.3013	-0.18716	0.058959		SPBC1105.12	-0.05497	0.359936	0.03204	0.089009		SPAC23C4.12	-0.0336	-0.11584	0.110647	-0.37385		SPAC17A5.06	0.057716	0.241444	0.294206	0.167996		SPAC3H5.06c	-0.01067	-0.43258	0.22896	-0.23638		SPAC27E2.14	-0.11342	-0.49073	0.162786	-0.51359
SPAC3G9.06	-0.11097	-0.30208	-0.40996	0.057768		SPAP7G5.02c	-0.21244	-0.4663	-0.41746	-0.1443		SPAC23A1.14c	0.061974	1.08852	0.252228	0.387424		SPAC1687.22c	0.733296	0.466518	1.18112	-0.46448		SPAC630.13c	-0.12919	0.198187	0.259527	0.164701		SPAC18G6.11c	-0.11551	-0.47078	0.100824	-0.2596		SPCC965.07c	0.087083	-1.64359	1.38283	-1.70925
SPAC24H6.10c	-0.21338	-0.52108	-0.64406	-0.02123		SPBP8B7.21	-0.17172	-0.63413	-0.54066	-0.01376		SPAC1250.03	0.026643	0.432554	0.131512	0.193919		SPAC19B12.06c	0.125495	0.095218	0.341951	-0.2544		SPBC32F12.03c	0.034937	0.578355	0.646044	0.521331		SPAC664.11	0.043639	-0.42228	0.308329	-0.17383		SPCC794.06	0.079376	-0.58069	0.521592	-0.58978
SPAC23C4.17	-0.15306	-0.35285	-0.43827	-0.01204		SPAC4F8.05c	-0.06781	-0.42902	-0.36192	0.05419		SPBC9B6.09c	-0.01616	0.328155	0.091521	0.122076		SPAC6G10.03c	0.268782	0.17389	0.727489	-0.55474		SPAC1250.01	0.003865	0.221349	0.298901	0.202515		SPAC6G9.14	-0.19597	-0.42664	-0.02698	-0.29385		SPBC1826.01c	0.046457	-0.5473	0.46942	-0.63032
SPAC23D3.11	-0.10379	-0.39389	-0.52826	0.125737		SPBC19F5.02c	-0.20582	-0.65819	-0.58214	-0.12167		SPBC725.12	0.090839	0.883835	0.316368	0.399903		SPAC13F5.07c	0.234039	0.129206	0.794157	-0.67558		SPBC146.01	-0.07432	0.18214	0.317806	0.241957		SPCC18B5.01c	-0.38997	-0.92204	0.059509	-0.58141		SPCC1742.01	0.096567	-0.28728	0.408669	-0.33925
SPBC15D4.05	-0.08531	-0.37575	-0.52758	0.12723		SPAC23G3.06	-0.15816	-0.49895	-0.437	-0.08994		SPAC1B3.01c	0.043704	0.502642	0.137296	0.250097		SPAC22F3.02	1.29061	1.0185	2.1931	-0.31685		SPAC31A2.05c	0.093169	0.308764	0.454731	0.331831		SPAC13C5.04	0.385033	-0.09111	0.822167	0.197568		SPAC24B11.13	-0.08061	-0.34973	0.085256	-0.39295
SPAC1071.06	-0.07753	-0.30187	-0.4345	0.077477		SPBC713.03	-0.07062	-0.30589	-0.26228	-0.02777		SPBC359.03c	-0.26859	0.359774	-0.69392	-0.66605		SPAC3A12.12	0.229159	0.128975	0.463157	-0.42591		SPBPB2B2.13	-0.15087	0.155493	1.24492	0.599094		SPAC1142.05	-0.16064	-0.53066	0.119118	-0.34205		SPAC8E11.08c	0.738339	-0.10232	1.24232	-0.26373
SPBC25D12.03c	-0.10188	-0.29405	-0.36965	-0.00673		SPAC977.12	-0.3354	-1.69297	-1.26242	-0.12182		SPAC328.05	0.157197	0.420693	-0.09166	-0.06203		SPAC1834.11c	0.242862	0.144114	0.467011	-0.4228		SPBC119.10	-0.0534	0.035623	0.249276	0.110153		SPAC3H5.09c	0.216811	-0.16997	0.527455	0.024291		SPAC17A2.09c	0.148017	-0.27242	0.424016	-0.35794
SPAC6G9.12	-0.04078	-0.24577	-0.34302	0.071418		SPAC683.02c	-0.08378	-0.85254	-0.63467	0.00029		SPCC569.07	-0.23694	-0.0793	-0.43378	-0.36903		SPAC6F12.06	0.353543	0.260908	0.546036	-0.22614		SPAC23H4.10c	-0.17858	0.00898	0.349508	0.044463		SPAC29A4.11	0.304864	-0.1961	0.757583	0.071272		SPAC1071.13	0.311414	-0.82788	0.874032	-0.94709
SPBC16H5.04	-0.05371	-0.29556	-0.36004	0.083577		SPBC3H7.07c	-0.12901	-0.65162	-0.48923	-0.01949		SPCC13B11.01	0.232961	0.422593	-0.10261	-0.03783		SPAC3H1.08c	0.323889	0.209018	0.668461	-0.49763		SPBC17D1.17	0.427385	0.562124	1.10582	0.660234		SPBC12D12.07c	-0.21053	-0.47938	0.006409	-0.45608		SPCC1020.10	0.412602	-0.16125	0.758296	-0.21734
SPCC830.10	0.05883	-0.22741	-0.32951	0.288827		SPBP16F5.05c	-0.09696	-0.44487	-0.34853	-0.02871		SPBC1703.13c	-0.23069	0.373074	-0.51043	-0.19436		SPBC1685.17	0.770075	0.48019	1.89841	-1.8966		SPCC4B3.03c	-0.0356	0.214749	0.37655	0.198604		SPBP35G2.16c	0.195695	-1.03227	1.2691	-0.79472		SPBC23G7.10c	-0.25572	-1.45838	0.175996	-1.93241
SPCC645.08c	-0.60053	-0.67831	-0.92741	-0.13758		SPBC1306.01c	-0.09124	-0.46484	-0.35777	-0.01255		SPCC736.14	0.017792	0.359951	-0.12392	0.060767		SPAC1834.07	0.231063	0.223641	0.404786	-0.09228		SPAC22E12.16c	-0.10308	0.077495	0.238522	0.067729		SPBC660.14	-0.17262	-0.98858	0.455826	-0.71966		SPAC13G6.03	0.238564	-0.33629	0.416899	-0.52894
SPBC365.06	-0.22225	-0.25686	-0.38879	0.085099		SPCC622.14	-0.21758	-0.58504	-0.45799	-0.11589		SPAC14C4.14	-0.13208	0.150904	-0.24151	-0.1343		SPAC4F10.20	1.00603	0.98632	1.46891	0.008735		SPAC328.02	0.197301	0.438674	0.615626	0.395171		SPBC31F10.17c	0.415343	-0.38864	0.885721	-0.16242		SPCC1281.08	0.342173	-0.31119	0.502808	-0.55229
SPBC336.11	-0.13676	-0.16726	-0.28324	0.105932		SPAC24C9.12c	-0.14197	-0.7955	-0.55715	0.030209		SPBC359.02	-0.03223	4.37305	-1.52908	0.175265		SPCC1682.08c	-0.02704	-0.1535	0.104064	-0.62141		SPAC57A10.04	-0.03621	0.46344	0.861445	0.315814		SPBC215.11c	0.602248	-0.64094	1.455	-0.3805		SPBC1683.01	0.388534	-0.767	0.857309	-1.33077
SPCC1442.09	-0.14706	-0.13661	-0.27389	0.099607		SPBC2G2.12	-0.17523	-0.60756	-0.44625	-0.05604		SPBC8D2.04	0.029142	0.496096	-0.12499	0.055728		SPBC3H7.02	0.140441	0.001323	0.234925	-0.39994		SPAC1805.07c	-0.03997	0.252845	0.562706	0.121517		SPBC725.02	-0.11289	-0.57181	0.290807	-0.36196		SPBC1685.13	0.398121	-0.40587	0.644116	-0.79857
SPBC211.04c	-0.03268	-0.01271	-0.23717	0.388888		SPBC11G11.02c	-0.08513	-0.5965	-0.40926	0.057214		SPBC16H5.06	-0.17828	0.531503	-0.39983	-0.09799		SPBC947.04	0.796398	0.023318	1.24787	-1.88603		SPBP8B7.29	-0.01477	0.157388	0.370436	0.102882		SPAC1093.06c	0.143707	-0.35098	0.615667	-0.15285		SPBC23G7.07c	0.011202	-0.51456	0.19767	-0.66055
SPBC21B10.09	-0.2298	-0.27124	-0.34371	-0.09935		SPAC27E2.03c	-0.17107	-0.43676	-0.34376	-0.08122		SPAC1399.04c	-0.03393	1.39666	-0.45828	0.113749		SPAC16.03c	0.319597	0.278993	0.349703	0.177447		SPCPJ732.03	0.158223	0.482543	0.886789	0.379353		SPAC56F8.02	0.07455	-0.12866	0.322307	-0.02389		SPBC3H7.09	0.018985	-0.41527	0.169821	-0.53448
SPBC83.08	-0.11936	-0.22069	-0.392	0.164239		SPAC18G6.15	-0.14363	-0.60055	-0.43446	0.001549		SPAC1039.06	0.010906	2.16694	-0.4702	0.23219		SPBC609.02	0.224522	-0.00562	0.307027	-0.56658		SPBC83.17	0.126586	0.261948	0.459392	0.226783		SPBC4F6.12	0.179162	-0.16479	0.565231	-0.08319		SPBC215.13	-0.03015	-0.37784	0.134466	-0.4456
SPAC1486.10	-0.25773	-0.28256	-0.35173	-0.14457		SPBC17A3.04c	-0.05023	-0.33075	-0.22758	0.032035		SPAC4H3.04c	0.086455	0.640188	-0.04369	0.157341		SPCC1753.02c	0.481226	0.025893	0.6293	-1.00915		SPCC1620.12c	-0.01386	0.287013	0.40442	0.100706		SPAC4G8.03c	0.210494	-0.56737	0.988174	-0.28728		SPAC1952.08c	0.185653	-0.03933	0.286756	-0.08076
SPAC1D4.13	-0.39224	-0.60688	-1.19382	0.468386		SPBC30D10.11	-0.2019	-0.51073	-0.39456	-0.0743		SPAPB24D3.02c	-0.20769	0.251006	-0.55275	-0.21018		SPAC23C11.04c	1.03392	0.577089	1.1915	-0.31497		SPCC63.04	0.050084	0.264878	0.380257	0.146541		SPAC13F5.03c	0.310361	-0.04345	0.659522	0.070064		SPCC132.04c	0.370314	-0.41581	0.541131	-0.52214
SPCC132.02	-0.01245	-0.11285	-0.33251	0.330985		SPAC3F10.03	-0.15061	-0.44705	-0.34549	-0.01711		SPAC23C11.05	-0.08196	0.136517	-0.2364	-0.0941		SPAC1B2.03c	-0.01431	0.038331	0.077008	-0.78327		SPBC18E5.08	-0.08954	0.183855	0.405038	0.020047		SPBC56F2.08c	-0.25698	-0.60008	-0.25244	-0.49149		SPBC337.09	0.302947	-0.15848	0.435365	-0.24291
SPBC27.02c	-0.22028	-0.27302	-0.63703	0.368645		SPAC5D6.12	-0.20792	-0.32056	-0.28589	-0.17161		SPAC922.07c	0.27377	1.1346	-0.39232	0.183696		SPAC8C9.05	0.500052	0.483412	0.564518	-0.09123		SPAC29B12.12	0.108504	0.637363	1.05773	0.332055		SPAC4A8.07c	-0.05823	-0.5057	-0.04875	-0.36267		SPBC21H7.06c	0.80151	-0.23366	1.11859	-0.40681
SPAC17A5.15c	-0.11652	-0.13162	-0.26404	0.081317		SPBC16H5.10c	-0.12186	-0.37855	-0.30749	-0.0336		SPAC1639.02c	0.080053	0.394734	-0.20173	-0.02658		SPAPB8E5.03	0.115312	0.130602	0.1619	-0.78116		SPAC1002.05c	0.01421	0.239359	0.411812	0.08582		SPBC3H7.05c	-0.39519	-0.91006	-0.40353	-0.78581		SPAC19B12.03	-0.10309	-0.33582	0.126074	-0.41494
SPBC646.11	-0.13105	-0.14146	-0.40883	0.177253		SPCC338.11c	-0.0383	-0.39801	-0.2968	0.110487		SPBC839.17c	0.099065	0.359238	-0.09524	0.023294		SPBP16F5.03c	0.115734	0.260374	0.226197	-4.76376		SPAC20H4.04	0.069748	0.236216	0.354	0.125265		SPBC428.11	-0.09132	-1.3659	-0.12835	-1.03749		SPBP22H7.06	0.164936	0.009549	0.293379	-0.06059
SPBC839.10	0.014674	0.02438	-0.21223	0.331259		SPCC569.03	0.49828	-1.08304	-0.6746	1.26481		SPAC20G4.01	0.037459	0.371765	-0.10833	-0.01053		SPBC11C11.05	0.086209	0.067483	0.104243	-0.40101		SPBC2F12.13	-0.11877	0.140776	0.301255	-0.06376		SPBC3B8.10c	0.155189	-0.51025	0.132926	-0.33422		SPAC57A10.05c	0.282376	-0.03406	0.548475	-0.15867
SPCC736.03c	-0.12844	-0.1721	-0.44654	0.142676		SPBC839.04	-0.20779	-0.87025	-0.60083	-0.15237		SPAC1B3.20	0.166146	0.522307	0.019267	0.135347		SPBP8B7.25	0.246293	0.243445	0.248567	0.111354		SPAC26H5.06	0.023274	0.234201	0.354288	0.060781		SPCC569.05c	-0.21895	-1.78027	-0.29078	-1.23912		SPCC63.14	0.362586	-0.04963	0.785362	-0.24834
SPCPB16A4.02c	-0.15608	-0.1898	-0.3101	-0.03795		SPAC29E6.06c	-0.20483	-0.70079	-0.50851	-0.17293		SPAC23H4.06	0.125301	0.840103	-0.23267	0.057821		SPBC26H8.09c	3.6e-05	0.024135	0.003376	-0.40367		SPAC8C9.06c	-0.04661	0.221558	0.371446	0.027041		SPAC56E4.04c	-0.08094	-0.40221	-0.10703	-0.29801		SPBC17D11.03c	0.394095	0.038831	0.786982	-0.16537
SPAC664.03	-0.03949	-0.08765	-0.30463	0.175608		SPBC21C3.03	-0.15439	-0.43275	-0.33271	-0.14556		SPAP11E10.01	0.197969	0.514349	0.014051	0.1096		SPAPJ760.03c	0.075817	0.166215	0.123872	-0.86151		SPAC1B2.05	0.007026	0.189512	0.301323	0.057491		SPAC8E11.10	0.157755	-1.4	0.018441	-0.96486		SPBC13E7.03c	-0.07991	-0.26117	0.006953	-0.3265
SPBC30D10.13c	-0.27893	-0.35288	-0.65627	0.057682		SPBC1718.03	-0.14203	-0.64882	-0.44819	-0.12573		SPAC1687.02	0.215285	0.523714	0.011134	0.120488		SPBC215.07c	0.319466	0.427553	0.385455	-0.2031		SPAC2F7.16c	0.034357	0.226257	0.313587	0.088833		SPAC29B12.02c	0.028258	-0.32812	-0.02422	-0.20802		SPAC3G6.05	0.320418	-0.14022	0.574787	-0.3357
SPBC32F12.05c	0.016235	-0.05416	-0.3383	0.319003		SPAC3G9.09c	-0.09634	-0.61695	-0.41399	-0.09037		SPBC1683.05	-0.36516	1.56899	-0.67711	-0.2762		SPCC18.09c	0.470235	0.561033	0.561709	-0.01262		SPAC2G11.03c	0.040796	0.247531	0.336861	0.092449		SPAC977.17	-0.29917	-0.74351	-0.3752	-0.70295		SPBC18H10.16	0.265216	-0.05251	0.488232	-0.24546
SPAPB18E9.01	-0.29114	-0.36121	-0.6141	0.016692		SPBC30D10.18c	-0.35161	-0.68957	-0.57332	-0.30964		SPAC1556.04c	-0.16788	2.16223	-0.43682	0.01835		SPAC29E6.05c	0.27188	0.431033	0.539784	-0.49553		SPAC3G6.09c	-0.0336	0.241834	0.36398	0.015605		SPBC1706.01	-0.07084	-0.40131	-0.09399	-0.36556		SPAPB24D3.08c	0.436372	-0.49048	0.974996	-1.05425
SPAC1420.02c	-0.08822	-0.12525	-0.279	0.102787		SPAC3G9.03	-0.19696	-0.68377	-0.51827	-0.14155		SPBC1861.05	0.002424	1.24576	-0.14667	0.05155		SPAC3C7.13c	0.291822	0.438815	0.502873	-0.08644		SPAC2F3.05c	0.274375	0.595338	0.72321	0.319273		SPAC821.04c	0.17132	-0.42439	0.109282	-0.35291		SPBP8B7.18c	0.185011	-0.0363	0.356631	-0.14907
SPAC24H6.06	-0.00534	-0.07208	-0.38537	0.363898		SPBC9B6.07	-0.09727	-0.47248	-0.33099	-0.05772		SPCC162.06c	0.051842	0.444963	-0.01279	0.054234		SPBC660.06	0.474163	0.831794	0.950568	-0.4806		SPAC1F12.06c	0.187828	0.392511	0.44661	0.231372		SPBC337.10c	0.06127	-0.60957	0.041868	-0.52075		SPAC110.02	0.310452	0.055693	0.477039	-0.06131
SPBC2A9.09	-0.06265	-0.10723	-0.36723	0.27665		SPBC776.17	-0.09441	-0.41311	-0.31485	-0.09177		SPCC1906.03	0.012136	0.904327	-0.06487	0.060261		SPAC23D3.10c	0.279831	0.402632	0.421046	-0.12172		SPAC4D7.07c	-0.11019	0.231614	0.518054	-0.04913		SPBC530.11c	0.130908	-0.51698	0.102723	-0.41868		SPAC105.01c	0.200569	-0.32086	0.579174	-0.52518
SPAC24B11.14	-0.45059	-0.61538	-0.92021	-0.19305		SPAC589.09	-0.04043	-0.9937	-0.70359	0.01791		SPACUNK4.08	0.061543	0.377824	0.044112	0.085475		SPAC23G3.07c	0.484822	0.670297	0.668776	0.046723		SPAC3G9.17	0.071831	0.331393	0.546292	0.1466		SPAC4C5.01	-0.01713	-0.50085	-0.09126	-0.38753		SPBC215.05	0.340372	-0.37915	0.876751	-0.70147
SPAC26F1.03	-0.12269	-0.2184	-0.38076	0.003703		SPCP20C8.02c	-0.4173	-1.55371	-1.41975	-0.50378		SPAC922.03	-0.14621	3.63113	-0.57246	-0.31909		SPAC10F6.13c	0.580992	0.756179	0.780826	0.171894		SPAC1F7.03	0.079445	0.183793	0.276606	0.106268		SPAC12G12.02	-0.01072	-0.38635	-0.06433	-0.32273		SPCC290.04	-0.08472	-0.3357	0.402699	-0.43572
SPAC3H8.07c	-0.0488	-0.22093	-0.50762	0.189517		SPCC1494.07	-0.2318	-0.34413	-0.32787	-0.23958		SPAC139.04c	0.077443	0.457606	0.049318	0.075457		SPAC6C3.02c	0.374385	0.582292	0.553543	-0.19099		SPBC36B7.09	0.01006	0.238461	0.478006	0.056053		SPBP8B7.05c	-0.00084	-1.00302	-0.24341	-0.78344		SPAC25B8.18	0.188953	-0.00338	0.545849	-0.07677
SPBC4C3.08	-0.55197	-0.69703	-1.11634	-0.25016		SPAC823.08c	-0.08641	-0.56984	-0.51424	-0.14371		SPBC1105.11c	0.055828	0.383458	0.026147	0.0335		SPCC191.05c	1.31582	1.91659	1.71924	-0.1503		SPBC725.06c	-0.0878	0.691782	1.55417	-0.01782		SPAC144.03	0.150585	-0.34103	0.035419	-0.22033		SPCC645.06c	0.190413	0.017676	0.517904	-0.03274
SPBC3D6.04c	-0.07115	-0.14285	-0.37263	0.092192		SPAC4F8.04	-0.04562	-0.41172	-0.35026	-0.10216		SPCC61.05	0.13051	0.839047	0.083086	0.09683		SPAC9G1.07	-0.16277	-0.14413	-0.0531	-0.3328		SPAC20G4.03c	0.213859	0.496246	0.778329	0.248791		SPBP8B7.31	0.25388	-0.51605	0.09468	-0.34838		SPAC6F6.01	0.146147	-0.00724	0.475912	-0.04601
SPBC1709.06	-0.11045	-0.17978	-0.40963	0.042524		SPCC1739.05	-0.01031	-0.51302	-0.41666	-0.07702		SPCC777.04	0.010293	4.96398	-0.23579	-0.10661		SPBC21C3.11	0.207096	0.235612	0.439312	-0.15065		SPAPB17E12.06	-0.04568	0.302663	0.499734	-0.01504		SPCC1795.12c	-0.18871	-0.77671	-0.14489	-0.75973		SPCC320.06	0.154877	-0.05158	0.587225	-0.10079
SPAC3H5.05c	-0.17519	-0.33936	-0.69582	0.094747		SPAC30D11.03	-0.10334	-0.45534	-0.37676	-0.13844		SPAC1039.07c	0.187788	2.82305	0.116853	0.158302		SPCC1281.01	-0.02221	0.026461	0.197921	-0.29299		SPAC4H3.03c	0.210446	0.629097	0.901821	0.227244		SPAC1565.05	-0.12908	-0.40035	-0.10686	-0.39058		SPAC9.03c	0.078695	-0.02238	0.409679	-0.08106
SPBC8D2.18c	-0.08677	-0.17069	-0.37606	0.076676		SPAC607.03c	-0.09379	-0.59931	-0.48414	-0.12696		SPAC1F3.05	0.011017	0.472549	0.021622	0.058867		SPAPB1A10.08	0.33971	0.50648	1.11462	-0.61002		SPAC17A5.18c	0.099611	0.432938	0.697038	0.104641		SPAC23H4.01c	0.226042	-0.6823	0.282762	-0.63827		SPAC11E3.01c	0.091342	-0.03808	0.540409	-0.12311
SPAPB1A10.04c	-0.08844	-0.19403	-0.42925	0.067442		SPBC3B9.07c	-0.13259	-0.80826	-0.66873	-0.11003		SPAPB8E5.05	0.143809	2.59145	0.193867	0.32915		SPAC11E3.03	0.532032	0.692097	1.14475	-0.19883		SPBC27.05	-0.12332	0.185333	0.832176	-0.13044		SPCC4B3.10c	0.274849	-0.50483	0.317978	-0.55371		SPAC57A10.06	0.134723	-0.09766	0.882033	-0.21802
SPAC4G9.09c	-0.20232	-0.27419	-0.51031	-0.01735		SPAC1F12.02c	-0.0751	-0.34037	-0.27765	-0.06437		SPAC11D3.03c	-0.11112	3.61145	-0.20328	0.040206		SPBC609.04	0.465586	0.574658	0.914179	-0.16327		SPBC1289.17	0.007712	0.34392	1.07882	-0.00999		SPBC19C2.06c	0.275706	-0.54444	0.336159	-0.64529		SPAC1952.15c	0.242403	0.032414	0.939755	-0.07633
SPAPB2B4.07	-0.13468	-0.20291	-0.42403	0.040479		SPAC13G7.05	-0.19453	-1.60142	-1.27596	-0.18256		SPAC869.03c	0.002947	1.02705	-0.00381	0.065814		SPAC23H4.05c	0.103312	0.370319	0.80608	-0.61316		SPAC22A12.15c	-0.03297	0.043812	0.240458	-0.03769		SPAC29A4.02c	0.061769	-0.40366	0.017118	-0.42383		SPCC1223.12c	0.534323	-0.0718	2.2816	-0.42622
SPBC30D10.17c	-0.0992	-0.13565	-0.29481	0.03644		SPAC22A12.16	-0.03478	-0.35261	-0.27535	-0.03189		SPBC8E4.01c	0.128721	1.08915	0.13541	0.168127		SPBC3E7.12c	0.196437	0.394301	0.674743	-0.26382		SPBC216.05	-0.08723	0.037197	0.355222	-0.10574		SPAC26H5.11	0.179339	-0.36786	0.153442	-0.40903		SPAC11D3.01c	-0.00279	-0.48971	0.667305	-0.77178
SPBC29A3.02c	-0.04496	-0.09015	-0.264	0.111388		SPBC12C2.07c	-0.21799	-1.04901	-0.84866	-0.2317		SPAC8E11.03c	0.153902	1.42398	0.152945	0.196656		SPAC1006.05c	0.408384	0.50537	0.640555	0.144192		SPAC589.02c	0.057388	0.317496	0.920437	0.036128		SPAC664.06	-0.17418	-0.51439	-0.12813	-0.35526		SPBP19A11.06	0.207473	-0.19108	0.683214	-0.36282
SPAP32A8.03c	-0.12952	-0.19269	-0.35695	0.049307		SPAC6G10.11c	-0.00648	-0.34262	-0.26284	-0.01597		SPAC11D3.18c	1.00266	2.73521	1.03845	1.05738		SPBC2F12.12c	0.295514	0.445104	0.70303	-0.22044		SPAC1565.07c	0.035974	0.253117	0.897523	-0.01696		SPBP35G2.14	-0.0454	-0.37877	-0.01826	-0.21798		SPAC1782.03	0.211829	0.055929	0.400894	-0.02152
SPAC2G11.07c	-0.10683	-0.16545	-0.31884	0.050012		SPAC17A5.13	-0.17703	-0.64627	-0.6881	0.002233		SPCC965.13	-0.14814	0.553076	-0.31618	-0.24079		SPCC757.02c	2.71587	3.51493	4.89024	0.026902		SPBC14C8.07c	-0.08537	0.046229	0.445613	-0.09159		SPAC1093.07	0.160364	-0.82533	0.229969	-0.38701		SPAC3G9.14	-0.04036	-0.23357	0.235829	-0.31102
SPBC800.05c	-0.12924	-0.1878	-0.37928	0.074746		SPAC25G10.08	-0.15765	-0.41237	-0.42918	-0.04986		SPAC24C9.16c	0.011274	0.582757	-0.12427	-0.06193		SPBC29A10.09c	0.526448	0.71183	1.06737	-0.08096		SPBC3B9.01	0.305826	0.477553	0.959487	0.303076		SPAC20H4.08	-0.07505	-0.77136	-0.03387	-0.47947		SPCC663.08c	0.57111	0.056375	1.3695	-0.18577
SPBC106.06	-0.06467	-0.12562	-0.30541	0.128189		SPBC119.06	-0.11143	-0.558	-0.58308	0.006545		SPBC21B10.02	0.162554	0.399381	0.095278	0.116314		SPBC3B8.08	0.186301	0.282567	0.492003	-0.12767		SPAC1527.01	0.074552	0.147315	0.432735	0.056137		SPBC2D10.04	-0.03628	-0.42885	-0.02208	-0.26988		SPAC6F12.05c	0.278152	0.008106	0.658947	-0.11788
SPAC664.02c	-0.09028	-0.15899	-0.30552	0.058356		SPAC15E1.08	-0.15838	-0.52195	-0.51778	-0.04421		SPCC320.14	0.102014	0.603967	-0.10326	-0.01341		SPAC1071.09c	0.373656	0.501132	0.842523	-0.11313		SPBC27.04	-0.07226	0.190783	0.795675	-0.02307		SPAC13G7.06	0.372176	-0.62216	0.419457	-0.25332		SPCC622.15c	0.100709	-0.2105	0.650963	-0.37213
SPBC14F5.09c	-0.33812	-0.67632	-1.10004	0.001352		SPAC13D6.02c	-0.15643	-0.34497	-0.33221	-0.10321		SPAC589.05c	0.477148	0.818459	0.348939	0.32931		SPBC12D12.02c	0.491712	0.715285	1.47279	-0.60745		SPCC18.03	0.05125	0.230012	0.638329	0.083697		SPAC18G6.12c	0.317381	-0.2956	0.386912	-0.04707		SPAC2F3.08	0.203278	-0.03729	0.626012	-0.17252
SPAC12B10.04	-0.0704	-0.22967	-0.38589	0.047101		SPBC29A10.16c	-0.12979	-0.66573	-0.63402	0.016732		SPCC306.02c	-0.10489	0.447071	-0.01124	-0.14601		SPBC2A9.14	0.742293	1.08691	2.30048	-0.91422		SPAC1834.08	0.040716	0.194034	0.545809	0.05233		SPAC5D6.09c	0.008549	-0.5923	0.080313	-0.44803		SPAC13C5.06c	0.109613	-0.41992	0.745376	-0.49247
SPBC12D12.03	0.000413	-0.14642	-0.292	0.103956		SPBC365.04c	-0.07678	-0.38524	-0.36519	0.030086		SPAPB24D3.03	-0.10386	1.4275	0.184249	-0.24941		SPAC16A10.05c	0.09652	0.21711	0.425788	-0.59004		SPCC895.05	0.064164	0.230924	0.501153	0.098229		SPBC6B1.02	0.087658	-0.37434	0.180844	-0.25165		SPAC343.12	0.319461	-0.81579	1.72763	-0.96342
SPAC3A11.11c	-0.32151	-0.46667	-1.17424	-0.08161		SPBC13G1.04c	-0.13387	-0.63355	-0.58582	0.133415		SPAPB8E5.04c	-0.0974	0.6708	0.05801	-0.16437		SPCC132.03	0.220736	0.277314	0.36213	-0.03975		SPAC2E1P3.02c	0.258396	0.484626	0.904032	0.277135		SPAC23H3.09c	0.055476	-0.44991	0.189734	-0.33157		SPCC1672.03c	0.258154	-0.13044	0.671008	-0.20942
SPBC3E7.07c	-0.15399	-0.19666	-0.44853	-0.06478		SPBC18H10.03	-0.15775	-0.43388	-0.38825	-0.03157		SPCC1259.13	0.019639	0.604921	0.076646	-0.05072		SPBC16A3.13	1.17991	1.27349	1.49432	0.587471		SPAC1834.13	-0.00064	0.671976	1.71749	-0.03858		SPBC25B2.03	0.186621	-0.65269	0.39097	-0.46036		SPAC17H9.19c	0.062391	-0.30976	0.479294	-0.30406
SPCC1322.13	-0.12163	-0.1666	-0.5348	0.010702		SPBC14F5.05c	-0.10329	-0.63733	-0.5667	0.116454		SPBC83.13	0.009179	0.396977	0.050602	-0.00843		SPCC663.15c	0.220471	0.278345	0.407278	-0.05217		SPCC663.14c	0.109003	0.461352	1.15011	0.0513		SPCC1672.01	-0.14698	-0.89254	0.110644	-0.70954		SPCC757.11c	0.360408	-0.10286	1.10141	-0.11356
SPBC1773.11c	-0.18174	-0.20974	-0.5426	-0.01844		SPAC3A12.13c	-0.1929	-0.48052	-0.4834	-0.04038		SPBPB2B2.06c	0.059355	2.35524	0.356233	-0.00742		SPAC19G12.16c	0.097332	0.349071	0.744554	-0.83064		SPAC16A10.08c	-0.0534	0.181261	0.532468	-0.10344		SPAC3A12.18	-0.08741	-0.70832	0.12914	-0.54722		SPAC139.05	1.04693	-0.54483	3.23599	-0.51328
SPBC1105.06	-0.12556	-0.1494	-0.35745	-0.03542		SPAC2F3.03c	-0.11424	-0.32698	-0.32117	-0.01104		SPCC11E10.01	0.28625	1.50738	0.404965	0.195587		SPBC1105.09	0.265128	0.343458	0.473276	-0.03883		SPAC222.15	0.163453	0.467774	0.968304	0.096174		SPAC22F8.05	0.713615	0.02105	0.972956	0.163113		SPBC11C11.04c	0.02519	-0.06685	0.614278	-0.31758
SPBC1105.07c	-0.17952	-0.19822	-0.35029	-0.09881		SPCC1840.03	-0.11253	-0.23531	-0.23597	-0.0531		SPAC1039.08	0.440552	2.66652	0.737228	0.299099		SPCC965.09	0.752442	0.917051	1.20062	0.120026		SPCC550.07	0.371016	0.552181	0.85123	0.342696		SPBC3B8.07c	-0.03339	-0.81649	0.196084	-0.6947		SPBC660.13c	-0.1124	-0.19018	0.365123	-0.40612
SPBC557.03c	-0.07757	-0.14253	-0.53395	0.145787		SPBC3F6.01c	-0.07605	-0.43423	-0.43195	0.100796		SPCC965.08c	-0.01433	2.27067	0.117251	0.037502		SPAC11E3.05	0.120488	0.29907	0.406544	-0.21463		SPAC1556.06	0.052768	0.345704	0.699091	0.022534		SPAC823.03	0.26775	-0.5588	0.527829	-0.45461		SPBC146.06c	-0.07176	-0.17864	0.532949	-0.45799
SPAC630.14c	-0.0646	-0.11283	-0.4041	0.093764		SPAC1486.09	-0.11905	-0.42619	-0.43626	-0.16282		SPBPB2B2.08	-0.1138	1.27085	-0.03034	-0.16497		SPAC2G11.14	0.167797	0.38633	0.503338	-0.20107		SPBC365.12c	0.597638	1.09287	1.67546	0.601843		SPAC23H3.15c	0.669952	-0.67247	1.11282	-0.47846		SPBC11C11.06c	0.733117	0.614122	1.39138	0.304315
SPAC1B3.04c	-0.09988	-0.17987	-0.60149	0.171754		SPBC713.04c	-0.17258	-0.38941	-0.38214	-0.18783		SPCC13B11.03c	0.311428	2.62271	0.492942	0.243763		SPAC1F3.10c	0.310777	0.53907	0.639415	-0.08784		SPAPB1A11.01	-0.13829	0.35556	1.29246	0.148692		SPBC3B8.06	0.089854	-0.94643	0.308352	-0.79391		SPAC11E3.02c	0.360742	0.262506	0.938919	-0.01372
SPAC23C4.14	-0.01524	-0.10762	-0.44501	0.187243		SPAC13G7.01c	-0.00639	-0.50396	-0.47697	-0.05405		SPCC777.03c	0.020298	3.52293	0.428451	0.005569		SPAC23H4.08	0.260356	0.346346	0.39779	0.070789		SPAC15A10.16	0.086894	0.168051	0.312096	0.133453		SPBC106.11c	0.364542	-0.35328	0.542992	-0.22391		SPAPJ695.02	0.13966	-0.09342	2.83005	-1.21222
SPAC1039.11c	-0.27822	-0.40641	-0.69255	-0.16789		SPBC19C2.15c	-0.21817	-0.72269	-0.80104	-0.12208		SPBC29B5.02c	0.043873	2.4135	0.344443	0.048426		SPBC30D10.04	0.263555	0.418481	0.542804	-0.08572		SPAC458.07	0.14326	0.241777	0.389643	0.197537		SPCC1223.13	0.109123	-1.32751	0.540169	-0.89384		SPAC18G6.05c	0.062753	-0.00469	0.359458	-0.17972
SPBC3F6.02c	-0.06693	-0.15309	-0.35221	0.016213		SPBC36.07	-0.09292	-0.32309	-0.35625	-0.05912		SPAC17C9.06	0.068975	0.318894	0.095848	0.073964		SPAC26F1.05	0.263504	0.731373	1.16004	-0.63302		SPBC2F12.09c	-0.03805	0.602626	1.94233	0.223197		SPCC338.17c	-0.00101	-0.46076	0.165491	-0.30541		SPAC1006.06	0.122802	0.082704	0.301707	-0.02534
SPCC1322.14c	-0.07732	-0.13783	-0.34818	0.018713		SPCC1884.01	-0.32433	-1.63253	-1.76282	-0.1929		SPBC13A2.04c	0.01942	1.02165	-0.00431	-0.09517		SPBC14C8.01c	0.173695	0.345409	0.48208	-0.09022		SPAC23A1.19c	0.108351	0.195771	0.326789	0.145383		SPAC14C4.05c	0.374779	-0.319	0.615319	-0.058		SPBC83.12	0.73462	0.520814	1.75545	-0.02947
SPAC18G6.06	-0.03554	-0.1079	-0.35308	0.056278		SPAC26A3.03c	-0.11375	-1.30445	-1.52925	-0.00277		SPAC19G12.06c	-0.01822	0.387183	-0.00547	-0.05066		SPAC3G6.11	0.511497	0.84171	1.06928	0.028554		SPAC15E1.02c	1.25709	1.65646	2.25036	1.41687		SPBC3B9.15c	-0.02538	-0.48812	0.062665	-0.32381		SPAC16E8.16	0.444471	0.298796	1.37166	-0.21238
SPAC23D3.16	-0.24819	-0.3996	-1.13897	-0.07165		SPCC825.01	-0.02396	-0.28095	-0.31793	0.002494		SPAC1F7.09c	0.381423	0.933192	0.384976	0.348326		SPBC409.10	0.293416	0.433353	0.59404	0.012125		SPAC1296.03c	-0.14583	0.158376	0.560406	-0.28137		SPAPB8E5.10	0.776421	-0.22473	1.0177	0.167236		SPAC23G3.02c	0.491803	0.378787	1.23561	0.00296
SPBC1683.11c	-0.16584	-0.22661	-0.63351	-0.06677		SPBC14F5.13c	0.065978	-0.30757	-0.3658	0.100276		SPAC13G6.10c	-0.12932	0.350102	-0.15827	-0.28083		SPBC146.11c	1.26034	2.01907	2.81485	-0.03241		SPCC576.04	-0.14502	0.156888	0.475478	-0.24801								SPAC644.05c	0.066905	-0.08324	0.471548	-0.2424
SPAC1556.07	-0.04099	-0.10527	-0.3412	0.011492		SPBC1734.01c	-0.10072	-0.42997	-0.45489	-0.11301		SPAC3A11.03	0.245126	0.967586	0.237391	0.062563								SPAC4A8.02c	0.198483	0.410693	0.660984	0.12842								SPAC3A11.04	0.067988	-0.15648	0.63742	-0.36866
SPAC17C9.14	-0.03525	-0.1425	-0.53381	0.033542		SPAC637.07	-0.09183	-0.47442	-0.51744	-0.10133		SPAC1834.03c	0.001684	0.394399	-0.03367	-0.08592								SPAC26F1.08c	0.027248	0.252474	0.443772	-0.0197								SPCC737.08	0.131445	0.043491	0.351038	-0.04906
SPBC4F6.07c	-0.23234	-0.37768	-0.62507	-0.17391		SPCC1672.05c	-0.14788	-0.54006	-0.62215	-0.16121		SPCC417.09c	0.15476	0.920728	0.075179	-0.00189								SPAC14C4.03	0.183368	0.691774	1.17775	0.068582								SPAC1250.02	0.933995	0.447981	2.09993	-0.00901
SPAC26H5.09c	-0.65575	-0.75364	-0.98719	-0.59552		SPAC27D7.07c	-0.00926	-0.28482	-0.34029	-0.00585		SPBC1604.16c	0.188042	0.909976	0.074046	0.002611								SPAC21E11.04	0.345101	0.766718	1.14955	0.251011								SPAC3C7.02c	0.243542	0.091549	0.617542	-0.03002
SPBC16A3.12c	-0.0226	-0.12052	-0.32447	0.024935		SPBC1773.10c	-0.05189	-0.33661	-0.37882	-0.04781		SPAC4G9.22	0.013421	0.592461	0.04886	-0.1163								SPBC56F2.06	0.298738	1.03497	1.6687	0.207683								SPAC2E1P3.01	0.621286	0.251032	1.45294	-0.01673
SPBC337.13c	-0.00549	-0.15486	-0.4788	0.074125		SPBC1289.07c	-0.15099	-0.46799	-0.43841	-0.11775		SPCC1259.12c	0.286726	0.778156	0.321153	0.157384								SPBC8E4.02c	-0.33625	0.193594	0.669218	-0.607								SPAC222.14c	0.117231	0.030827	0.394765	-0.0621
SPBC32H8.08c	0.010634	-0.09098	-0.31889	0.057998		SPAC25A8.01c	-0.08951	-0.30163	-0.29547	-0.06777		SPBC405.02c	0.046893	0.330264	0.073883	-0.04136								SPBP22H7.05c	0.123473	0.266528	0.404484	0.040484								SPCC4G3.10c	0.123522	-0.02471	0.550643	-0.13762
SPCC1739.11c	-0.08266	-0.35362	-0.88914	-0.04206		SPAC2F7.13c	-0.18182	-0.49658	-0.47903	-0.12252		SPAC19A8.05c	0.10207	0.42707	0.139701	0.00918								SPAC2G11.05c	-0.07117	0.377628	0.821612	-0.2977								SPAC17G6.13	0.700524	0.199991	1.90244	-0.10993
SPCC1682.13	-0.19984	-0.16382	-0.66295	0.152344		SPBC36B7.04	-0.03911	-0.5332	-0.49374	0.044467		SPBC17F3.02	0.185376	0.482098	0.228195	0.111489								SPAC19D5.01	0.29678	0.513019	0.7407	0.180618								SPBC15C4.05	0.202579	0.081398	0.438209	-0.03333
SPAC11D3.14c	-0.33203	-0.26925	-0.81971	0.040576		SPBC25B2.06c	-0.06118	-0.29661	-0.26841	-0.01434		SPAC1783.02c	0.290966	0.733242	0.341786	0.176342								SPAC24C9.06c	0.063363	0.14639	0.234213	0.023276								SPBP35G2.17	0.324219	-0.28606	1.47597	-0.7703
SPBC83.10	-0.09109	-0.06085	-0.38379	0.125532		SPCC584.04	-0.04518	-0.28814	-0.2601	-0.00549		SPCC1672.08c	-0.19818	0.422727	0.124984	0.103634								SPAC29A4.19c	-0.00653	0.242835	0.430655	-0.08379								SPCC1620.03	0.567608	0.335848	1.33523	-0.06067
SPAC4G8.02c	-0.12263	-0.08343	-0.46025	0.168922		SPAC4D7.08c	-0.183	-0.49004	-0.44475	-0.1738		SPAC2C4.17c	-0.08288	0.475958	0.207753	0.194322								SPAC22G7.02	0.040725	0.226433	0.360876	-0.02808								SPAC26F1.04c	0.657674	0.386225	1.38736	0.010071
SPCC1442.10c	-0.09295	-0.07289	-0.38726	0.160554		SPAC1834.01	-0.08461	-0.44581	-0.39732	-0.07085		SPAC57A7.05	-0.10951	1.09449	0.619418	0.439717								SPAC631.02	0.168194	0.752803	1.18489	-0.04771								SPCC2H8.02	0.115672	-0.34347	0.625325	-0.84099
SPCC285.13c	-0.06009	-0.04113	-0.30761	0.147402		SPCC18.14c	-0.08797	-0.62105	-0.55534	-0.10038		SPCC10H11.02	0.147763	0.629857	0.449678	0.399048								SPBC725.03	0.324821	0.787947	1.09533	0.184446								SPCC188.08c	0.23718	0.14352	0.33468	0.047867
SPAC1687.03c	-0.19483	-0.21585	-0.53117	0.014982		SPCC569.08c	-0.07657	-0.38896	-0.36061	-0.09049		SPAC29A4.07	-0.03468	0.44983	0.276866	0.163744								SPAC343.20	0.160005	0.812724	1.3826	-0.03765								SPAC4F10.16c	0.333417	0.093716	0.597745	-0.13776
SPCC1682.05c	-0.15253	-0.15849	-0.32618	-0.01598		SPAC23H4.12	-0.01571	-0.4286	-0.42488	-0.01766		SPBC1604.15	-0.13849	0.472742	0.297225	0.152634								SPAC12B10.01c	0.12897	0.348182	0.498998	0.020186								SPCC4G3.05c	0.135477	-0.1153	0.380088	-0.32242
SPCC4G3.17	-0.14997	-0.16372	-0.44427	0.067792		SPAP7G5.04c	-0.24593	-0.74503	-0.27573	-0.21075		SPAC11D3.17	0.013842	0.532529	0.388988	0.250544								SPBC30B4.09	0.329505	1.15189	1.77252	-0.07228								SPAC513.07	0.335068	-0.17877	0.780369	-0.53337
SPAC17G6.14c	-0.06905	-0.0783	-0.24593	0.05976		SPBPB10D8.02c	-0.67657	-2.87725	-0.59862	-0.37441		SPAC3H5.11	0.11056	0.408887	0.31933	0.235901								SPBC16A3.17c	-0.09658	0.082195	0.576881	-0.27418								SPAC2E1P5.03	-0.06497	-0.19748	0.029775	-0.30991
SPAC27D7.14c	0.011065	-0.00795	-0.30043	0.242283		SPAC23H4.18c	-0.07906	-0.47347	-0.07275	-0.01999		SPBC146.02	-0.05194	0.527613	0.380857	0.280912								SPAP8A3.08	0.018398	0.082321	0.289472	-0.07299								SPBC19G7.02	0.369245	0.245509	0.47628	0.124526
SPAC19A8.12	-0.32405	-0.14333	-0.89341	0.025483		SPAC1751.04	-0.14111	-0.66501	-0.13212	-0.1028		SPAC27F1.09c	-0.01832	0.33551	0.243529	0.209232								SPAC167.07c	0.112192	0.220052	0.619114	-0.05007								SPCC330.01c	0.478933	0.141958	0.771384	-0.22512
SPBC16C6.08c	-0.21964	-0.12074	-0.56875	-0.000996		SPAC869.01	-0.21339	-1.26322	-0.2101	0.029338		SPBC29A3.13	-0.29974	0.436279	0.114241	0.34657								SPBP8B7.04	-0.0878	0.181294	0.788151	-0.25381								SPAC23G3.03	0.566299	0.364243	0.774652	0.137197
SPBC19F8.04c	-0.33371	-0.28334	-0.87736	-0.05504		SPBC1683.03c	-0.22766	-0.6175	-0.19076	-0.08		SPCC1183.05c	0.015844	0.439819	0.217518	0.35114								SPBC1289.14	0.783175	1.79713	3.60695	0.280141								SPBC317.01	0.904063	0.446186	1.35592	-0.04883
SPAC13F5.02c	-0.37431	-0.24436	-1.24321	0.09232		SPAC328.09	-0.19307	-0.66591	-0.13841	-0.04109		SPAC11H11.04	-0.1108	1.82245	0.64111	0.994937								SPBC19G7.07c	-0.08882	0.079222	0.450918	-0.26955								SPBC1718.07c	-0.15229	-0.3062	0.163498	-0.50606
SPBC21D10.10	-0.049	-0.00948	-0.31783	0.08001		SPBC1718.04	-0.04209	-0.30068	-0.01002	0.044269		SPBC32C12.02	-0.19476	1.69554	0.593262	0.973971								SPAC1565.03	-0.084	0.209708	0.91314	-0.42257								SPAC806.08c	0.1419	-0.14116	0.717857	-0.49589
SPCC285.12	0.037441	0.098757	-0.3627	0.232446		SPBC29A3.16	-0.19599	-0.45129	-0.23381	-0.12731		SPCC970.08	0.056152	0.357857	0.187177	0.23738								SPBC36.10	0.066153	0.156227	0.369135	-0.06213								SPBC1539.02	0.247199	0.137946	0.462099	0.016864
SPBC1709.18	-0.23394	-0.18166	-0.80243	0.102141		SPCC1529.01	-0.2244	-1.34001	-0.43384	0.130446		SPAC19D5.03	0.080631	0.517776	0.279595	0.322765								SPAC23C11.06c	0.254952	0.56259	1.19414	-0.14694								SPBC2A9.02	0.255372	0.004661	0.626379	-0.20911
SPAC29B12.08	-0.29407	-0.28697	-0.41281	-0.21813		SPBC19F8.07	-0.16627	-0.94437	-0.26025	0.131447		SPCC1795.03	-0.13895	0.399477	0.052537	0.142235								SPBC4F6.17c	0.403655	0.612745	1.01499	0.153371								SPBP4H10.19c	0.324298	0.104822	0.605652	-0.07234
SPBC409.18	-0.04554	-0.02229	-0.3708	0.161442		SPAC1250.05	-0.32897	-1.42371	-0.48106	-0.12565		SPCPJ732.02c	0.067783	0.510782	0.226365	0.293869								SPBC32H8.13c	-0.03013	0.097129	0.322823	-0.1369								SPAC25H1.09	0.6888	0.105918	1.63053	-0.56236
SPBC21B10.03c	-0.07836	-0.0723	-0.23802	0.012785		SPAC1687.01	-0.15203	-0.48178	-0.20936	-0.1056		SPAC4A8.04	0.03719	1.05248	0.436882	0.560003								SPCC24B10.22	0.109108	0.289527	0.623614	-0.05862								SPAC3C7.14c	0.21638	-0.6374	1.51559	-1.84836
SPBC4B4.07c	-0.21918	-0.13141	-0.67383	0.102664		SPAC5D6.02c	-0.21894	-0.75168	-0.32925	-0.09121		SPCC550.10	0.020155	0.692253	0.234475	0.416875								SPBP8B7.02	0.0202	0.230371	0.537598	-0.13786								SPBC13E7.09	0.194956	0.060058	0.435928	-0.16711
SPBC13E7.07	-0.0808	-0.03064	-0.29299	0.086842		SPAC343.16	-0.1274	-0.54256	-0.22685	-0.0559		SPCC1322.05c	0.004505	0.29636	0.09316	0.179511								SPAC23C11.10	0.112178	0.420828	0.89541	-0.13278								SPAC750.01	0.56822	-0.29208	2.14871	-1.76413
SPBP22H7.04	-0.22222	-0.10954	-0.69103	0.096926		SPAC1782.10c	-0.21929	-0.6942	-0.29413	-0.18038		SPCC1183.01	0.043987	0.37703	0.151741	0.247961								SPBC19C7.04c	0.628051	1.43893	2.69327	-0.00201								SPAC4H3.08	2.30203	0.952538	4.50537	-1.2438
SPCC330.10	0.140478	0.276046	-0.35076	0.493483		SPCC663.09c	-0.22155	-0.55727	-0.27118	-0.19636		SPAC25H1.03	0.196425	0.86827	0.459695	0.650395								SPAC22F3.09c	0.205044	0.37683	0.64707	0.043687								SPAC6B12.08	0.286971	0.092438	0.796773	-0.34389
SPBC1778.08c	-0.04249	0.030484	-0.34978	0.151842		SPAC22H10.11c	-0.03461	-0.42589	-0.08839	-0.00623		SPAC4D7.11	-0.24179	0.498314	0.120561	0.243372								SPCC1739.03	0.077369	0.318286	0.704683	-0.12997								SPAPB24D3.10c	0.681029	0.050295	1.89108	-0.95766
SPAC3H8.03	-0.22105	-0.22998	-0.90497	0.046248		SPBC1198.05	-0.16949	-0.78299	-0.30559	-0.1523		SPCC16A11.08	0.095847	0.47158	0.264819	0.342355								SPBPB2B2.01	0.648013	1.91473	4.03752	-0.54446								SPBC19F8.06c	0.345341	0.125415	0.935744	-0.28756
SPBC3H7.14	-0.08895	-0.07437	-0.46826	0.035899		SPBC1A4.02c	-0.0635	-0.44026	-0.14319	-0.05742		SPCC576.03c	0.291712	0.807357	0.537832	0.651209								SPBP23A10.12	-0.11105	0.125341	0.683634	-0.54081								SPAC11D3.13	0.614896	0.044198	1.87887	-0.84067
SPCC1919.14c	-0.05264	-0.02433	-0.9229	0.258288		SPCC1223.07c	0.007413	-0.30007	-0.0548	0.004683		SPCC320.05	0.021283	0.55063	0.381517	0.405904								SPBC337.08c	-0.13831	0.054674	0.469621	-0.42606								SPBC29B5.01	0.052807	-0.11356	0.223163	-0.38667
SPBC16G5.08	-0.07711	-0.09485	-0.36957	-0.00798		SPAC17H9.04c	-0.19453	-0.6436	-0.29757	-0.15418		SPAC22H10.13	0.855372	2.06689	1.6638	1.68836								SPBC1105.14	0.408409	0.555798	0.892753	0.168867								SPAC25B8.09	0.313744	0.117861	0.52746	-0.24874
SPBC18H10.15	-0.03932	-0.08864	-0.61767	0.102651		SPCC1795.02c	-0.10041	-0.46743	-0.17546	-0.05966		SPBC409.05	0.031437	0.406434	0.236565	0.265773								SPCC188.13c	-0.028	0.134995	0.488	-0.32074								SPBC646.12c	0.23241	-0.0135	0.579809	-0.62524
SPBC3F6.03	-0.08457	-0.09012	-0.2512	-0.05088		SPBC14C8.04	-0.20606	-0.48025	-0.27625	-0.17537		SPBC1683.06c		1.15595	-0.1589	0.063077								SPBC21.01	0.04757	0.137002	0.333401	-0.11567								SPAC1D4.01	0.444925	0.298246	0.656791	-0.04199
SPBC651.05c	0.159647	0.189817	-0.50543	0.319224		SPCC16C4.13c	-0.11822	-0.50122	-0.21653	-0.0748		SPCC330.12c	-0.06743	0.289959	0.1009	0.041026								SPAC1A6.01c	0.131682	0.265274	0.526633	-0.08681								SPAC1296.06	0.377296	0.218264	0.675364	-0.21243
SPAC922.05c	-0.1657	-0.5701	-1.16934	-0.19494		SPAC13A11.02c	-0.03219	-0.58998	-0.1966	0.00419		SPBC27B12.03c	-0.20135	0.531721	0.165276	0.075368								SPAPB17E12.04c	0.129709	0.284483	0.54687	-0.10001								SPAPB24D3.07c	0.077026	-0.53523	0.794439	-1.42304
SPAC20H4.03c	-0.0692	-0.16111	-0.27897	-0.07571		SPBC2G2.05	-0.32693	-2.52179	-0.97191	-0.28081		SPBC336.07	0.085895	0.482965	0.267933	0.224608								SPAC15A10.10	0.326167	0.732317	1.42151	-0.37011								SPBC1773.06c	0.97196	0.240929	1.68133	-0.70181
SPBC887.03c	-0.15525	-0.25549	-0.34852	-0.1857		SPAC4F8.03	0.052192	-0.45916	-0.10142	0.050419		SPBC8D2.12c	-0.11305	0.57608	0.152546	0.131632								SPAC11E3.08c	0.012582	0.239354	0.52278	-0.20158								SPBP35G2.02	0.333536	-0.10641	0.69107	-0.60325
SPAC17G6.15c	-0.09024	-0.27306	-0.45592	-0.14265		SPCC188.14	-0.07782	-0.61615	-0.22345	-0.08145		SPAC20G4.05c	-0.00052	0.795166	0.328942	0.294238								SPAC1783.03	0.06199	0.287967	0.593094	-0.16008								SPCC1827.04	0.721873	0.227755	1.1084	-0.33438
SPAC1D4.06c	-0.10293	-0.51365	-0.99502	-0.22147		SPBC2D10.12	-0.02622	-0.53624	-0.1572	-0.02198		SPAC630.05	0.113012	0.391251	0.227158	0.216951								SPAC9.11	0.289072	0.463768	0.716324	0.107218								SPAC11D3.11c	0.458414	0.038441	0.774255	-0.4978
SPAC4F8.14c	-0.01077	-0.11466	-0.20996	-0.02151		SPBC1604.25	-0.23962	-1.04581	-0.17675	-0.27741		SPAPB1E7.14	0.056141	0.454563	0.216874	0.197413								SPBC19C7.02	0.209604	0.359935	0.592484	0.054547								SPBP8B7.32	0.616933	0.146061	1.0073	-0.52491
SPAPB1A10.15	-0.09239	-0.38819	-0.70878	-0.23553		SPCC24B10.13	-0.19494	-0.83219	-0.17052	-0.23921		SPCC338.03c	-0.23676	0.76156	0.339132	-0.02139								SPAC26H5.04	0.097051	0.184879	0.406262	-0.12373								SPAP8A3.05	0.237641	0.122791	0.466784	-0.12543
SPAC1F5.03c	-0.14151	-0.25609	-0.42457	-0.184		SPBC83.07	-0.11992	-0.45125	-0.11548	-0.14897		SPCC1442.04c	-0.16795	1.08883	0.549318	0.137608								SPCC306.11	0.020522	0.235362	0.694926	-0.52396								SPAC3H8.09c	0.338519	0.1044	0.852844	-0.3998
SPAC8C9.04	-0.00138	-0.22837	-0.58375	-0.10376		SPCC1223.08c	-0.35175	-0.96641	-0.31247	-0.33827		SPAC17H9.08	0.08682	0.358462	0.261088	0.137922								SPCC737.04	1.20456	1.72729	2.88068	-0.14288								SPAC1A6.03c	0.352669	0.230735	0.605652	-0.02951
SPBC405.01	-0.18072	-0.39437	-0.53614	-0.06168		SPCC364.07	-0.16716	-1.18448	-0.05471	-0.1464		SPCC965.11c	-0.21973	1.12412	0.637221	0.152001								SPAC110.05	0.005554	0.425918	0.841375	-0.53074								SPAC9E9.11	0.515254	0.227117	1.26838	-0.63207
SPAC26A3.08	-0.17703	-0.3604	-0.47752	-0.07364		SPBC1604.17c	-0.05492	-2.9265	0.360855	-0.02752		SPBC1685.14c	0.081964	0.627761	0.426128	0.226522								SPAC6F12.09	0.08869	0.26494	0.465726	-0.16346								SPBC428.05c	0.389582	0.223272	0.664938	-0.11895
SPAC227.13c	-0.27001	-0.49215	-0.60807	-0.17951		SPAC30D11.11	-0.18147	-0.61066	-0.2276	-0.19411		SPAC11G7.05c	-0.05512	0.51722	0.324596	0.125631								SPBPB8B6.02c	0.317489	0.855286	1.53516	-0.49065								SPBC16E9.16c	2.12988	1.51072	3.05868	0.363052
SPBC16D10.07c	-0.03393	-0.27107	-0.38672	0.063873		SPBC1677.03c	-0.06761	-0.33068	-0.10127	-0.07149		SPBC31E1.04	-0.07836	0.694506	0.346855	0.134143								SPBC660.07	0.396588	0.658244	0.992258	-0.03128								SPBC1105.04c	-0.0743	-0.12811	-0.12252	-0.4165
SPBC543.02c	-0.05837	-0.26354	-0.36469	0.016203		SPCC1259.02c	-0.05664	-1.06795	-0.21402	-0.16617		SPCC645.12c	-0.26405	0.626482	0.195883	-0.04591								SPAC1006.04c	0.090016	0.44668	0.828959	-0.24832								SPBC1271.05c	-0.25878	-0.29469	-0.33765	-0.53496
SPBC21H7.04	-0.09442	-0.42691	-0.61547	0.04982		SPAC664.14	-0.02058	-0.72022	-0.09713	-0.11674		SPCC4B3.01	0.121989	0.806008	0.470995	0.282336								SPBC16A3.02c	0.208204	0.552253	0.978945	-0.18981								SPCC4B3.06c	0.558646	0.411323	0.385425	-0.04121
SPBC725.15	-0.15983	-0.358	-0.47462	-0.08245		SPBC1683.04	-0.20705	-0.62572	-0.24661	-0.27967		SPCC737.07c	0.003587	0.498843	0.247788	0.109565								SPBC56F2.15	0.867434	1.06351	1.30852	0.658853								SPAC5H10.13c	-0.02518	-0.12296	-0.12764	-0.33298
SPBC2D10.11c	-0.00265	-0.26269	-0.42749	0.096258		SPBC1652.02	-0.05605	-1.20781	-0.11607	-0.25274		SPBC409.12c	0.015995	0.520294	0.259606	0.14142								SPAPB17E12.10c	0.650311	1.12069	1.60452	0.142632								SPBC12C2.12c	0.419532	0.250336	0.249137	-0.045
SPBC646.05c	-0.12064	-0.26798	-0.3886	-0.04748		SPBC1306.02	-0.04407	-0.57358	-0.08063	-0.1375		SPAC1705.03c	-0.14699	0.541479	0.230336	0.079396								SPAC4F10.07c	-0.03206	0.460269	0.537173	-0.07599								SPBC16H5.02	0.128853	-0.07251	0.010686	-0.47535
SPAC24H6.01c	-0.10151	-0.39182	-0.61646	-0.00228		SPAC1782.09c	0.007899	-0.58719	9e-05	-0.06894		SPBC18H10.09	0.177106	0.652533	0.457137	0.346045								SPBC17D1.07c	-0.02055	0.39692	0.522921	-0.05319								SPAC26H5.10c	0.064749	0.004236	0.051114	-0.42022
SPAC11H11.01	0.084566	-0.35296	-0.68453	0.245699		SPAC5H10.06c	-0.07631	-1.31352	-0.12809	-0.15075		SPCC1183.09c	-0.07042	0.422279	0.138757	0.004674								SPBPB21E7.11	-0.1072	0.989822	1.35376	-0.26887								SPBP26C9.02c	0.250697	0.102234	0.223878	-0.99308
SPAC823.11	-0.29517	-0.48769	-0.56641	-0.24917		SPBC4B4.01c	-0.02921	-0.43585	-0.03407	-0.05239		SPBC354.14c	-0.03081	0.573098	0.215985	0.07478								SPAC3A12.08	0.187061	0.808498	1.04123	0.054444								SPCC24B10.03	0.609437	0.526456	0.630641	-0.13422
SPBC23E6.10c	-0.10087	-0.60166	-0.81017	0.013745		SPAC652.01	-0.13863	-0.71778	-0.29185	-0.21501		SPCC1620.09c	0.064138	0.339567	0.172601	0.1098								SPAC3A11.06	0.135824	0.534906	0.648308	0.060654								SPAC31G5.11	0.154841	0.011385	0.229354	-0.74961
SPCC330.05c	-0.1592	-0.44796	-0.56316	-0.05154		SPBC36.03c	-0.11632	-0.59759	-0.23033	-0.17406		SPCC338.16	0.026501	0.644697	0.270306	0.118813								SPAC29E6.08	-0.03955	0.887276	1.2141	-0.00074								SPBC2D10.20	0.34744	0.272329	0.394317	-0.11139
SPAC23C4.05c	0.158379	-0.17425	-0.30544	0.264503		SPBC19C2.09	0.014642	-1.01897	-0.23778	-0.14413		SPAC6F6.11c	0.190545	0.655834	0.405261	0.279514								SPAC1565.08	0.112311	0.450902	0.567963	0.125907								SPCC1827.03c	0.078192	-0.13645	0.017924	-0.60106
SPAC630.10	-0.03386	-0.44878	-0.57271	0.102312		SPBC530.07c	-0.08017	-0.70341	-0.24982	-0.1363		SPAC13G7.10	0.248464	0.776889	0.484514	0.352693								SPAC15A10.03c	0.325596	0.685111	0.838625	0.319692								SPCC1919.13c	0.384136	0.301519	0.36822	0.077276
SPBC649.05	0.015603	-0.4648	-0.61147	0.150098		SPAC25G10.06	-0.07836	-0.57392	-0.21661	-0.11764		SPCC1442.03	-0.11892	0.518681	0.215197	-0.01469								SPBC1105.05	-0.07661	0.770529	0.933172	-0.26247								SPAC26F1.10c	0.270481	0.006903	0.271061	-0.6285
SPBPJ4664.01	-0.26813	-0.59173	-0.89131	-0.19948		SPAC10F6.01c	-0.2912	-1.0982	-0.44361	-0.48722		SPCC970.09	0.127853	0.386901	0.263295	0.164526								SPCC1682.02c	0.215272	0.32284	0.344935	0.187717								SPAC3H1.11	0.518015	0.16899	0.529798	-0.75514
SPCPB16A4.03c	-0.11356	-0.29782	-0.47585	-0.05672		SPAC823.15	-0.04897	-0.48892	-0.12994	-0.153		SPAC24C9.08	0.225752	0.945568	0.581251	0.330954								SPCC4B3.16	0.349942	0.699416	0.772555	0.255816								SPBC14F5.04c	0.467422	0.414769	0.457782	0.313207
SPAC890.07c	-0.06507	-0.21596	-0.35175	-0.0222		SPAC23A1.02c	-0.14396	-0.94736	-0.27923	-0.27825		SPAC6C3.08	0.052985	0.49705	0.253441	0.092162								SPCC1902.02	0.082626	0.448048	0.573255	-0.03979								SPBC582.04c	0.622705	0.446315	0.615693	0.085191
SPAC1486.07c	-0.06226	-0.25746	-0.39029	-0.01855		SPBC12C2.09c	-0.07317	-1.70339	-0.3559	-0.38545		SPAC57A10.09c	0.101632	0.359744	0.218766	0.130662								SPBC649.04	0.054123	0.349035	0.425746	-0.04383								SPBC8E4.04	0.057958	-0.23278	-0.10512	-0.61692
SPBC11B10.01	-0.06769	-0.19669	-0.35221	-0.04585		SPBC713.07c	0.162446	-0.43627	0.071492	0.051573		SPAC14C4.07	0.140678	0.644855	0.362162	0.202809								SPAC8F11.05c	0.298329	1.07281	1.24183	0.030275								SPAC16C9.01c	0.444859	0.262654	0.356509	0.054301
SPBC409.15	-0.07421	-0.2615	-0.46283	-0.03106		SPAC17G8.06c	-0.03243	-0.47561	-0.09362	-0.12057		SPAC18B11.04	-0.05779	0.670578	0.199369	0.027753								SPCC24B10.10c	0.082593	0.245722	0.332112	0.021242								SPAC5H10.03	0.326466	-0.20734	0.185438	-0.95784
SPBC530.12c	-0.00679	-0.1595	-0.34337	0.046233		SPAC139.02c	-0.21128	-0.92683	-0.40527	-0.43168		SPCC1450.02	-0.06372	0.391997	0.083424	-0.05349								SPCC1442.07c	0.301552	0.98886	1.30537	0.141182								SPBC21C3.09c	0.188173	-0.17982	0.05623	-0.51266
SPBC14C8.14c	-0.09421	-0.27332	-0.3931	-0.097		SPBC887.15c	0.016057	-1.39577	-0.35086	-0.37381		SPAC29A4.17c	0.104538	1.27202	0.450583	0.099906								SPAC824.05	0.047243	0.263043	0.386068	-0.08182								SPAC323.01c	0.458843	0.160911	0.348766	-0.13024
SPAC30C2.04	-0.02455	-0.1902	-0.30742	-0.02396		SPBC776.08c	-0.12906	-0.38776	-0.18771	-0.17886		SPAPJ691.02	-0.12843	1.24304	0.277161	-0.04349								SPAC13A11.04c	0.238911	0.374279	0.449361	0.166383								SPAC1486.11	0.714238	0.464177	0.630736	0.196532
SPBC2D10.17	-0.14094	-0.3827	-0.5406	-0.11594		SPAC30D11.01c	-0.06134	-0.58795	-0.18008	-0.17207		SPBC11G11.01	0.0904	0.642442	0.254194	0.123719								SPAC23C4.18c	0.129191	0.325439	0.423288	0.020045								SPBP8B7.16c	-0.13052	-0.43405	-0.27458	-0.4903
SPCC1919.07	-0.08019	-0.66736	-0.96932	-0.03188		SPBC3B9.19	-0.1123	-0.7014	-0.23443	-0.226		SPAC1610.04	0.133194	0.548999	0.246713	0.145409								SPAC22G7.08	0.165315	0.419202	0.52229	0.04001								SPAC140.02	-0.15967	-0.49786	-0.30129	-0.51579
SPBC25H2.15	0.114018	-0.19159	-0.36396	0.109091		SPBC13G1.09	-0.10802	-0.43355	-0.1752	-0.17456		SPBC947.15c	-0.12199	0.457697	-0.0043	-0.07809								SPBP8B7.01c	0.021662	0.358766	0.576778	-0.22659								SPCC1450.04	0.024407	-0.30441	-0.11319	-0.3274
SPCC757.06	0.126292	-0.93888	-1.4741	0.128925		SPAC4A8.09c	0.079857	-0.6254	-0.06332	-0.07347		SPAC13C5.05c	0.104233	0.4597	0.167772	0.123043								SPCC338.06c	0.229994	0.333645	0.400088	0.149652								SPBC1709.15c	0.528329	0.128734	0.378628	0.020559
SPBC83.15	-0.09665	-0.38922	-0.46861	-0.19373		SPCC1450.16c	-0.06802	-1.00101	-0.30233	-0.29098		SPBC1734.10c	0.001465	0.327502	0.058312	0.033117								SPAC664.10	0.26001	0.412456	0.473656	0.152049								SPAC31G5.05c	0.598395	0.091156	0.370399	-0.05868
SPCC1840.11	-0.03798	-0.49171	-0.57712	-0.16507		SPAC57A10.12c	-0.04551	-0.59885	-0.18708	-0.17898		SPAC19G12.10c	0.140516	1.25164	0.339525	0.230118								SPCC1840.02c	-0.07691	0.128564	0.241474	-0.3128								SPBPJ4664.02	0.018096	-0.68021	-0.13081	-0.82721
SPBC1604.08c	-0.03503	-0.28679	-0.33851	-0.10311		SPBC651.03c	-0.00432	-0.54851	-0.1357	-0.1289		SPAC1F8.02c	0.003289	1.25182	0.344149	0.105766								SPCC622.11	0.149184	0.348535	0.459727	-0.07021								SPAC16C9.02c	0.1155	-0.43035	-0.027	-0.53314
SPBC18H10.04c	-0.05602	-0.43556	-0.46066	-0.16037		SPCC1223.14	-0.06719	-0.71873	-0.25236	-0.23297		SPAC15E1.04	0.044197	0.542403	0.164644	0.081593								SPAC6F6.16c	0.329958	0.613603	0.738163	0.035647								SPBC30B4.06c	0.382286	0.23437	0.345304	0.232393
SPAC57A10.03	-0.2299	-0.37036	-0.42434	-0.23679		SPCC1223.05c	0.00289	-0.7821	-0.21517	-0.18027		SPCC1620.02	0.090047	0.801769	0.315454	0.193597								SPCC1393.04	0.200041	0.538179	0.723259	-0.12779								SPBC14F5.10c	0.443733	0.25185	0.410507	0.239085
SPAC458.02c	-0.03232	-0.26914	-0.31736	-0.07141		SPCC297.05	-0.18376	-0.40647	-0.25246	-0.15502		SPCC126.07c	0.110476	0.710832	0.300179	0.204221								SPBC582.10c	0.215981	0.464866	0.595486	-0.02928								SPBC887.01	0.001559	-0.38366	-0.00306	-0.53118
SPCC613.07	-0.04216	-0.28433	-0.38548	-0.103		SPAC821.11	-0.17924	-0.71324	-0.35565	-0.1058		SPAC8E11.04c	0.186004	0.583086	0.28945	0.240362								SPCC1259.16	0.363656	0.689076	0.850967	0.043889								SPBC3E7.02c	1.67618	0.374253	1.71822	-0.15145
SPAC22A12.08c	-0.02125	-0.28837	-0.40925	-0.07179		SPBC839.16	-0.0847	-0.99201	-0.39995	0.04296		SPAC27F1.05c	-0.46749	1.64707	-0.14504	-0.14399								SPBPB2B2.02	0.273183	0.863905	1.10186	-0.23717								SPBP4H10.14c	0.026939	-0.27981	0.001379	-0.54313
SPBC12D12.01	-0.05199	-0.267	-0.34334	-0.08601		SPCC550.11	-0.13637	-0.68632	-0.34197	-0.05706		SPCC576.01c	-0.05139	1.07181	0.148966	0.107886								SPCC584.03c	0.185046	0.492074	0.502033	0.029143								SPBC16D10.08c	1.42633	0.706391	1.38739	0.069049
SPBC1347.06c	-0.03945	-0.73946	-0.97267	-0.15236		SPBC577.02	-0.13326	-0.77706	-0.3776	-0.08751		SPCC285.06c	-0.13605	0.719067	0.013266	0.053829								SPAC6F12.15c	0.206533	0.396175	0.403679	0.118993								SPBC31A8.01c	0.085086	-0.149	0.03654	-0.32237
SPBC1773.14	0.073892	-0.34921	-0.47771	-0.02343		SPAC4G9.16c	-0.12947	-0.66683	-0.33564	-0.07573		SPBP19A11.07c	0.029132	0.626734	0.127968	0.152476								SPBP8B7.15c	0.114505	0.468948	0.543404	-0.11768								SPCC736.06	0.461252	0.225672	0.434458	0.079659
SPBC106.04	-0.31673	0.003846	-0.48656	0.110349		SPBC15C4.04c	-0.08563	-0.55118	-0.2582	-0.0407		SPBC839.02	0.023102	0.456005	0.105	0.114889								SPBC16C6.10	0.215822	0.593494	0.663102	-0.03308								SPBC1198.01	-0.0184	-0.30715	0.146413	-0.57269
SPBC405.04c	-0.07078	0.210805	-0.22657	0.326499		SPCC4F11.03c	-0.17059	-0.55978	-0.2903	-0.09511		SPBC83.01	0.058693	0.357743	0.117798	0.122474								SPBC32F12.10	0.176424	0.58589	0.658756	-0.04094								SPBC83.16c	0.863059	0.164309	1.25725	-0.46647
SPBC1685.08	-0.32286	0.128362	-0.59441	0.197401		SPAC17G8.08c	-0.10532	-0.43914	-0.20035	-0.02995		SPCC622.08c	-0.03154	0.479768	0.073536	0.070469								SPBC119.03	0.580462	0.951693	1.00029	0.39422								SPAC513.06c	0.505119	0.110882	0.69698	-0.24851
SPBC15D4.10c	-0.18569	0.010748	-0.30714	0.070163		SPAC17A2.14	-0.11593	-0.31347	-0.17835	-0.06813		SPAC1486.01	0.14094	0.952452	0.296982	0.300391								SPAC227.03c	-0.03675	0.311444	0.367423	0.098608								SPAC1071.11	0.043251	-0.22871	0.122948	-0.45195
SPBC31F10.12	-0.17388	0.019564	-0.27025	0.060941		SPAC4F10.09c	-0.12996	-0.35674	-0.19009	-0.06677		SPAC922.09	-0.07692	0.997137	0.014813	0.03049								SPAC824.08	0.044305	0.398286	0.428182	0.166833								SPAC27E2.05	0.551663	0.219371	0.66007	-0.09438
SPCC1840.01c	-0.078	0.351323	-0.30873	0.448451		SPBC31E1.03	-0.07264	-0.55356	-0.20449	0.048574		SPCC1682.11c	0.108752	0.437474	0.136993	0.150337								SPCC74.03c	-0.05654	0.192128	0.260442	0.038961								SPBC106.17c	0.08992	-0.28616	0.216324	-0.54609
SPAC3G6.13c	-0.21537	-0.05691	-0.28621	-0.03795		SPAC23H4.09	-0.22055	-1.02639	-0.58952	-0.12429		SPCC1450.07c	0.034127	2.00027	0.276618	0.26974								SPAC15A10.11	0.069414	0.328586	0.38889	0.176909								SPAC1F8.06	1.08484	0.454153	1.21679	-0.02922
SPAC19A8.04	0.045704	0.244961	-0.03332	0.264914		SPAC1006.07	-0.15937	-0.6517	-0.37569	-0.09078		SPBC577.09	0.060557	0.619933	0.214249	0.187627								SPAC26A3.05	-0.04391	0.188824	0.221785	0.011075								SPAC13G7.02c	1.9553	0.496031	2.28783	-0.48661
SPBC409.21	-0.51365	0.01062	-0.53518	0.075744		SPAC13G7.08c	-0.14088	-0.46453	-0.29216	-0.09852		SPBC19F8.03c	0.024355	0.314856	0.099818	0.092737								SPBC8D2.20c	0.048677	0.342785	0.369703	0.111628								SPAC4F8.15	0.207624	0.069871	0.285808	-0.11171
SPAC19G12.11	-0.35859	0.025108	-0.40148	0.079002		SPBC1773.15	-0.12334	-0.66262	-0.38216	-0.05838		SPBP4G3.02	0.121367	1.86754	0.541546	0.528497								SPAP7G5.03	0.147335	0.641561	0.673842	0.251074								SPBC1861.02	0.740868	-0.11443	1.27496	-1.41463
SPCC18.16c	-0.29741	0.047319	-0.40944	0.15548		SPAC2E1P5.05	-0.07633	-0.4328	-0.25356	-0.03136		SPAC630.12	-0.00831	0.579384	0.173808	0.173089								SPAC18G6.09c	0.189833	0.443087	0.478036	0.225004								SPBC3B9.05	0.280822	0.0762	0.353297	-0.20424
SPAC9E9.09c	0.004287	0.66596	-0.17801	0.906485		SPAC8C9.07	-0.08028	-0.55721	-0.31255	-0.00197		SPBC1734.08	0.212648	0.684517	0.356116	0.364967								SPBC215.03c	0.09716	0.5683	0.558158	0.210324								SPAC25H1.08c	0.613022	0.018136	0.823967	-0.68835
SPBC4.05	0.028477	0.343688	-0.03173	0.452669		SPBC4F6.04	-0.21842	-0.85455	-0.50948	-0.07655		SPAC2C4.15c	0.149911	0.736719	0.344882	0.330012								SPCC1393.05	0.101191	0.730327	0.708843	0.224387								SPBC646.06c	1.41436	0.764561	1.56344	-0.02098
SPAP4C9.02	-0.50178	-0.14469	-0.57898	-0.07953		SPBC32C12.03c	-0.14538	-0.39495	-0.25054	-0.06886		SPAC6F12.14	0.100111	0.533148	0.253853	0.222181								SPCC417.11c	-0.02806	0.655046	0.531721	0.138815								SPAC1093.02	0.409755	0.39461	0.411884	0.371321
SPBC16C6.06	0.043191	0.291727	-0.00813	0.337319		SPBC660.15	-0.14246	-0.71054	-0.38409	0.013031		SPBP23A10.14c	0.182884	0.472626	0.280107	0.261944								SPCC1827.07c	0.025104	0.596073	0.468403	0.133811								SPCC794.12c	0.44419	-0.10908	0.481512	-0.79722
SPAC1565.04c	-0.34171	0.678198	-0.62769	0.825527		SPBC11C11.10	-0.02077	-0.39865	-0.19431	0.082415		SPAC20H4.11c	0.210502	1.01512	0.493961	0.407018								SPAC27D7.03c	0.097643	1.72928	1.29024	0.533882								SPBC1198.02	0.630361	-0.42759	0.688693	-1.55492
SPCC1620.10	0.122993	0.380083	0.04592	0.411594		SPAC17G6.06	-0.12548	-0.62394	-0.32817	-0.03196		SPBC1652.01	-0.17057	0.625958	0.353608	-0.10564								SPAC6F6.02c	0.065533	0.455301	0.390265	0.206655
SPBC30D10.05c	0.106056	0.395948	0.039108	0.42664		SPBC1711.05	-0.12294	-0.44832	-0.2642	-0.06346		SPCC663.12	0.038016	0.5085	0.340205	0.072942								SPCC338.12	0.083315	1.66367	1.55059	0.61661
SPACUNK4.10	-0.15819	0.459323	-0.35192	0.46528		SPBC24C6.02	-0.11196	-0.41074	-0.22217	-0.03869		SPAC767.01c	-0.00932	0.269796	0.157149	-0.02526								SPBC2G2.04c	0.092162	0.555483	0.518844	0.266759
SPBC1703.10	-0.11762	0.176956	-0.22726	0.14752		SPAC3H5.07	-0.19239	-1.0306	-0.5665	-0.16932		SPBC17D11.07c	0.077833	0.332732	0.238588	0.069267								SPAC10F6.11c	0.089557	0.401262	0.377722	0.226244
SPAC343.05	-0.10856	0.167867	-0.21541	0.106935		SPBC6B1.08c	-0.12481	-0.79063	-0.41146	-0.10554		SPAC1556.01c	0.124266	0.48723	0.344848	0.129169								SPAPB18E9.04c	-0.24151	0.588625	0.501211	-0.2131
SPCC14G10.01	0.009298	0.491532	-0.14562	0.379151		SPBC16C6.11	-0.12141	-0.74744	-0.38387	-0.08589		SPBC16C6.01c	-0.11889	0.47586	0.229059	-0.03879								SPCC1450.14c	-0.0832	0.352384	0.298856	-0.06135
SPBC1709.03	-0.26887	0.175818	-0.33521	0.130346		SPAC4F10.14c	-0.11986	-0.81866	-0.41571	-0.07323		SPAC25B8.11	0.033326	0.500121	0.291445	0.100867								SPAC19G12.09	0.515644	1.34397	1.24915	0.584383
SPBC725.08	0.028119	0.302745	0.012346	0.2821		SPAC959.07	-0.15216	-1.06765	-0.58416	-0.21343		SPCC285.10c	0.085106	0.481495	0.294789	0.115789								SPBC725.10	1.37212	2.56317	2.36625	1.50579
SPCC18B5.07c	-0.16593	-0.01852	-0.32974	0.04719		SPAC1142.04	-0.12939	-0.5518	-0.32463	-0.16259		SPBP4G3.03	0.183815	2.52928	1.44828	0.392692								SPCC645.03c	-0.08691	0.334598	0.226533	-0.06046
SPAC869.05c	-1.05751	-0.4703	-1.74959	-0.23897		SPBC839.05c	-0.10828	-0.80444	-0.42365	-0.1429		SPBC713.11c	-0.0282	0.963773	0.368098	0.014964								SPBC776.16	0.261565	0.878109	0.740368	0.257553
SPBC776.07	-0.02752	0.164055	-0.24407	0.231342		SPCC613.06	-0.12005	-0.82306	-0.43806	-0.15208		SPCC417.12	-0.16419	1.25752	0.431197	-0.12725								SPAC1783.07c	-0.11518	0.387816	0.259902	-0.22309
SPCC16C4.04	-0.17142	0.073082	-0.47496	0.121852		SPAC664.04c	-0.08492	-0.58456	-0.3113	-0.10841		SPBC1271.01c	0.272628	1.274	0.694621	0.27324								SPBC32H8.11	-0.06599	0.544814	0.372885	-0.21148
SPBC16A3.15c	-0.07718	0.142953	-0.35018	0.187366		SPAC1783.08c	-0.07943	-0.73842	-0.39524	-0.0967		SPCC417.02	-0.04103	0.902891	0.42467	0.006571								SPBC29A3.14c	0.038914	0.439634	0.352353	-0.07221
SPAC637.05c	-0.09095	0.080383	-0.26038	0.117977		SPBC3D6.15	-0.0511	-0.80999	-0.4203	-0.05252		SPBC106.13	0.085953	0.623708	0.344198	0.113936								SPAC1952.17c	0.303187	0.725729	0.635976	0.19889
SPBC543.06c	-0.13769	0.004345	-0.36182	0.078621		SPAC1782.11	-0.30544	-1.05883	-0.70474	-0.23263		SPCC126.10	0.159317	0.362302	0.25439	0.169833								SPAC23A1.06c	0.125766	0.723215	0.521467	-0.01068
SPBC1198.08	-0.12068	-0.02273	-0.30507	0.03918		SPBC30D10.08	-0.0877	-0.53006	-0.3301	-0.0586		SPCC736.11	0.132631	0.685169	0.406401	0.188835								SPAP14E8.04	0.30657	0.628532	0.522848	0.2255
SPCC553.02	-0.1039	-0.00564	-0.29317	0.044643		SPCC31H12.05c	-0.15382	-0.63097	-0.409	-0.15705		SPAC328.08c	0.170401	0.610133	0.359778	0.140955								SPAC1006.01	0.240942	0.855115	0.651058	0.043651
SPAC922.04	-0.36951	-0.15305	-0.92541	-0.02915		SPBC405.07	-0.12121	-0.51658	-0.32292	-0.12808		SPAC3A11.10c	0.264292	1.3687	0.703119	0.196395								SPBC119.05c	0.300627	0.755904	0.606879	0.155941
SPAC56F8.04c	-0.02514	0.141753	-0.3889	0.203897		SPAC2C4.16c	-0.08104	-0.46956	-0.2801	-0.0851		SPBC29A3.08	-0.15867	0.524632	0.19025	-0.19865								SPCC736.13	0.067265	0.43956	0.333904	0.010127
SPAC1687.21	-0.09935	0.08871	-0.51871	0.130682		SPBC1711.06	-0.12434	-0.71471	-0.45299	-0.12593		SPBC119.07	0.277454	0.557392	0.42434	0.254506								SPAC9.13c	0.054583	0.400236	0.295219	0.018983
SPBC28F2.10c	-0.07666	-0.00305	-0.32144	0.030829		SPBC19F8.08	-0.08591	-0.75011	-0.463	-0.09191		SPCC1739.10	0.085817	0.484485	0.270327	0.046392								SPCPB1C11.02	0.216726	1.18308	0.905375	0.134688
SPAC18G6.04c	-0.0194	0.092091	-0.38756	0.145549		SPBC11C11.07	-0.18704	-0.82581	-0.5237	-0.17201		SPBC800.14c	0.209642	1.38048	0.802365	0.212387								SPCC970.01	0.045589	0.481569	0.412932	-0.02523
SPCC4E9.02	-0.19415	0.05249	-0.33891	-0.00443		SPAC20H4.01	-0.1525	-0.47035	-0.32163	-0.14572		SPAC821.12	0.052452	0.396592	0.246741	0.019553								SPAC637.03	1.05043	2.66451	2.42493	0.817406
SPBC25H2.16c	-0.10242	0.220191	-0.27451	0.141455		SPAC328.10c	-0.05162	-0.65705	-0.38081	-0.0425		SPAC607.06c	0.192325	0.647793	0.442903	0.142027								SPCC14G10.04	0.069392	0.361195	0.341375	0.041133
SPCC320.08	-0.23668	-0.0599	-0.37565	-0.12622		SPCC4B3.18	-0.01924	-0.56251	-0.31177	-1.1e-05		SPCC965.06	0.329469	1.05892	0.703287	0.224195								SPAC4F10.17	0.106682	1.17945	1.16995	0.063839
SPBP4H10.08	-0.06892	0.363386	-0.41403	0.241054		SPBC649.02	-0.15283	-0.71845	-0.51656	-0.16425		SPAC26H5.07c	-0.28318	-0.0645	-0.19343	-0.33851								SPAC8F11.07c	0.150679	0.560903	0.533908	0.065622
SPAC806.06c	-0.24672	-0.01522	-0.44622	-0.03807		SPBC17G9.09	-0.11338	-0.61866	-0.4462	-0.12328		SPAC1F12.10c	0.353131	1.48285	0.810948	0.048553								SPAPB1E7.05	0.174022	0.980357	0.982482	0.049895
SPBC1711.03	-0.10507	0.137957	-0.34041	0.116046		SPBC25D12.04	-0.10932	-0.32843	-0.25103	-0.12327		SPBC27B12.08	0.107138	0.449334	0.239339	0.022582								SPAC6F6.19	0.17397	0.547588	0.578198	0.092551
SPBC4B4.09	-0.04622	0.117645	-0.22089	0.101109		SPBC685.06	-0.13235	-0.78476	-0.53405	-0.16557		SPBC1703.11	0.259787	0.723185	0.468186	0.132562								SPAC3F10.10c	0.206513	0.594369	0.624966	0.114109
SPCC1906.01	-0.24147	-0.13146	-0.38756	-0.14909		SPAC22A12.05	-0.08884	-0.77922	-0.52066	-0.14562		SPBC31F10.02	0.226798	0.621479	0.369798	0.066302								SPAC57A10.08c	0.24186	0.490263	0.500624	0.162003
SPAC30D11.06c	-0.10452	0.032323	-0.30099	0.01322		SPBC1685.02c	-0.01761	-0.7041	-0.43981	-0.07088		SPAC22E12.03c	0.293574	0.800236	0.456422	0.14685
SPBC1289.05c	-0.04049	0.169247	-0.33683	0.12439		SPBC4C3.07	-0.22667	-0.65172	-0.45438	-0.25179		SPBC16G5.03	-0.06247	0.476964	0.212643	-0.19326
SPBC3E7.04c	-0.16338	0.179752	-0.545	0.133628		SPBC25H2.05	-0.09458	-0.76511	-0.46432	-0.15368		SPAC19B12.02c	-0.0121	0.490618	0.251581	-0.15397
SPBC1271.14	-0.01842	0.460039	-0.58049	0.38669		SPBC32H8.05	-0.07615	-0.61666	-0.37499	-0.11409		SPBC800.07c	0.079079	0.378306	0.232458	-0.01024
SPCC1183.10	-0.22154	0.427968	-0.93924	0.227114		SPAC26A3.07c	-0.05982	-0.56257	-0.32108	-0.10514		SPCC736.04c	0.051972	0.334933	0.210278	-0.01667
SPAC144.02	-0.16542	0.154868	-0.51703	0.060373		SPBC725.13c	-0.42817	-1.36457	-0.95429	-0.54068		SPBPB2B2.05	0.16825	2.1425	1.28589	-0.25975
SPBC27B12.05	-0.18435	-0.0103	-0.40547	-0.08126		SPBC2F12.07c	-0.07269	-0.80986	-0.50069	-0.16763		SPAC9E9.04	0.208307	0.534889	0.379708	0.085819
SPBC354.15	0.23726	0.540845	-0.12829	0.397415		SPBC14C8.19	-0.0715	-0.74976	-0.47285	-0.15075		SPBC1773.03c	0.113234	0.577324	0.37489	-0.10322
SPAC15A10.05c	-0.10338	0.159536	-0.62705	0.069166		SPAC31G5.03	-0.04429	-0.53433	-0.34088	-0.10668		SPAC26F1.14c	0.404077	0.756241	0.604576	0.249241
SPBC1A4.05	-0.03987	0.094133	-0.25126	0.052651		SPBC1773.13	-0.14839	-1.217	-0.7755	-0.23507		SPAC26A3.02	0.15315	0.524942	0.377218	0.036616
SPBC651.02	0.231373	0.483507	-0.25691	0.354722		SPBC17G9.10	-0.07553	-0.58124	-0.37575	-0.10754		SPBC30D10.14	0.832427	1.21167	1.05842	0.699452
SPCC1919.15	-0.1938	-0.20973	-0.50095	-0.19823		SPAPB17E12.05	-0.07941	-0.61702	-0.38733	-0.10103		SPAC11D3.16c	-0.13063	0.647545	0.11551	-0.19729
SPACUNK4.11c	-0.15367	-0.17386	-0.48458	-0.17112		SPBC776.11	-0.081	-0.7555	-0.45333	-0.11397		SPBC3H7.06c	0.10186	0.646582	0.241895	0.038985
SPAC1F5.11c	0.148053	0.262548	-3.60675	0.041113		SPAC589.10c	-0.02211	-0.61051	-0.35263	-0.05419		SPCC1235.04c	0.15042	0.467501	0.233814	0.112805
SPAC922.06	-0.15995	0.090422	-1.48761	-0.00779		SPAC22E12.13c	-0.18361	-0.5329	-0.30963	-0.19463		SPAC167.06c	0.132874	0.771248	0.329937	0.013131
SPAC1565.02c	0.040479	0.130891	-0.432	0.08606		SPCC31H12.04c	-0.17826	-0.75855	-0.3795	-0.19632		SPAC1610.03c	0.348908	1.12279	0.630324	0.23214
SPAC4G9.03	-0.03083	0.003462	-0.30313	0.02136		SPCC1494.06c	-0.08603	-0.56129	-0.28026	-0.12079		SPBC16C6.07c	0.231518	0.389348	0.269458	0.188424
SPCC126.11c	-0.00987	0.057206	-0.37515	0.079948		SPCC74.05	-0.06322	-0.81612	-0.35772	-0.09576		SPCC970.02	0.251895	0.607049	0.316553	0.16237
SPBC1773.04	-0.084	-0.13269	-0.54709	-0.08374		SPCC1183.08c	-0.06227	-0.75152	-0.34013	-0.10141
SPBC26H8.07c	-0.05385	-0.09269	-0.28491	-0.06339		SPBPB7E8.01	-0.18972	-1.64614	-0.76123	-0.3665
SPAC7D4.05	0.062385	-0.04806	-0.67241	0.037329		SPAC959.08	-0.0899	-0.75166	-0.3504	-0.17839
SPAC1F5.10	0.008262	-0.14993	-0.63617	-0.03352		SPCC576.09	-0.06784	-0.58203	-0.26172	-0.12411
SPBC3E7.06c	-0.1291	0.023568	-0.71577	-0.12591		SPAC31G5.04	-0.11438	-0.69051	-0.31907	-0.16834
SPAC30D11.04c	-0.03216	-0.00039	-0.22768	-0.03758		SPAC30D11.12	-0.06564	-0.60933	-0.25796	-0.12815
SPAC343.03	-0.01605	0.186568	-0.5664	0.029864		SPBC106.18	-0.0604	-0.75343	-0.30188	-0.13179
SPBC16E9.01c	-0.17162	0.011384	-0.99031	-0.29968		SPCC162.09c	-0.15909	-0.6396	-0.31372	-0.22106
SPAC688.14	-0.01908	0.082372	-0.39106	-0.07922		SPCC1322.11	-0.09773	-0.59911	-0.26295	-0.17024
SPAC11D3.06	-0.00597	0.220268	-0.8504	-0.07074		SPAC222.03c	-0.00402	-0.5732	-0.20634	-0.08826
SPAC19D5.07	0.296871	0.552588	-0.25957	0.262164		SPAC23H3.14	0.014201	-0.39618	-0.1407	-0.05835
SPBPB2B2.10c	-0.40806	1.09397	-0.19447	1.58858		SPAP7G5.05	-0.17215	-1.13919	-0.62101	-0.27874
SPBC4.04c	-0.12636	0.193915	-0.11096	0.342798		SPAC222.11	-0.02816	-1.17757	-0.56007	-0.16383
SPCC11E10.02c	0.011743	0.307488	0.086604	0.36805		SPAC1071.07c	-0.02338	-0.9188	-0.42955	-0.13523
SPBC25B2.02c	-0.16433	0.333125	0.032344	0.646572		SPAC9G1.03c	-0.04561	-0.4531	-0.21216	-0.08985
SPAC25B8.03	-0.00878	0.265701	0.114942	0.437327		SPBC21B10.10	-0.12369	-0.67328	-0.36359	-0.18987
SPCC18.07	-0.77417	-0.09168	-0.37436	-0.00378		SPAP14E8.03	0.081665	-0.55781	-0.19633	0.013263
SPCC306.05c	-0.07726	0.362735	0.164906	0.41082		SPCP31B10.08c	-0.03619	-0.77685	-0.36176	-0.14101
SPCC306.08c	0.134358	0.496796	0.332545	0.597978		SPBC16A3.10	0.134085	-0.57458	-0.1768	0.022137
SPAC16.05c	-0.09561	0.416713	-0.00708	0.423103		SPAC227.02c	-0.09817	-0.50958	-0.28132	-0.1775
SPAC20G8.03	0.136321	0.690064	0.231774	0.668078		SPAC2C4.11c	-0.07682	-0.45248	-0.24661	-0.15413
SPAC11G7.03	0.089034	0.428883	0.158399	0.383295		SPAPJ698.02c	-0.05638	-0.73208	-0.33892	-0.18497
SPAC9G1.04	-0.44113	-0.37414	-0.37627	-0.28234		SPAC56F8.05c	0.047848	-0.50182	-0.18335	-0.0515
SPCC1235.01	0.037574	0.377795	0.622047	1.18824		SPBC1778.01c	-0.00643	-0.5364	-0.21775	-0.09983
SPBC1347.11	-0.64294	0.211762	0.129958	0.604322		SPAC18B11.02c	0.018351	-0.42524	-0.16056	-0.06574
SPBC9B6.05c	-0.44027	-0.0798	-0.11911	0.183521		SPAC23H4.15	-0.1756	-0.64006	-0.32753	-0.27662
SPBC9B6.10	0.216189	0.303201	0.299223	0.374722		SPBC25H2.07	-0.12108	-0.57367	-0.26409	-0.21345
SPBPB2B2.12c	0.143083	1.53971	1.57357	1.77392		SPBPB10D8.01	-0.27458	-1.81737	-0.81039	-0.6617
SPBC19F8.01c	-0.05871	0.196747	0.40584	0.560156		SPCC1259.03	-0.08009	-0.60878	-0.26153	-0.20651
SPAC17G6.04c	0.02532	0.138959	0.303952	0.267902		SPAC17H9.05	-0.05272	-0.4296	-0.17985	-0.1503
SPAC22F3.12c	-0.02869	0.377309	0.630606	0.65939		SPAC521.05	-0.09338	-0.8318	-0.38292	-0.26052
SPAP8A3.04c	0.361929	0.950198	1.41263	1.46883		SPAC18G6.14c	-0.0493	-0.54755	-0.23072	-0.16055
						SPBC17D11.05	-0.14645	-0.56338	-0.30934	-0.2612
						SPBC18E5.04	-0.08627	-0.46305	-0.22698	-0.19027
						SPAC18G6.01c	0.028052	-0.60188	-0.22935	-0.16246
						SPAC18B11.10	0.068971	-0.33799	-0.0937	-0.05154
						SPBC16D10.09	-0.03013	-0.47426	-0.1919	-0.16399
						SPAPB17E12.13	-0.02914	-0.65855	-0.2661	-0.21937
						SPAC6B12.15	-0.01119	-0.4624	-0.17904	-0.15777
						SPAC3G6.08	-0.00139	-0.60483	-0.19588	-0.17647
						SPBC17G9.03c	-0.13923	-0.71132	-0.40096	-0.3016
						SPBC354.13	0.009079	-0.35292	-0.15707	-0.10083
						SPAC19B12.01	-0.12893	-0.50992	-0.31387	-0.22938
						SPAC22A12.04c	-0.00126	-0.77716	-0.37434	-0.1937
						SPBC18H10.13	0.030712	-0.89502	-0.41893	-0.23445
						SPBC887.14c	-0.11078	-0.58077	-0.31009	-0.21487
						SPBC29A3.04	-0.02078	-0.37746	-0.17704	-0.11344
						SPBC365.01	0.005112	-0.60051	-0.26855	-0.15171
						SPBC18H10.20c	-0.10817	-0.50739	-0.30489	-0.24931
						SPAC1F7.13c	-0.03539	-0.68937	-0.34589	-0.27928
						SPAC8F11.04	-0.08779	-0.62292	-0.33667	-0.26637
						SPCC663.02	-0.05272	-0.38196	-0.20571	-0.1598
						SPAC1687.06c	0.023238	-0.66373	-0.27538	-0.19525
						SPAC144.11	0.026719	-0.91571	-0.38869	-0.28953
						SPBC14C8.03	-0.04125	-0.33485	-0.16694	-0.14766
						SPAC6G9.02c	-0.05708	-0.40707	-0.20473	-0.18189
						SPBP4H10.11c	0.055912	-1.05237	-0.40824	-0.34069
						SPAC22E12.07	0.047513	-0.40171	-0.1334	-0.10138
						SPBPB8B6.05c	-0.22341	-1.48261	-1.07912	-0.37551
						SPBC19C7.06	-0.20327	-0.76895	-0.59552	-0.26697
						SPAC5H10.05c	-0.18363	-1.17454	-0.8702	-0.32274
						SPCC584.01c	-0.09905	-0.47711	-0.3583	-0.15858
						SPCC1393.03	-0.02219	-0.48792	-0.35203	-0.09914
						SPCC1322.07c	-0.25823	-1.56527	-1.2378	-0.48736
						SPAC18G6.07c	-0.10653	-0.61949	-0.48444	-0.1749
						SPAC57A10.10c	-0.1045	-0.45711	-0.36193	-0.15352
						SPAP14E8.05c	0.112025	-0.9494	-0.66006	-0.05181
						SPAC3H5.12c	-0.07134	-0.7875	-0.53949	-0.21824
						SPBC1347.02	-0.12657	-0.90952	-0.65532	-0.28897
						SPCC1753.04	0.059951	-0.42812	-0.27073	-0.04511
						SPCC970.05	-0.08672	-0.49217	-0.35594	-0.14836
						SPAC6G9.09c	-0.01871	-0.83097	-0.55336	-0.15108
						SPAC26A3.04	-0.03243	-0.50562	-0.33576	-0.10247
						SPAC19A8.07c	0.042846	-0.53893	-0.33399	-0.04062
						SPAC23D3.02	0.071892	-0.37506	-0.21225	-0.00493
						SPBC23E6.05	-0.17446	-0.67756	-0.56775	-0.31525
						SPCC1259.01c	-0.03046	-0.66323	-0.48787	-0.1814
						SPAC29B12.04	0.017406	-0.40863	-0.28229	-0.09205
						SPCC330.14c	0.023049	-0.67593	-0.46542	-0.16444
						SPCC1682.14	-0.02042	-0.74559	-0.50832	-0.22479
						SPBC839.13c	0.013569	-0.71298	-0.48205	-0.17971
						SPAC806.03c	0.060602	-0.93387	-0.6173	-0.21196
						SPAC1B9.03c	-0.08435	-0.57869	-0.36114	-0.25292
						SPAC1F7.02c	-0.13942	-0.52392	-0.34781	-0.24702
						SPBC215.06c	-0.10685	-0.66873	-0.41018	-0.26313
						SPAC8C9.08	-0.01097	-0.53398	-0.29289	-0.15401
						SPCC553.07c	0.015964	-0.72306	-0.37492	-0.20364
						SPBC18H10.14	-0.00596	-0.68549	-0.39839	-0.19561
						SPCC24B10.09	-0.00263	-0.57239	-0.32069	-0.15859
						SPAC56F8.09	-0.2014	-0.6579	-0.49551	-0.34323
						SPCC364.03	-0.02824	-0.61002	-0.40419	-0.20229
						SPBC646.10c	-0.09846	-0.60688	-0.4238	-0.24174
						SPCC5E4.07	0.043972	-0.4609	-0.3004	-0.11809
						SPBC365.03c	-0.03233	-0.73049	-0.46771	-0.24604
						SPAC890.08	0.068728	-0.40215	-0.22789	-0.08616
						SPBC16D10.01c	-0.16591	-0.83734	-0.56882	-0.35057
						SPBC685.07c	0.044572	-0.64371	-0.36641	-0.1318
						SPCC613.05c	-0.02732	-0.45515	-0.27408	-0.1275
						SPAC694.05c	0.033872	-0.34771	-0.20067	-0.05823
						SPAC23A1.03	-0.26449	-1.63021	-0.96587	-0.43621
						SPCC285.15c	-0.06375	-0.75176	-0.40862	-0.13511
						SPCC18.17c	0.02035	-0.68162	-0.32733	-0.05544
						SPAC3H5.10	-0.03249	-0.57104	-0.29434	-0.09393
						SPAC13G6.02c	-0.02802	-0.60356	-0.30605	-0.10099
						SPAC27F1.06c	-0.03191	-0.83631	-0.43844	-0.16438
						SPBC1683.13c	0.011606	-0.77316	-0.39098	-0.11619
						SPBP8B7.03c	-0.08164	-0.73643	-0.45564	-0.20011
						SPBC17G9.07	-0.02363	-0.43443	-0.25815	-0.09182
						SPAC11G7.04	0.010875	-0.42184	-0.23497	-0.07413
						SPBC29A3.12	-0.10608	-0.83474	-0.45637	-0.22875
						SPAC17A5.03	-0.01553	-0.64005	-0.32665	-0.13465
						SPBC11C11.09c	-0.01433	-0.87638	-0.43186	-0.19039
						SPBC16G5.14c	-0.06636	-0.57743	-0.31607	-0.18288
						SPAC15E1.03	0.004026	-0.31196	-0.15717	-0.0655
						SPAC19G12.08	-0.03534	-1.04022	-0.57022	-0.23358
						SPAC22H12.04c	-0.03327	-0.39911	-0.22438	-0.10456
						SPAC3A12.10	-0.02874	-0.61135	-0.34324	-0.16311
						SPBP8B7.20c	-0.12264	-0.52952	-0.44159	-0.29027
						SPBC16E9.05	-0.04437	-0.31873	-0.24541	-0.15732
						SPBC29A3.06	-0.01979	-0.38302	-0.29083	-0.15288
						SPCC576.11	0.027042	-0.62311	-0.43645	-0.2152
						SPCC1322.08	-0.03751	-0.50029	-0.45066	-0.22651
						SPBC2G2.08	-0.139	-0.49403	-0.43766	-0.25839
						SPBC4F6.14	-0.02259	-0.38412	-0.32738	-0.15038
						SPBC19C2.03	0.071746	-0.44497	-0.36787	-0.10846
						SPAC664.08c	-0.02241	-0.36161	-0.33036	-0.18656
						SPAC11D3.10	0.01899	-0.77282	-0.69505	-0.39431
						SPAC31G5.17c	0.027756	-0.50716	-0.41918	-0.24352
						SPBC1539.10	-0.02304	-0.51146	-0.391	-0.25401
						SPBC2F12.04	0.104921	-0.46215	-0.34077	-0.19942
						SPBC17D1.06	-0.11636	-0.74939	-0.50535	-0.34556
						SPAC24H6.07	0.009391	-0.55176	-0.32575	-0.19399
						SPBC1711.07	-0.12556	-0.64345	-0.44966	-0.33244
						SPAC23A1.11	0.035963	-0.76031	-0.46966	-0.28884
						SPAPB1E7.12	0.010421	-0.69176	-0.41653	-0.2678
						SPAC19G12.05	-0.10721	-0.57482	-0.41906	-0.28874
						SPAC821.03c	-0.01708	-0.72349	-0.49047	-0.28113
						SPBC21C3.13	0.061918	-0.62397	-0.39277	-0.19621
						SPBC336.10c	0.084084	-0.43513	-0.2571	-0.13282
						SPAC31A2.02	0.168165	-0.44608	-0.26102	-0.10542
						SPBC2D10.10c	-0.11665	-0.63892	-0.42329	-0.34718
						SPAC13G6.07c	0.096611	-0.65922	-0.35754	-0.237
						SPBC20F10.01	-0.03351	-0.75961	-0.42096	-0.34554
						SPAC8F11.08c	0.084583	-0.33001	-0.12665	-0.07983
						SPAC644.15	0.145577	-0.71293	-0.3135	-0.26294
						SPCC569.06	-0.17059	-0.38603	-0.44534	-0.26388
						SPBC1711.04	-0.0849	-0.40035	-0.51706	-0.22778
						SPBC1706.03	0.026063	-0.26692	-0.36343	-0.10148
						SPAC4D7.14	-0.00073	-0.54304	-0.71605	-0.31394
						SPAC27D7.08c	0.09795	-0.33081	-0.54875	-0.23259
						SPBC16D10.02	-0.22699	-0.41341	-0.428	-0.31775
						SPBC3E7.10	0.015677	-0.28743	-0.32309	-0.12793
						SPAC1952.02	-0.01886	-0.34999	-0.38742	-0.23269
						SPAC4H3.01	0.000429	-0.25666	-0.28504	-0.15119
						SPBC1271.04c	0.104743	-0.36996	-0.38548	-0.15527
						SPAP8A3.13c	-0.15107	-0.24101	-0.3385	-0.262
						SPAC1B1.01	0.032163	-0.16008	-0.34501	-0.17375
						SPAC631.01c	0.054035	-0.1536	-0.29432	-0.15506
						SPAC23C4.04c	0.634562	0.419389	0.207178	0.292776
						SPCC1020.03	-0.06168	-0.30684	-0.62182	-0.2518
						SPAC1F8.07c	0.056404	-0.16103	-0.398	-0.13505
						SPAC4G9.15	0.079779	-0.02556	-0.2851	-0.02856
						SPBC19C2.10	0.103519	-0.06297	-0.34462	-0.12242
						SPBC16H5.08c	-0.1272	-0.42969	-0.33027	-0.3934
						SPCC1795.11	-0.08523	-0.27193	-0.23365	-0.27197
						SPBC27.08c	-0.15765	-0.51807	-0.53445	-0.59819
						SPBC26H8.08c	-0.10009	-0.38624	-0.42211	-0.3553
						SPBC4B4.05	-0.09787	-0.45786	-0.492	-0.42281
						SPAC630.08c	-0.04615	-0.36948	-0.39524	-0.38159
						SPAC57A7.04c	-0.0857	-0.35317	-0.32899	-0.33136
						SPCP1E11.09c	0.14989	-0.59022	-0.54443	-0.53423
						SPAC513.01c	-0.1201	-0.29744	-0.28439	-0.2506
						SPCC16C4.08c	-0.09041	-0.47449	-0.43994	-0.38457
						SPCC576.08c	0.09867	-0.36194	-0.3314	-0.25466
						SPCC1827.05c	-0.03895	-0.34069	-0.3165	-0.23354
						SPAPB8E5.06c	0.06674	-0.56513	-0.49098	-0.35419
						SPAC10F6.03c	-0.0953	-0.49958	-0.35963	-0.30889
						SPBC19F5.05c	-0.0601	-0.37042	-0.26411	-0.22015
						SPCC622.18	0.060175	-0.4237	-0.26872	-0.201
						SPBC800.04c	0.066923	-0.41468	-0.2567	-0.1806
						SPAC26F1.12c	-0.0267	-0.55041	-0.39468	-0.3064
						SPBP22H7.08	0.103819	-0.61698	-0.39685	-0.27853
						SPAC19D5.05c	-0.0118	-0.40697	-0.27315	-0.23428
						SPCC1223.06	0.011805	-0.33209	-0.19744	-0.16907
						SPAC1071.08	0.089794	-0.84335	-0.49792	-0.40894
						SPBC16A3.08c	0.090758	-0.57891	-0.3791	-0.32148
						SPBC3B8.03	-0.06978	-0.25325	-0.19612	-0.19796
						SPCC1884.02	0.137567	-0.54801	-0.34153	-0.36582
						SPBC12C2.03c	-0.09184	-0.51541	-0.4372	-0.38843
						SPBC3B9.13c	0.173226	-0.49161	-0.34733	-0.31918
						SPBP8B7.06	0.199449	-0.50286	-0.31152	-0.28797
						SPBC800.06	-0.14168	-0.3933	-0.29005	-0.31355
						SPBC18H10.12c	0.136858	-0.48527	-0.25395	-0.29048
						SPAC343.13	0.397567	-0.44137	-0.12559	-0.20658
						SPAC1805.11c	0.191085	-0.41527	-0.14016	-0.22284
						SPBC56F2.05c	0.224053	-0.61184	-0.24348	-0.35643
						SPAC1F7.08	-0.11398	-0.54487	-0.53722	-0.8157
						SPCC188.12	1.04746	0.686442	0.689207	0.319604
						SPCC965.14c	0.499735	0.327379	0.160788	0.102738
