# Supplementary material for: Chaperone-mediated ordered assembly of the SAGA and NuA4 transcription co-activator complexes in yeast
Source: Nat Commun. 2019 Nov 20;10:5237. doi: 10.1038/s41467-019-13243-w (PMC6868236; doi:10.1038/s41467-019-13243-w)
Supplement: Supplementary file 6 — Source Data [file 41467_2019_13243_MOESM6_ESM.zip › SourceData_SupplFig5.xlsx]

## Sheet: SupplFig5b
Growth assays (drop tests):
From left to right:
10-fold serial dilutions of liquid cultures

## Sheet: SupplFig5c
Tel2-HA detection (anti-HA 16B12):								Image J quantification of Tel2-HA and Tubulin chemiluminescence signal:
								Tel2-HA/Tubulin levels (normalized arbitrary units)
									tel2-HA-AID TIR1
									EtOH	IAA
								Repl_1	1	0.223
								Repl_2	1	0.187
Tubulin detection (anti-Tubulin B-5-1-2):

## Sheet: SupplFig5d
Viability assays (percentage of cells not stained by methylene blue):
Genotype		TIR1	TIR1 tel2-HA-AID	WT
EtOH	Repl_1	98.49	99.18	99.17
	Repl_2	100	97.89	99
	Repl_3	98.842	99.361	100
	Repl_4	99.087	99.59	99.187
IAA (16h)	Repl_1	100	98.47	98.21
	Repl_2	98.34	99.194	97.52
	Repl_3	98.394	99.361	98.104
	Repl_4	98.765	98.828	97.38
