# Supplementary material for: Chaperone-mediated ordered assembly of the SAGA and NuA4 transcription co-activator complexes in yeast
Source: Nat Commun. 2019 Nov 20;10:5237. doi: 10.1038/s41467-019-13243-w (PMC6868236; doi:10.1038/s41467-019-13243-w)
Supplement: Supplementary file 6 — Source Data [file 41467_2019_13243_MOESM6_ESM.zip › SourceData_SupplFig6.xlsx]

## Sheet: SupplFig6
Silver staining of SAGA purification eluates:
Spt7-HA-TAP detection (anti-HA 16B12):
Ponceau red staining:
