# Supplementary material for: Chaperone-mediated ordered assembly of the SAGA and NuA4 transcription co-activator complexes in yeast
Source: Nat Commun. 2019 Nov 20;10:5237. doi: 10.1038/s41467-019-13243-w (PMC6868236; doi:10.1038/s41467-019-13243-w)
Supplement: Supplementary file 6 — Source Data [file 41467_2019_13243_MOESM6_ESM.zip › SourceData_SupplFig7.xlsx]

## Sheet: SupplFig7a-b
Silver staining of NuA4 purification eluates from lox-tra2-lox strains:															Maxquant LFQ values (Log2 [bait/no-TAP fold-change]):
																Mst1-TAP/ no-TAP	Epl1-TAP/no-TAP		Vid21-TAP/no-TAP
															ID	Repl_1	Repl_1	Repl_2	Repl_1	Repl_2
															Act1	3.58003	3.21966	3.87851	5.15623	4.56044
															Epl1	10.235	10.0256	10.6576	11.5401	10.917
															Mst1	10.4273	10.1764	10.5655	11.3169	10.6666
															Alp5	11.7462	11.8958	12.3686	13.8877	13.1801
															Bdc1	9.37661	9.50784	10.135	11.0451	10.6462
															Swc4	9.97097	10.1225	10.6615	12.1001	11.3337
															Vid21	11.5279	11.7747	8.90884	13.2848	12.6046
															Tra2	7.55154	7.89585	8.36895	8.66056	7.30085
															Png1	9.04247	8.88359	9.31382	10.2045	9.61539
															Yaf9	7.82242	8.21553	8.55416	10.5651	9.86788
															Eaf6	7.66663	7.64141	8.17154	9.57402	9.08326
															Eaf7	7.9946	7.96901	8.57465	9.74368	9.1039
															Alp13	4.83411	5.47948	6.11465	7.6749	6.8057
															bait
