# Supplementary material for: Chaperone-mediated ordered assembly of the SAGA and NuA4 transcription co-activator complexes in yeast
Source: Nat Commun. 2019 Nov 20;10:5237. doi: 10.1038/s41467-019-13243-w (PMC6868236; doi:10.1038/s41467-019-13243-w)
Supplement: Supplementary file 6 — Source Data [file 41467_2019_13243_MOESM6_ESM.zip › SourceData_SupplFig9.xlsx]

## Sheet: SupplFig9a-b
Silver staining of SAGA purification eluates:								Maxquant LFQ values:				Maxquant LFQ values:
								Tra1/Spt7-TAP				Tra1/Tti2-TAP
									Repl_1	%			Repl_1	Repl_2	Repl_3
								WT	0.500725	100		WT	0.6447
								tra1-Sptra2	0	0		tra1-Sptra2	0.427861	0.550031	0.332423
								tra1-mTOR	0.000484033	0.0966664		tra1-Sctra1	0.904059	0.534018
